# Supplementary material for: Leukocyte immunoglobulin-like receptor B1 (LILRB1) protects human multiple myeloma cells from ferroptosis by maintaining cholesterol homeostasis
Source: Nat Commun. 2024 Jul 9;15:5767. doi: 10.1038/s41467-024-50073-x (PMC11233649; doi:10.1038/s41467-024-50073-x)
Supplement: Supplementary file 4 — supplementary data 1 [file 41467_2024_50073_MOESM4_ESM.xlsx]

## Sheet: rank2^ratio(p<0.05)-1gene1pro  
poorly survived MM patients vs longer survived MM patients					statistical significance was determined by two-tailed Student t-test;
Gene symbol	ID	poorly survived MM patients (average expression value)	longer survived MM patients (average expression value)	Ratio(poorly survived average- longer survived average)	pvalue	2^RATIO	-LOG(PVALUE)
CCR10	220565_at	9.532	7.41125	2.12075	4.50087e-05	4.34921	4.3467
PHF19	227212_s_at	9.17746	7.3124	1.86507	3.84693e-07	3.64285	6.41489
CRIP1	205081_at	8.85027	6.99366	1.85661	0.00030344	3.62155	3.51793
LY6E	202145_at	9.95046	8.27221	1.67825	0.000341655	3.2004	3.46641
SGCB	205120_s_at	7.58028	5.90353	1.67675	2.09507e-05	3.19707	4.6788
FOXM1	202580_x_at	6.25556	4.60847	1.64709	1.70805e-06	3.13201	5.7675
TOP2A	201291_s_at	8.28877	6.64237	1.6464	2.05302e-05	3.13052	4.68761
PKP2	207717_s_at	8.13048	6.58207	1.54841	0.00432501	2.92494	2.36401
MCM4	222037_at	6.88056	5.3505	1.53006	3.86316e-06	2.88798	5.41306
ITPRIPL2	227792_at	6.99994	5.50705	1.49289	0.00118531	2.81452	2.92617
BUB1	215509_s_at	7.89189	6.4153	1.47659	6.84488e-06	2.78289	5.16463
CENPE	205046_at	7.68792	6.21824	1.46968	1.42239e-06	2.76961	5.84698
OSBPL8	228986_at	6.79594	5.33384	1.46209	4.37036e-07	2.75508	6.35948
FANCI	213008_at	6.81461	5.3706	1.44401	4.11508e-05	2.72075	4.38562
RNFT2	221909_at	7.17925	5.7482	1.43105	0.000467884	2.69643	3.32986
LILRB1	207104_x_at	8.15213	6.7428	1.40933	5.33514e-05	2.65614	4.27285
CD9	201005_at	10.5593	9.17494	1.38432	0.0191957	2.61048	1.7168
GAGE12D///GAGE8///GAGE12F///GAGE2A///GAGE12H///GAGE12E///GAGE12B///GAGE12C///GAGE2D///GAGE12J///GAGE12G///GAGE13///GAGE2E///GAGE12I///GAGE7///GAGE6///GAGE5///GAGE4///GAGE2C///GAGE1	207086_x_at	7.76619	6.40439	1.3618	0.000765747	2.57005	3.11591
UPP1	203234_at	6.80578	5.45013	1.35565	2.11287e-05	2.55913	4.67513
GAGE12F///GAGE12B///GAGE12G///GAGE12I///GAGE7///GAGE6///GAGE5///GAGE4	208235_x_at	6.47185	5.12684	1.34501	0.00215954	2.54032	2.66564
SOX2	228038_at	6.42105	5.07753	1.34351	0.00047605	2.53769	3.32235
HELLS	220085_at	6.87755	5.53773	1.33982	1.64702e-06	2.5312	5.7833
PLK4	204886_at	6.06556	4.72612	1.33944	8.3901e-05	2.53054	4.07623
DSG2	217901_at	8.75302	7.4137	1.33932	0.00446478	2.53031	2.3502
GAGE12D///GAGE12F///GAGE12H///GAGE12E///GAGE12B///GAGE12C///GAGE2D///GAGE12J///GAGE12G///GAGE13///GAGE12I///GAGE7///GAGE6///GAGE5///GAGE4///GAGE1	208155_x_at	7.87124	6.5384	1.33284	0.000651595	2.51897	3.18602
GINS2	221521_s_at	7.96767	6.63975	1.32793	6.59556e-05	2.51042	4.18075
SHROOM3	225548_at	8.4249	7.10947	1.31543	0.00242985	2.48877	2.61442
GAGE12D///GAGE12F///GAGE2A///GAGE12H///GAGE12E///GAGE12B///GAGE12C///GAGE12G///GAGE12I///GAGE7///GAGE6///GAGE5///GAGE4///GAGE2C	206640_x_at	6.73753	5.42491	1.31262	0.00294141	2.48392	2.53144
TAGLN2	200916_at	10.6433	9.34041	1.30291	9.83558e-05	2.46727	4.0072
CDCA8	221520_s_at	7.83466	6.53369	1.30098	1.46409e-05	2.46396	4.83443
DTYMK	203270_at	7.70157	6.41374	1.28782	1.19467e-08	2.44159	7.92275
CCSAP	1553698_a_at	7.35666	6.07156	1.2851	8.58626e-05	2.43699	4.0662
FHL1	210298_x_at	8.67189	7.38851	1.28338	0.00615289	2.43409	2.21092
PMAIP1	204286_s_at	8.87503	7.59235	1.28268	0.0370199	2.4329	1.43157
NCAPG	218663_at	8.07892	6.79842	1.2805	9.4761e-06	2.42922	5.02337
CTAG1A///CTAG1B	211674_x_at	6.16539	4.88885	1.27653	0.00717007	2.42256	2.14448
UNC13C	1556096_s_at	5.77775	4.50266	1.27509	0.000293744	2.42014	3.53203
MYBL2	201710_at	7.55027	6.27884	1.27143	0.000236599	2.414	3.62599
TRIM58	215047_at	5.0672	3.79721	1.26998	0.0117977	2.41159	1.9282
PEG10	212094_at	7.21714	5.95913	1.25801	0.00143093	2.39166	2.84438
WHSC1	209053_s_at	9.15213	7.89669	1.25544	0.0116689	2.38741	1.93297
C1orf112	220840_s_at	7.01354	5.76491	1.24863	0.00022591	2.37616	3.64606
SUPT16H	233827_s_at	8.49546	7.25067	1.24479	0.000114794	2.36983	3.94008
DDX28	203785_s_at	6.7698	5.52764	1.24216	9.16603e-06	2.36552	5.03782
LRIG1	211596_s_at	7.16934	5.939	1.23034	0.0105883	2.34622	1.97517
CENPI	207590_s_at	5.07628	3.85532	1.22096	1.43725e-06	2.33102	5.84247
SMARCA4	215714_s_at	8.51268	7.29969	1.21299	0.00102009	2.31818	2.99136
ASPM	219918_s_at	9.60592	8.3944	1.21153	0.000322318	2.31583	3.49172
KIFC1	209680_s_at	7.60982	6.40157	1.20825	3.6587e-06	2.31057	5.43667
SPRED1	226837_at	8.12942	6.93145	1.19797	0.00196944	2.29417	2.70566
PIN1	202927_at	7.512	6.31908	1.19292	0.000358237	2.28615	3.44583
RFC5	203210_s_at	6.38116	5.18919	1.19196	2.62512e-06	2.28464	5.58085
NMU	206023_at	5.80928	4.62981	1.17946	0.00201785	2.26493	2.69511
CLMN	221042_s_at	8.17661	6.99722	1.17939	0.00160548	2.26482	2.7944
CD300A	217078_s_at	6.04908	4.87178	1.1773	0.00780349	2.26153	2.10771
CHRM3	214596_at	6.35822	5.18982	1.1684	0.00206439	2.24762	2.68521
NEK2	204641_at	8.87985	7.71409	1.16575	1.89348e-05	2.24351	4.72274
FABP5	202345_s_at	10.0388	8.88518	1.15365	0.00139173	2.22476	2.85644
S100A6	217728_at	12.0142	10.8644	1.14984	0.0054917	2.21889	2.26029
CA2	209301_at	7.59009	6.44238	1.14772	0.00158722	2.21563	2.79936
KIF18A	221258_s_at	7.95815	6.81413	1.14402	3.1107e-07	2.20996	6.50714
DEPDC1	232278_s_at	7.29104	6.15095	1.1401	0.000322766	2.20396	3.49111
NES	218678_at	9.12383	7.98497	1.13886	0.0318111	2.20206	1.49742
NUF2	223381_at	8.7698	7.63389	1.13591	5.40448e-05	2.19757	4.26725
CXADR	226374_at	6.87313	5.7441	1.12902	0.00318344	2.18711	2.4971
HTR2C	207307_at	6.65157	5.53647	1.1151	0.00378137	2.1661	2.42235
MAGEA6///MAGEA3	209942_x_at	9.59035	8.48242	1.10793	0.0161437	2.15536	1.792
RPS11	213350_at	8.13989	7.03593	1.10396	0.00111204	2.14945	2.95388
GAGE3	207663_x_at	7.32388	6.22001	1.10387	0.00348274	2.1493	2.45808
TNFAIP8L2-SCNM1///SCNM1	218672_at	9.61522	8.51138	1.10384	1.43945e-07	2.14925	6.8418
PARD3	221527_s_at	7.1102	6.00748	1.10271	0.000545338	2.14758	3.26333
C12orf75	225105_at	9.32958	8.22756	1.10202	0.000397136	2.14655	3.40106
RUNX2	232231_at	9.56218	8.46042	1.10176	0.0218001	2.14617	1.66154
TACC3	218308_at	6.91309	5.81328	1.09981	0.00029886	2.14327	3.52453
PHACTR1	213638_at	7.25479	6.15652	1.09827	0.0108812	2.14098	1.96332
ANXA1	201012_at	9.0938	7.99788	1.09592	0.00546071	2.13749	2.26275
CDK1	210559_s_at	9.56071	8.46496	1.09575	1.96441e-05	2.13724	4.70677
NDC80	204162_at	8.53797	7.45385	1.08411	0.000233529	2.12007	3.63166
CCDC138	235644_at	5.58209	4.50014	1.08194	0.000245045	2.11688	3.61075
FAM72A///FAM72D///FAM72B///FAM72C	225834_at	9.66674	8.58938	1.07736	2.06988e-06	2.11017	5.68406
SLC19A1	211576_s_at	8.3977	7.32062	1.07708	0.000847902	2.10976	3.07165
KIF21B	204411_at	8.69514	7.62006	1.07508	0.00367206	2.10684	2.43509
MCM10	220651_s_at	7.03818	5.96545	1.07274	0.00302622	2.10342	2.5191
COX7B2	231265_at	6.58194	5.51436	1.06758	0.00978894	2.09591	2.00926
BIRC5	210334_x_at	7.98575	6.91908	1.06667	3.45251e-05	2.0946	4.46187
CTAG2	215733_x_at	6.25848	5.19352	1.06496	0.0295198	2.09211	1.52989
MAGEC2	220062_s_at	8.26218	7.19733	1.06486	0.00125359	2.09197	2.90184
SHCBP1	219493_at	9.78371	8.72037	1.06334	4.63774e-05	2.08977	4.33369
MANEA	1555227_a_at	7.3024	6.24045	1.06194	0.0123186	2.08774	1.90944
NCAPH	212949_at	6.89733	5.83667	1.06066	0.000861187	2.08589	3.0649
PGRMC1	201120_s_at	9.19151	8.13117	1.06033	2.45054e-05	2.08542	4.61074
MYO6	203215_s_at	7.86221	6.80189	1.06032	0.000261281	2.08539	3.58289
CSTF2	238821_at	7.58969	6.53296	1.05673	7.5007e-06	2.08021	5.1249
MYCN	209757_s_at	6.12826	5.07235	1.05591	0.00857722	2.07903	2.06665
TRIP13	204033_at	8.63508	7.57997	1.05511	8.67185e-05	2.07787	4.06189
CDK2	211804_s_at	7.33796	6.28352	1.05444	9.73717e-07	2.07691	6.01157
BYSL	203612_at	8.62122	7.56926	1.05196	0.000125014	2.07335	3.90304
WASF2	224563_at	6.92272	5.8713	1.05141	3.12033e-06	2.07256	5.5058
CDKN3	1555758_a_at	9.35834	8.30838	1.04996	3.00817e-05	2.07047	4.5217
ZBTB45	240551_at	6.59494	5.5468	1.04814	0.00101534	2.06787	2.99339
AURKA	208079_s_at	8.3472	7.30071	1.04649	0.000112809	2.0655	3.94766
NA	215542_at	5.33507	4.29235	1.04272	0.000106009	2.06011	3.97466
PARPBP	227928_at	6.04892	5.00687	1.04206	0.00106528	2.05916	2.97253
PLEKHA8P1	220157_x_at	5.94982	4.91438	1.03544	7.43911e-06	2.04975	5.12848
LOC100288637///ARHGAP11B	1558750_a_at	6.81417	5.77932	1.03485	0.000138492	2.0489	3.85857
KIF14	236641_at	8.07538	7.04292	1.03246	9.58279e-06	2.04551	5.01851
RANGAP1	212127_at	8.1152	7.09104	1.02416	6.10705e-05	2.03378	4.21417
MAGEA6	214612_x_at	9.46528	8.44208	1.02319	0.0132941	2.03241	1.87634
NXPE3	235030_at	9.52061	8.50096	1.01965	9.95374e-06	2.02743	5.00201
CDC20	202870_s_at	8.11915	7.10028	1.01887	0.000171272	2.02634	3.76631
IL27RA	222062_at	8.80259	7.78434	1.01825	0.023011	2.02546	1.63807
GINS1	206102_at	9.11524	8.09749	1.01775	1.32536e-05	2.02476	4.87766
CDK5	204247_s_at	8.14062	7.12378	1.01684	0.00211209	2.02348	2.67529
DSCC1	219000_s_at	7.72841	6.71763	1.01078	5.06554e-05	2.015	4.29537
POLE2	205909_at	7.89624	6.88787	1.00837	0.000127098	2.01163	3.89586
FANCB	1557217_a_at	3.19011	2.18361	1.0065	0.000525101	2.00903	3.27976
FAM111B	1557128_at	5.65775	4.6543	1.00345	0.000360569	2.00479	3.44301
ZNF585A	227674_at	6.91781	5.91486	1.00295	0.0056053	2.0041	2.2514
N4BP1	204601_at	7.29266	6.29353	0.999137	0.00022321	1.9988	3.65129
TYMS	1554696_s_at	9.93486	8.93737	0.997497	1.04805e-05	1.99653	4.97962
DTL	218585_s_at	9.63794	8.64334	0.994602	6.55421e-06	1.99253	5.18348
CNOT9	213098_at	6.78514	5.79157	0.993572	6.20173e-05	1.99111	4.20749
FN1	210495_x_at	5.96279	4.96991	0.992878	0.0104556	1.99015	1.98065
EPDR1	223253_at	9.06328	8.07292	0.990358	3.13747e-05	1.98668	4.50342
STXBP6	220994_s_at	7.33859	6.35043	0.988155	0.00243907	1.98365	2.61278
HIF1A	200989_at	10.6545	9.66712	0.987331	0.00248207	1.98251	2.60519
MNX1	214614_at	5.86039	4.87355	0.986842	0.00011252	1.98184	3.94877
CEP55	218542_at	8.84753	7.8668	0.98073	0.000211305	1.97346	3.67509
DUSP3	201537_s_at	6.91378	5.93546	0.978324	9.15185e-05	1.97017	4.03849
CDKN2C	204159_at	9.86983	8.89756	0.972273	0.00317168	1.96193	2.49871
C10orf76	1568733_at	6.482	5.51148	0.970523	0.000547365	1.95955	3.26172
DSCR8	241224_x_at	7.39175	6.42203	0.969725	0.0228017	1.95847	1.64203
NCAPH2	205086_s_at	7.37046	6.40233	0.968129	1.24348e-06	1.9563	5.90536
TRNAU1AP	218977_s_at	7.49048	6.5236	0.966871	0.000503195	1.9546	3.29826
SAMD9L	235643_at	8.38892	7.4242	0.964719	0.00486435	1.95168	2.31298
PTPRC	212587_s_at	7.19573	6.23178	0.963949	0.0211211	1.95064	1.67528
OTUD5	1555426_a_at	8.71219	7.74875	0.963436	0.00010026	1.94995	3.99887
NETO2	222774_s_at	9.51454	8.5516	0.962944	0.000647603	1.94928	3.18869
RBL2	212332_at	7.59126	6.63081	0.960451	0.00532693	1.94592	2.27352
RPLP2	200908_s_at	6.11726	5.15759	0.959677	0.00161682	1.94487	2.79134
GPRIN3	1556697_at	5.26207	4.3034	0.958668	0.009763	1.94351	2.01042
ADGRA3	210473_s_at	7.69619	6.73852	0.957669	0.0236194	1.94217	1.62673
ADM	202912_at	11.4696	10.5194	0.950218	0.00666269	1.93216	2.17635
PDE3B	222317_at	5.21025	4.26295	0.947302	0.0482466	1.92826	1.31653
HMGB3	225601_at	8.63616	7.6949	0.941269	0.000373983	1.92022	3.42715
PDCD11	212424_at	8.62092	7.68016	0.940763	1.51765e-05	1.91954	4.81883
DEPDC1B	226980_at	8.37959	7.43953	0.940062	5.3962e-05	1.91861	4.26791
EXOSC4	218695_at	8.48383	7.54427	0.93956	0.00182717	1.91794	2.73822
CENPN	219555_s_at	7.93749	6.99805	0.939434	0.000648712	1.91778	3.18795
CCNB2	202705_at	9.64251	8.70471	0.937796	0.00052752	1.9156	3.27776
CNKSR2	229116_at	7.04851	6.11194	0.936574	0.00751198	1.91398	2.12425
CALML4	221879_at	9.37944	8.44308	0.936367	0.0104556	1.9137	1.98065
CGB1///LHB	214471_x_at	6.22462	5.28935	0.935273	0.000758294	1.91225	3.12016
LOC101929219///LOC100505650///C1orf186	222281_s_at	7.12013	6.18604	0.934095	0.00647588	1.91069	2.1887
CDC25A	204695_at	6.8995	5.96602	0.933476	0.000275955	1.90987	3.55916
GABRG2	1568612_at	6.69376	5.76152	0.932236	0.00228225	1.90823	2.64164
WDR4	226882_x_at	8.14318	7.21095	0.932233	0.000507823	1.90823	3.29429
C1orf106	219010_at	9.80106	8.8689	0.932163	0.00227015	1.90813	2.64395
RRP7A	202937_x_at	6.8763	5.94449	0.93181	0.00122795	1.90767	2.91082
DHFR2	241727_x_at	8.03668	7.11318	0.923494	0.000237966	1.8967	3.62349
OIP5	213599_at	8.70414	7.78136	0.922774	9.30986e-05	1.89576	4.03106
MOBP	235794_at	6.00915	5.08652	0.922629	7.90196e-05	1.89557	4.10226
GINS3	45633_at	7.00737	6.08707	0.920306	0.000642645	1.89252	3.19203
IGF1R	203628_at	6.14536	5.22971	0.915653	0.0177895	1.88642	1.74984
AVPR1A	238835_at	5.11374	4.19978	0.913958	0.024403	1.88421	1.61256
STAT1	AFFX-HUMISGF3A/M97935_MA_at	10.2969	9.38354	0.91336	0.000874373	1.88343	3.0583
DFFA	223518_at	8.32382	7.41108	0.912744	2.88405e-05	1.88262	4.54
MYLK	202555_s_at	6.79178	5.87934	0.912442	0.00936981	1.88223	2.02827
E2F2	228361_at	9.58902	8.68357	0.905457	4.30775e-06	1.87314	5.36575
ZFPL1	214310_s_at	6.53071	5.62643	0.904285	0.00169646	1.87162	2.77046
LOC100134822	231886_at	5.23644	4.33246	0.903978	0.0011664	1.87122	2.93315
SMC1A	1555677_s_at	5.89425	4.99114	0.903106	0.00148582	1.87009	2.82803
CDC14C	1553320_s_at	3.09042	2.1881	0.902318	0.0188382	1.86907	1.72496
CHEK2	210416_s_at	7.97	7.07181	0.898188	3.71274e-05	1.86372	4.43031
MAF	206363_at	7.80225	6.90594	0.896311	0.0468038	1.8613	1.32972
CKS1B	201897_s_at	10.6907	9.79661	0.89405	4.09976e-06	1.85839	5.38724
RRM2	209773_s_at	11.2332	10.3392	0.893983	0.000452347	1.8583	3.34453
MAD2L1	1554768_a_at	9.82743	8.93431	0.893114	2.2777e-05	1.85718	4.6425
ENAM	240586_at	5.6014	4.7089	0.892503	0.0311413	1.85639	1.50666
IFI27	202411_at	10.4859	9.59443	0.891453	0.0190842	1.85504	1.71933
CHML	1565951_s_at	8.2322	7.3413	0.890896	0.000369614	1.85433	3.43225
CD99	201028_s_at	8.75008	7.8609	0.889175	0.0354827	1.85212	1.44998
NEMP1	212621_at	9.8252	8.94034	0.884854	2.04499e-06	1.84658	5.68931
NUSAP1	219978_s_at	8.89085	8.00851	0.882341	0.000545662	1.84336	3.26308
CCDC15	220466_at	6.98624	6.10448	0.881768	0.000347207	1.84263	3.45941
PRR11	228273_at	9.33403	8.45452	0.879511	0.000346876	1.83975	3.45983
GK3P	215966_x_at	5.89941	5.02152	0.877894	0.00113575	1.83769	2.94472
TONSL	1558329_at	5.71965	4.84198	0.877663	0.000112826	1.8374	3.94759
BUB1B	203755_at	9.73595	8.85895	0.877002	0.000123628	1.83655	3.90788
POLR1A	235280_at	6.8376	5.96121	0.876395	0.00219988	1.83578	2.6576
CD28	206545_at	8.83646	7.96043	0.876027	0.0173662	1.83531	1.76029
SIX2	206510_at	7.53601	6.66181	0.874196	0.00313448	1.83299	2.50383
CT45A8///CT45A9///CT45A10///CT45A7///CT45A2///CT45A1///CT45A6///CT45A5///CT45A3	1567912_s_at	5.30338	4.43173	0.871649	0.0202375	1.82975	1.69384
KIF11	204444_at	8.91604	8.04613	0.869912	5.64727e-05	1.82755	4.24816
NFATC2IP	238130_at	6.60526	5.73626	0.868994	0.000886235	1.82639	3.05245
PITX1	208502_s_at	4.74269	3.87682	0.865874	0.00946673	1.82244	2.0238
KIF4A	218355_at	8.15513	7.28983	0.865291	0.00232271	1.82171	2.63401
LEF1	221558_s_at	7.52455	6.65981	0.864738	0.0300633	1.82101	1.52196
TPX2	210052_s_at	9.51927	8.65694	0.862331	0.000141122	1.81797	3.85041
GTSE1	204315_s_at	7.5238	6.66285	0.860945	0.00043952	1.81623	3.35702
LOC339166///WSCD1	213155_at	6.36328	5.50301	0.860267	0.0378461	1.81537	1.42198
C15orf41	224486_s_at	7.88497	7.02511	0.859862	1.89793e-05	1.81487	4.72172
RAD51AP1	204146_at	8.80301	7.94323	0.859779	4.40965e-05	1.81476	4.3556
VANGL1	229997_at	7.1495	6.29135	0.858147	0.0150524	1.81271	1.8224
ZFHX4-AS1	1559965_at	4.42268	3.56586	0.856823	0.0192513	1.81105	1.71554
TRIM47	225868_at	8.06978	7.21327	0.856506	0.00268095	1.81065	2.57171
UBE2T	223229_at	9.38358	8.52904	0.854541	4.0726e-05	1.80818	4.39013
CDCA5	224753_at	7.76352	6.90916	0.854363	0.00255503	1.80796	2.5926
SCARB1	201819_at	7.01711	6.16326	0.853847	0.0305417	1.80731	1.51511
LINC00648	1557215_at	6.13134	5.28098	0.85036	0.000979606	1.80295	3.00895
SKA1	217640_x_at	6.92165	6.07164	0.850011	0.00447471	1.80251	2.34923
GAS2	205848_at	10.1243	9.2785	0.845767	0.0403991	1.79722	1.39363
XK	206698_at	10.2214	9.37626	0.845155	0.00258835	1.79646	2.58698
SMARCC1	201072_s_at	8.25029	7.40519	0.845095	0.000224987	1.79638	3.64784
EIF5B	214313_s_at	6.61045	5.76806	0.842385	0.00126807	1.79301	2.89686
FH	203033_x_at	11.2882	10.4458	0.842377	1.63857e-07	1.793	6.78553
MED10	223247_at	8.75703	7.91516	0.84187	0.000125202	1.79237	3.90239
TTL	224896_s_at	7.34415	6.50244	0.841706	0.00120198	1.79217	2.9201
2022-09-11	201308_s_at	7.22682	6.38592	0.840891	0.00333482	1.79116	2.47693
SLC16A10	222939_s_at	5.41922	4.57901	0.840206	0.00279177	1.79031	2.55412
SLC43A3	210692_s_at	7.31773	6.47861	0.839115	0.0052726	1.78895	2.27798
LOC81691	215215_s_at	6.25529	5.41986	0.835434	0.000256487	1.78439	3.59093
WEE1	212533_at	9.71762	8.88252	0.835091	0.000522137	1.78397	3.28222
IQGAP1	213446_s_at	9.4111	8.5765	0.834609	1.83009e-05	1.78337	4.73753
FCMR	221602_s_at	7.67025	6.8357	0.83455	0.000615988	1.7833	3.21043
FBXO5	234863_x_at	8.13059	7.29662	0.833968	0.00466669	1.78258	2.33099
FDX1L	226451_at	8.43555	7.60377	0.831786	4.46304e-07	1.77989	6.35037
ZNF567	238315_s_at	6.21147	5.3803	0.831173	0.000928434	1.77913	3.03225
SFXN4	231505_s_at	7.28859	6.45792	0.830671	0.0031638	1.77851	2.49979
KIF23	204709_s_at	7.00415	6.17514	0.829015	0.0119664	1.77647	1.92204
NUDT6	220183_s_at	7.37464	6.54769	0.826951	0.00136461	1.77393	2.86499
ESPL1	204817_at	8.14122	7.31559	0.82563	0.000409642	1.77231	3.3876
NSDHL	209279_s_at	7.99575	7.17114	0.824606	0.000653648	1.77105	3.18466
PRC1	218009_s_at	9.91467	9.09026	0.824407	6.40394e-05	1.77081	4.19355
NUP155	206550_s_at	8.76148	7.94055	0.820929	5.61503e-06	1.76654	5.25065
SLFN5	1557078_at	6.41461	5.59436	0.820249	0.0250756	1.76571	1.60075
ORC1	205085_at	5.57355	4.75401	0.819533	0.000106813	1.76484	3.97138
CASC7///AGO2	1561042_at	5.02924	4.21004	0.819196	0.00659085	1.76442	2.18106
PXDN	212012_at	8.66771	7.84969	0.818022	0.0422946	1.76299	1.37372
ESCO2	235178_x_at	5.76122	4.9445	0.816719	0.0238387	1.7614	1.62272
FAM3B	227194_at	5.72037	4.90437	0.815999	0.0181825	1.76052	1.74035
ADSL	210250_x_at	10.4641	9.64831	0.81574	0.000134141	1.7602	3.87244
POC1A	226355_at	7.31305	6.49854	0.814509	0.000129153	1.7587	3.8889
ACOT7	215728_s_at	7.17157	6.35782	0.813745	4.61665e-05	1.75777	4.33567
CCNB1	228729_at	7.38437	6.57166	0.812711	0.00786979	1.75651	2.10404
SMG7	201793_x_at	6.6385	5.82608	0.812421	0.000101118	1.75616	3.99517
ABCF2	214232_at	7.48425	6.67289	0.811363	0.000669032	1.75487	3.17455
MEST	202016_at	9.49099	8.67986	0.811134	0.00106466	1.75459	2.97279
ARHGAP19	212738_at	8.74266	7.9334	0.809254	6.61215e-06	1.7523	5.17966
GRIA2	236538_at	3.8816	3.07298	0.808623	0.0348353	1.75154	1.45798
FAM126A	223625_at	8.27266	7.46415	0.808512	0.00132523	1.7514	2.87771
GGH	203560_at	11.8337	11.0265	0.807251	0.000162481	1.74987	3.7892
PCDH7	205534_at	5.93289	5.12568	0.807208	0.011967	1.74982	1.92201
TMPO	203432_at	10.6313	9.82551	0.805815	1.06125e-09	1.74813	8.97418
ZNF576	219088_s_at	7.57992	6.7754	0.804512	0.000412176	1.74656	3.38492
GON4L	1555913_at	8.94825	8.14383	0.804418	1.31529e-07	1.74644	6.88098
FMR1NB	1552906_at	4.02642	3.22231	0.804112	0.0162419	1.74607	1.78936
ZNF256	223714_at	6.45392	5.65011	0.803806	0.00249877	1.7457	2.60227
SUPT3H	206506_s_at	7.71475	6.91188	0.802869	0.00035183	1.74457	3.45367
DDIAS	228281_at	8.64779	7.84565	0.802135	0.000637617	1.74368	3.19544
EMC1	212395_s_at	8.3552	7.55324	0.80196	3.49967e-05	1.74347	4.45597
CCNA2	203418_at	8.79601	7.99612	0.799892	7.81357e-05	1.74097	4.10715
DHX37	223364_s_at	7.12379	6.3244	0.799386	0.0049976	1.74036	2.30124
PTTG3P	208511_at	8.59538	7.79638	0.799001	0.000575258	1.7399	3.24014
ATP10B	214070_s_at	10.3374	9.54013	0.797267	0.04242	1.73781	1.37243
DPY19L1	1560916_a_at	8.43487	7.63775	0.797124	0.00178376	1.73763	2.74866
DDX11	210206_s_at	7.6793	6.8832	0.796094	0.025769	1.73639	1.5889
KYNU	217388_s_at	6.04731	5.25228	0.795036	0.0278926	1.73512	1.55451
FMNL2	242665_at	5.68088	4.88599	0.794893	0.00356042	1.73495	2.4485
LMNB2	216952_s_at	8.60014	7.80645	0.793694	0.00200836	1.73351	2.69716
LIG1	202726_at	8.42538	7.63344	0.791946	0.000744279	1.73141	3.12826
REEP1	204364_s_at	7.53724	6.74564	0.791597	0.000606716	1.73099	3.21701
HMGN5	221606_s_at	9.45937	8.66787	0.791505	0.0038078	1.73088	2.41933
G6PC3	221759_at	9.12699	8.33616	0.790832	0.00450288	1.73007	2.34651
FAM105A	219694_at	7.75559	6.96634	0.789253	0.00347595	1.72818	2.45893
HMMR	207165_at	9.89139	9.10311	0.788283	5.34886e-05	1.72702	4.27174
LOC101930531///LOC101930288	242135_at	6.59088	5.8035	0.787382	0.0266014	1.72594	1.57509
RBM10	217221_x_at	7.89663	7.10954	0.787095	0.00261147	1.7256	2.58311
DAAM1	216060_s_at	9.08326	8.29644	0.786816	0.000192813	1.72526	3.71486
BLVRA	203771_s_at	5.98512	5.20504	0.780086	0.00305568	1.71723	2.51489
DTNBP1	223446_s_at	7.7733	6.99401	0.779295	0.00141249	1.71629	2.85002
TNFRSF10A	1552648_a_at	7.42791	6.64885	0.779061	0.00238487	1.71601	2.62253
MRPS12	210008_s_at	7.77647	6.99751	0.778954	0.000985851	1.71589	3.00619
ZWILCH	218349_s_at	8.88492	8.10611	0.778814	2.65548e-05	1.71572	4.57586
TST	209605_at	8.50334	7.72585	0.77749	0.00691801	1.71415	2.16002
ASRGL1	222764_at	6.59327	5.81673	0.77654	0.012149	1.71302	1.91546
CRIP2	208978_at	5.25541	4.47897	0.776436	0.00230066	1.71289	2.63815
ATAD2	222740_at	8.32603	7.54974	0.776289	0.000488954	1.71272	3.31073
SBF2-AS1	242786_at	6.22817	5.45238	0.775784	0.00313937	1.71212	2.50316
ARHGEF9	203263_s_at	8.04566	7.2728	0.772867	0.000311168	1.70866	3.50701
ADAM23	206046_at	7.7589	6.98628	0.772617	0.000908862	1.70837	3.0415
SLC16A14	238029_s_at	10.2592	9.48711	0.772079	0.0161057	1.70773	1.79302
SLC35B4	238418_at	6.47433	5.70257	0.771768	0.0163097	1.70736	1.78755
RANBP3	210120_s_at	8.12331	7.35252	0.770787	0.00171288	1.7062	2.76627
ASXL3	214162_at	5.78441	5.01381	0.770596	0.0173265	1.70597	1.76129
MCL1	227175_at	7.77817	7.00779	0.770379	0.00564886	1.70572	2.24804
STK31	223883_s_at	6.4802	5.71121	0.768997	0.00357481	1.70408	2.44675
GOLGA2	204384_at	6.57281	5.80382	0.768992	0.0450301	1.70408	1.3465
SBNO1	216161_at	5.8184	5.05074	0.767661	0.00257133	1.70251	2.58984
CERS6	212446_s_at	8.91451	8.14896	0.765552	0.0281707	1.70002	1.5502
EPOR	209962_at	7.28498	6.51944	0.765544	0.000419266	1.70001	3.37751
FBXO4	233366_at	5.78173	5.0177	0.764035	0.00122162	1.69823	2.91306
BACE2	217867_x_at	6.34467	5.5819	0.762769	0.0302493	1.69674	1.51929
DNTTIP1	224825_at	8.16617	7.40381	0.762363	0.000825793	1.69627	3.08313
BRAP	209922_at	6.42767	5.66562	0.762051	0.00160682	1.6959	2.79403
ANXA2	213503_x_at	12.4498	11.6884	0.761363	1.45897e-05	1.69509	4.83595
MIR664B///SNORA56///DKC1	216212_s_at	9.33526	8.57454	0.760721	0.000606326	1.69434	3.21729
SPC24	235572_at	6.31677	5.55639	0.760386	0.00306514	1.69394	2.51355
FAM188A	1554509_a_at	7.23925	6.479	0.760253	0.0133559	1.69379	1.87433
LOC102723779	235543_at	8.11909	7.35993	0.759158	0.000822363	1.6925	3.08494
LOC105372255	241941_at	7.17598	6.41744	0.758538	0.000813207	1.69178	3.0898
NUP93	202188_at	7.93491	7.1768	0.758111	0.00623515	1.69128	2.20515
LINC01432	1563246_at	4.26998	3.51191	0.758075	0.00938788	1.69123	2.02743
SART3	209127_s_at	8.66602	7.9093	0.756719	0.000598737	1.68964	3.22276
UTP23	227402_s_at	8.44361	7.6879	0.755708	0.00114163	1.68846	2.94247
SLIT2	230130_at	7.55988	6.8053	0.75458	0.0032645	1.68714	2.48618
DENR	238982_at	5.87298	5.11854	0.754445	0.00247246	1.68698	2.60687
USB1	218060_s_at	7.59465	6.84091	0.753741	0.00069483	1.68616	3.15812
FSD1L	242586_at	5.70875	4.95575	0.752999	0.0373884	1.68529	1.42726
SFSWAP	202773_s_at	7.58484	6.83216	0.752678	0.00868661	1.68492	2.06115
SCML1	222747_s_at	5.90488	5.15525	0.749634	0.000639081	1.68137	3.19444
DMD	203881_s_at	7.31886	6.56985	0.749007	0.0251738	1.68064	1.59905
CENPM	218741_at	7.42332	6.676	0.747314	0.014569	1.67866	1.83657
CASZ1	243386_at	4.2955	3.54851	0.746983	0.00305677	1.67828	2.51474
POLA1	204835_at	9.03902	8.29345	0.745568	1.22364e-05	1.67663	4.91235
SNTB1	214708_at	6.50131	5.75653	0.744782	0.0253855	1.67572	1.59541
LOC100507616///CLLU1	1558186_s_at	5.47348	4.72885	0.744638	0.016976	1.67555	1.77016
HPRT1	202854_at	11.2071	10.4625	0.744525	1.05612e-06	1.67542	5.97629
SENP3-EIF4A1///SENP3	215113_s_at	8.09744	7.35296	0.74448	0.00144858	1.67537	2.83906
UBE2C	202954_at	9.99006	9.24802	0.742039	3.7142e-05	1.67254	4.43014
LOC643923///ELMOD1	231930_at	6.56483	5.82321	0.741626	0.0188763	1.67206	1.72408
GPD2	211613_s_at	6.26446	5.52299	0.741478	0.00410886	1.67189	2.38628
FAN1	239289_x_at	7.49319	6.75192	0.741271	0.0012829	1.67165	2.89181
TSPAN8	203824_at	6.29446	5.55403	0.740433	0.00066072	1.67068	3.17998
PRDM13	221168_at	6.40193	5.66263	0.739297	0.0313457	1.66936	1.50382
LCP1	208885_at	10.1876	9.44834	0.739233	0.0331238	1.66929	1.47986
XAGE1B///XAGE1E	220057_at	6.94985	6.21192	0.737922	0.0410788	1.66777	1.38638
CD3E	205456_at	7.64649	6.90872	0.737774	0.000885781	1.6676	3.05267
PMCH	206942_s_at	5.38026	4.64265	0.737605	0.00266741	1.66741	2.57391
MRPS5	224877_s_at	7.41281	6.67603	0.736784	0.00150491	1.66646	2.82249
CBR1	209213_at	7.99703	7.26174	0.735294	0.0346484	1.66474	1.46032
DEF8	219646_at	8.75089	8.01572	0.735173	0.000789775	1.6646	3.1025
AMOTL1	225450_at	6.94894	6.21457	0.734366	0.0134433	1.66367	1.87149
RELN	205923_at	10.0421	9.30852	0.733585	0.0148246	1.66277	1.82902
TOR1AIP2	235453_at	5.69066	4.95717	0.733494	0.00813111	1.66266	2.08985
PLCB1	213222_at	8.65151	7.91839	0.733121	0.00352241	1.66223	2.45316
SPHAR///RAB4A	203582_s_at	10.0414	9.30861	0.732773	0.000464928	1.66183	3.33261
KIF20A	218755_at	8.27518	7.54281	0.732373	0.00187994	1.66137	2.72586
PRPS1	208447_s_at	10.389	9.66009	0.728917	3.23268e-08	1.65739	7.49044
CDCA2	226661_at	8.31662	7.59001	0.726606	0.0024359	1.65474	2.61334
NUCKS1	222424_s_at	8.9917	8.26613	0.725572	2.64494e-05	1.65356	4.57758
TACC1	1554690_a_at	6.8021	6.07689	0.725216	0.011127	1.65315	1.95362
HNRNPU	216855_s_at	7.63049	6.9055	0.724991	0.00718453	1.65289	2.1436
CEP128	232635_at	9.2107	8.48583	0.72487	0.00332512	1.65275	2.47819
WAC	222389_s_at	11.3379	10.6132	0.724688	0.000806328	1.65254	3.09349
MIR4707///HAUS4	218383_at	9.96814	9.24484	0.7233	3.16256e-06	1.65095	5.49996
SAP30L	222831_at	8.00308	7.28	0.723085	0.00790836	1.65071	2.10191
SGPP1	223391_at	7.66606	6.94366	0.722402	0.0371893	1.64993	1.42958
HSP90AA1	211968_s_at	12.5823	11.8606	0.72166	1.18533e-06	1.64908	5.92616
HMGB3P1	216548_x_at	8.52756	7.8059	0.72166	0.000465068	1.64908	3.33248
FABP6	210445_at	5.9251	5.2051	0.720003	0.0189729	1.64719	1.72187
TPGS2	213617_s_at	9.58037	8.86064	0.719722	0.000155747	1.64686	3.80758
LOC101930489///MIR4435-2HG///LINC00152	225799_at	11.8995	11.181	0.718547	0.00529298	1.64552	2.2763
RGS5	1558785_a_at	7.60026	6.88468	0.715578	0.000102898	1.64214	3.98759
ZNF557	220444_at	8.02766	7.31275	0.714909	0.000587148	1.64138	3.23125
TIMD4	1552280_at	8.34107	7.62707	0.713998	0.00879972	1.64034	2.05553
ZNF823	229732_at	6.75841	6.04451	0.713891	0.0053794	1.64022	2.26927
GINS4	235029_at	6.7618	6.04845	0.713359	0.00859129	1.63962	2.06594
PDHA1	200980_s_at	11.2479	10.5355	0.712406	2.91685e-11	1.63853	10.5351
PKHD1L1	230673_at	8.78001	8.06764	0.712362	0.00855123	1.63848	2.06797
E2F8	219990_at	8.38443	7.67223	0.7122	0.000449383	1.6383	3.34738
IFNAR2	204786_s_at	9.30241	8.59039	0.712018	0.00301201	1.63809	2.52114
SMC2	204240_s_at	9.61574	8.90384	0.711905	6.1721e-05	1.63797	4.20957
TUBB2A	204141_at	7.34811	6.6364	0.711714	0.0434628	1.63775	1.36188
FGF13	205110_s_at	9.23903	8.52809	0.710936	0.0193383	1.63687	1.71358
UNG	202330_s_at	9.65791	8.94718	0.710732	2.25792e-05	1.63663	4.64629
ZNF662	228538_at	6.56377	5.8533	0.710467	0.00376875	1.63633	2.4238
SLC25A14	211855_s_at	7.53445	6.82404	0.710411	0.00526224	1.63627	2.27883
PSME3	209853_s_at	9.66378	8.95558	0.708204	0.000485894	1.63377	3.31346
TROAP	204649_at	8.83757	8.12939	0.708177	0.000961729	1.63374	3.01695
WNT9A	230643_at	6.95273	6.2447	0.708028	0.000350833	1.63357	3.4549
PLA2G4F	235958_at	6.97242	6.26484	0.707584	0.000688034	1.63307	3.16239
WDR46	209196_at	8.5302	7.82273	0.707473	0.00372282	1.63294	2.42913
SVIL	202565_s_at	8.33216	7.62471	0.707455	0.029062	1.63292	1.53667
GMNN	218350_s_at	10.3889	9.6815	0.707435	2.48496e-05	1.6329	4.60468
CENPF	207828_s_at	8.82684	8.11967	0.707165	0.00539243	1.63259	2.26822
SYNRG	1553165_at	7.22808	6.52106	0.707025	0.00276424	1.63243	2.55842
SRP72	208095_s_at	11.5394	10.8324	0.707015	0.00104583	1.63242	2.98054
YKT6	217785_s_at	8.8462	8.13923	0.70697	0.00431404	1.63237	2.36512
UBE2S	202779_s_at	11.0981	10.3911	0.706951	0.000479794	1.63235	3.31895
ANLN	222608_s_at	8.28955	7.58489	0.704653	0.000493174	1.62975	3.307
RBM17	225751_at	8.55101	7.8464	0.704613	0.00268715	1.62971	2.57071
GPATCH8	212487_at	8.02197	7.31798	0.703993	0.00105272	1.62901	2.97769
CENPL	1554271_a_at	8.01547	7.31243	0.703045	0.000509032	1.62794	3.29325
THRAP3	222439_s_at	5.5598	4.85768	0.70212	0.0013103	1.62689	2.88263
GID4	220058_at	6.41291	5.71092	0.701988	0.00933546	1.62675	2.02986
PLEKHH3	220259_at	5.14739	4.4457	0.701696	0.0150044	1.62642	1.82378
GK	217167_x_at	6.29397	5.59282	0.701154	0.000996492	1.6258	3.00153
TMEFF2	224321_at	7.62483	6.92449	0.700338	0.0280914	1.62489	1.55143
TOMM40L	226059_at	7.32313	6.62313	0.699993	0.00203367	1.6245	2.69172
PSKH1	213141_at	7.84337	7.1447	0.698678	0.00056686	1.62302	3.24652
COA6	225638_at	10.1909	9.49255	0.698397	9.75756e-05	1.6227	4.01066
SSC4D	236529_at	7.16378	6.46557	0.698214	0.00355456	1.6225	2.44921
ILDR2	229380_at	7.91392	7.21623	0.697696	0.00434946	1.62191	2.36156
TENM1	205728_at	6.64169	5.94516	0.696525	0.0327717	1.6206	1.4845
STON2	227461_at	7.7094	7.01304	0.696355	0.00293507	1.62041	2.53238
NUDT11	219855_at	7.89973	7.20339	0.69634	0.0179069	1.62039	1.74698
HMGXB4	212596_s_at	8.94478	8.24858	0.696195	0.000179132	1.62023	3.74683
SLC26A7	1552826_at	4.76182	4.06574	0.696077	0.00930876	1.62009	2.03111
ADGRL3	209866_s_at	7.55968	6.86401	0.695673	0.000923234	1.61964	3.03469
SLC23A2	209237_s_at	6.49981	5.80418	0.695632	0.00291864	1.61959	2.53482
PLA2G12B	231009_at	6.03489	5.33944	0.695451	0.00745976	1.61939	2.12728
PRKAB2	1558027_s_at	7.82601	7.13104	0.694974	0.00236723	1.61886	2.62576
STRA13	209478_at	8.14027	7.4455	0.69477	0.00294103	1.61863	2.5315
GALNT14	219271_at	7.00466	6.31056	0.694102	0.0211053	1.61788	1.67561
ATP2A1-AS1	230696_at	6.61259	5.91854	0.694041	0.00917952	1.61781	2.03718
SEPHS1	208941_s_at	8.87106	8.17722	0.693843	0.000230411	1.61759	3.6375
HNRNPUL2-BSCL2///HNRNPUL2	66053_at	6.22318	5.52967	0.693508	0.00548732	1.61721	2.26064
ULK2	204062_s_at	6.79748	6.10433	0.69315	0.00275351	1.61681	2.56011
C18orf54	244324_at	7.91642	7.22361	0.692805	7.29849e-05	1.61642	4.13677
CCNI	227299_at	7.94862	7.2571	0.691523	0.00189044	1.61499	2.72344
SPTBN1	226342_at	6.73349	6.04203	0.691453	0.0123806	1.61491	1.90726
TSPAN12	219274_at	6.58661	5.8953	0.691308	0.0448615	1.61475	1.34813
ZNF226	231717_s_at	5.12008	4.43108	0.688999	0.00636326	1.61216	2.19632
DMC1	208382_s_at	7.07357	6.38478	0.688791	0.00617432	1.61193	2.20941
GTF2H4	203577_at	7.98529	7.29678	0.688516	0.000384574	1.61163	3.41502
DHRS7B	220690_s_at	7.396	6.70784	0.688163	0.0200428	1.61123	1.69804
S100A11	200660_at	10.8789	10.1908	0.688106	0.00357704	1.61117	2.44648
RACGAP1	222077_s_at	10.1756	9.48897	0.686585	0.000156767	1.60947	3.80475
TTK	204822_at	8.41533	7.72885	0.686478	0.00527929	1.60935	2.27742
ANP32E	229128_s_at	12.0886	11.4023	0.686271	2.5527e-05	1.60912	4.593
FSBP///RAD54B	220549_at	5.61661	4.93079	0.685816	0.00802927	1.60861	2.09532
PICALM	203134_at	7.51265	6.82755	0.685106	0.000900586	1.60782	3.04547
MCM6	201930_at	11.4568	10.7718	0.685018	2.03043e-05	1.60772	4.69241
CBX5	209715_at	8.2758	7.59079	0.685005	0.000342898	1.60771	3.46484
CREB1	214513_s_at	8.42106	7.73699	0.684067	0.000497274	1.60666	3.3034
SNCA	204466_s_at	7.40765	6.72405	0.683596	0.0225949	1.60614	1.64599
VIPAS39	233140_s_at	7.32863	6.64514	0.683489	0.0418735	1.60602	1.37806
MTG2	226854_at	7.20079	6.51752	0.683268	0.00265652	1.60577	2.57569
MCM2	202107_s_at	10.644	9.96105	0.682944	3.96077e-05	1.60541	4.40222
RNF213	232155_at	5.02994	4.34734	0.682606	0.0109402	1.60504	1.96097
ANKLE1	1553138_a_at	5.49549	4.81486	0.680633	0.0171994	1.60284	1.76449
PIK3R2	229392_s_at	5.86628	5.18658	0.679693	0.00266343	1.6018	2.57456
PRIM1	205053_at	9.40682	8.7272	0.679619	0.000103179	1.60172	3.98641
SLC4A7	207604_s_at	4.66256	3.98307	0.679496	0.0130682	1.60158	1.88379
OAS2	206553_at	9.03775	8.35851	0.679242	0.00302861	1.6013	2.51876
C8orf33	222551_s_at	9.03972	8.36062	0.679099	3.0155e-06	1.60114	5.52064
NPHP4	213471_at	6.38098	5.70202	0.678954	0.00752783	1.60098	2.12333
PGK1	1558365_at	6.01919	5.34033	0.678865	0.0300986	1.60088	1.52145
CCNF	204827_s_at	4.65567	3.97682	0.678847	0.0106021	1.60086	1.97461
G6PD	202275_at	8.17674	7.49858	0.678157	0.00498553	1.60009	2.30229
MKI67	212023_s_at	8.28683	7.61048	0.676344	0.00081788	1.59808	3.08731
TPR	1557227_s_at	8.19942	7.52319	0.676232	1.53377e-05	1.59796	4.81424
FAM173B	225668_at	5.61568	4.93985	0.675833	0.00868134	1.59752	2.06141
ARPC5	1555797_a_at	10.2115	9.53627	0.675206	4.32049e-07	1.59683	6.36447
RARA	1565358_at	9.44124	8.76605	0.675186	0.0267404	1.5968	1.57283
TPST2	204079_at	10.9197	10.2446	0.675149	0.000496968	1.59676	3.30367
CCDC150	232398_at	5.12337	4.44827	0.675096	0.0155936	1.5967	1.80705
MSRB1	217977_at	8.32605	7.65101	0.675033	0.0117211	1.59663	1.93103
PNMA1	218224_at	8.75269	8.0788	0.673886	0.00543136	1.59536	2.26509
ZNF569	1569366_a_at	6.98299	6.30971	0.673277	0.0106998	1.59469	1.97062
STK40	225015_s_at	7.80336	7.13066	0.672704	0.00789137	1.59406	2.10285
SUCLG2-AS1	1557338_x_at	7.76498	7.09274	0.672249	0.00483256	1.59355	2.31582
LOC100506107	1557214_at	6.65641	5.98453	0.671886	0.00912777	1.59315	2.03964
SLX4	232147_at	7.77075	7.09887	0.671883	0.00181114	1.59315	2.74205
TK1	1554408_a_at	8.6747	8.0035	0.671201	0.016613	1.5924	1.77955
ZNF74	205881_at	7.43375	6.76417	0.669586	0.00176668	1.59062	2.75284
STK17B	226525_at	11.5676	10.8983	0.669294	0.0159193	1.59029	1.79808
MGLL	225102_at	8.89609	8.22701	0.669081	0.0493299	1.59006	1.30689
CCDC18	236665_at	5.34815	4.67915	0.669007	0.00875441	1.58998	2.05777
MIR6878///TARS2	221189_s_at	8.93769	8.26919	0.668498	6.5324e-05	1.58942	4.18493
TIMELESS	203046_s_at	9.15998	8.49312	0.666862	0.000265875	1.58762	3.57532
FCRL2	224192_at	7.77245	7.10581	0.666639	0.0188832	1.58737	1.72392
TRIOBP	1552334_at	6.38901	5.72266	0.666348	0.00174257	1.58705	2.75881
PRR3	204795_at	7.59119	6.92513	0.666062	0.0199499	1.58674	1.70006
SNRPA1	216977_x_at	9.63321	8.96858	0.664631	2.00594e-06	1.58516	5.69768
MSH6	211450_s_at	9.72625	9.06202	0.664239	0.000138842	1.58473	3.85748
AURKB	209464_at	7.49189	6.82913	0.662759	0.0300133	1.58311	1.52269
CD58	216942_s_at	8.53632	7.87489	0.661427	0.00136903	1.58165	2.86359
ANG	205141_at	8.13161	7.47069	0.660917	0.0323556	1.58109	1.49005
NREP	201309_x_at	6.64693	5.98615	0.660779	0.00493128	1.58094	2.30704
TNRC6A	1553346_a_at	6.40289	5.74259	0.660309	0.0106655	1.58042	1.97202
PROSER3	242640_at	6.85831	6.19866	0.659653	0.00248745	1.5797	2.60425
NTPCR	223272_s_at	8.2303	7.57067	0.659636	0.0170734	1.57968	1.76768
MELK	204825_at	9.54928	8.88978	0.659507	0.000472056	1.57954	3.32601
EXOSC2	214507_s_at	7.42807	6.76878	0.659297	0.010092	1.57931	1.99602
HBD	206834_at	9.9199	9.26113	0.65877	0.0352331	1.57874	1.45305
LINC01482	217474_at	6.06071	5.40195	0.658757	0.00812274	1.57872	2.0903
LILRA2	211100_x_at	7.81592	7.15752	0.658399	0.00335304	1.57833	2.47456
AP3D1	208710_s_at	8.64648	7.98883	0.657648	0.00555292	1.57751	2.25548
PNISR	212177_at	8.74798	8.09052	0.657453	0.000195297	1.5773	3.7093
LBR	201795_at	11.8729	11.2156	0.657251	0.000126726	1.57707	3.89714
E2F1	2028_s_at	8.04936	7.39327	0.65609	0.000506893	1.57581	3.29508
NDST2	1559701_s_at	6.1418	5.48577	0.656029	0.00495548	1.57574	2.30491
HIRIP3	204504_s_at	9.64837	8.99281	0.655551	3.78696e-09	1.57522	8.42171
ATRIP///TREX1	1552937_s_at	8.34901	7.69353	0.655476	0.000452059	1.57514	3.3448
MAPK1IP1L	212497_at	6.96817	6.3128	0.655367	0.0208041	1.57502	1.68185
ATP13A3	219558_at	8.06743	7.4121	0.655326	0.0280721	1.57497	1.55173
G2E3	223258_s_at	8.79351	8.13838	0.655128	1.43954e-05	1.57476	4.84178
SIAH1	232365_at	4.15969	3.50468	0.655015	0.0224769	1.57463	1.64826
IKZF1	216901_s_at	7.42097	6.76627	0.654702	0.0421061	1.57429	1.37566
BRCA1	204531_s_at	7.66847	7.01381	0.654657	0.0169079	1.57424	1.77191
RAB35	205461_at	7.15874	6.50451	0.654234	0.00980147	1.57378	2.00871
FBXL18	227500_at	7.22345	6.56985	0.653605	0.00300147	1.57309	2.52267
LARP4	238959_at	7.65932	7.00723	0.652089	0.00305133	1.57144	2.51551
FLVCR1-AS1	235126_at	7.3196	6.66827	0.651335	0.00812271	1.57062	2.0903
TPPP	206179_s_at	5.90765	5.25634	0.651308	0.00454654	1.57059	2.34232
WIPF2	212049_at	9.58934	8.93881	0.65053	0.00318197	1.56974	2.4973
HIST1H1D	214537_at	7.21401	6.56421	0.649801	0.01109	1.56895	1.95507
MIR133A1HG///MIR133A1///MIR1-2	236573_at	4.49029	3.84057	0.649722	0.00743104	1.56887	2.12895
ESYT2	1555829_at	6.67635	6.02733	0.649019	0.0160678	1.5681	1.79404
ANP32A	201043_s_at	10.3791	9.7303	0.648837	6.38046e-06	1.5679	5.19515
MMP26	220541_at	7.17844	6.52974	0.648708	0.00228779	1.56776	2.64058
FAM64A	221591_s_at	7.68027	7.0316	0.648667	0.020298	1.56772	1.69255
HDAC11	227679_at	5.94078	5.29292	0.647858	0.00195422	1.56684	2.70903
BRIP1	221703_at	6.09209	5.4446	0.647499	0.0263348	1.56645	1.57947
GMEB2	222251_s_at	6.66028	6.01281	0.647461	0.0067088	1.56641	2.17335
CHD4	201182_s_at	8.44625	7.79879	0.647451	0.00191163	1.5664	2.7186
KCNAB2	211791_s_at	6.33428	5.68745	0.646828	0.00727278	1.56572	2.1383
GPATCH4	224632_at	10.0244	9.37775	0.646615	4.86894e-06	1.56549	5.31257
CAMK4	210349_at	6.17971	5.53325	0.646458	0.00142501	1.56532	2.84618
SMAD4	1565703_at	7.05647	6.41003	0.646434	0.0185262	1.56529	1.73221
TFRC	240686_x_at	5.82287	5.17648	0.64639	0.0107606	1.56525	1.96816
NUDCD1	225438_at	6.85096	6.20468	0.646274	0.000295536	1.56512	3.52939
UBE2A	201898_s_at	11.1432	10.4976	0.645613	3.67212e-08	1.5644	7.43508
EXOG	205521_at	7.25302	6.60747	0.64555	0.000127751	1.56434	3.89364
FLNA	213746_s_at	9.10833	8.46317	0.645158	0.029368	1.56391	1.53213
CMAHP	229604_at	7.27365	6.62881	0.644839	0.0196127	1.56356	1.70746
LOC400043	226582_at	6.84904	6.20442	0.644618	0.0201047	1.56333	1.6967
TFF3	204623_at	6.54299	5.89864	0.64435	0.0127746	1.56303	1.89365
RIMKLB	236911_at	5.47975	4.83623	0.643514	0.0143698	1.56213	1.84255
COMT	208817_at	8.86714	8.22381	0.643339	0.0235528	1.56194	1.62796
MAGEC3	216592_at	7.37644	6.7332	0.643241	0.020799	1.56183	1.68196
LOC101928728	241668_s_at	5.86769	5.22455	0.64314	0.000844451	1.56172	3.07343
SUSD1	226264_at	6.76152	6.11874	0.642786	0.0351237	1.56134	1.4544
TSPOAP1-AS1	228828_at	6.72405	6.0813	0.642752	0.0126063	1.5613	1.89941
IFI30///PIK3R2	201422_at	10.4409	9.7987	0.642158	0.0203982	1.56066	1.69041
MCOLN3	242308_at	7.3906	6.74922	0.641378	0.00433502	1.55982	2.36301
BAMBI	203304_at	8.48747	7.84616	0.641306	0.0128414	1.55974	1.89139
PITPNM1	203826_s_at	6.73795	6.09696	0.640991	0.0172733	1.5594	1.76263
RBM41	219754_at	7.8685	7.22791	0.640589	0.020675	1.55897	1.68455
ZNF443	205928_at	8.63195	7.99163	0.640325	0.00336978	1.55868	2.4724
MGA	235409_at	8.34108	7.70118	0.639904	0.0217271	1.55823	1.663
ARID2	225490_at	8.6492	8.0101	0.639106	0.000966827	1.55736	3.01465
NCAPG2	219588_s_at	8.98243	8.34427	0.638159	0.000643484	1.55634	3.19146
EMP2	204975_at	7.28922	6.65168	0.637535	0.00144312	1.55567	2.8407
TMSB15B///TMSB15A	205347_s_at	8.70623	8.06909	0.637145	0.0133696	1.55525	1.87388
LILRB4	210152_at	9.28388	8.64749	0.636397	0.00642768	1.55444	2.19195
STX6	1552618_at	7.49526	6.85919	0.636075	0.00522568	1.5541	2.28186
MCTP1	235740_at	5.40535	4.77062	0.634739	0.0494551	1.55266	1.30579
ASAH2B	231791_at	6.15283	5.5182	0.634625	0.0132242	1.55253	1.87863
RGS16	209325_s_at	8.05484	7.42032	0.634521	0.0309514	1.55242	1.50932
LRRN2	216164_at	7.23056	6.59621	0.634356	0.00878805	1.55224	2.05611
LOC101928140	1568898_at	4.71615	4.08189	0.634257	0.003171	1.55214	2.4988
MCM5	216237_s_at	10.412	9.77876	0.633236	1.72199e-05	1.55104	4.76397
MTSS1L	1556175_at	4.12336	3.49072	0.632645	0.0065036	1.5504	2.18685
LMNB1	203276_at	9.02029	8.38765	0.632639	0.000235208	1.5504	3.62855
ATP6V1C1	202873_at	6.72304	6.09057	0.632475	0.00707245	1.55022	2.15043
GAS2L1	31874_at	6.39034	5.75803	0.632306	0.0453376	1.55004	1.34354
LOC101929224	1561741_at	5.94707	5.31515	0.63192	0.0237847	1.54963	1.6237
LOC780529	239997_at	5.35977	4.72832	0.631448	0.0139469	1.54912	1.85552
RFC4	204023_at	10.4469	9.81557	0.631315	8.29146e-06	1.54898	5.08137
WIZ	221783_at	8.65997	8.02939	0.63058	0.00952239	1.54819	2.02125
MPI	230524_at	6.87682	6.24632	0.630505	0.00816832	1.54811	2.08787
CTPS1	202613_at	9.68075	9.05026	0.630496	1.44823e-05	1.5481	4.83916
RBMS1	207266_x_at	10.5	9.86956	0.630396	0.034726	1.54799	1.45935
IER5L	226559_at	6.66119	6.03131	0.629882	0.0159339	1.54744	1.79768
FAM110C	226863_at	6.19395	5.56408	0.629871	0.0353479	1.54743	1.45164
HIST1H2BH	208546_x_at	9.68549	9.05596	0.629539	0.0326933	1.54707	1.48554
NASP	201970_s_at	10.2551	9.62573	0.629331	0.000360451	1.54685	3.44315
FOXRED1	223128_at	9.28337	8.65412	0.629253	0.00111896	1.54676	2.95119
CKAP2L	229610_at	8.02321	7.39477	0.628439	0.00731557	1.54589	2.13575
TMEM176A	218345_at	7.43652	6.8081	0.628418	0.0253521	1.54587	1.59599
SEMA6D	226492_at	6.58823	5.95996	0.628272	0.0173135	1.54571	1.76162
SPIRE1	1554807_a_at	6.15042	5.52249	0.627934	0.0283079	1.54535	1.54809
MIR8085///BCL3	204907_s_at	7.30509	6.67781	0.627276	0.0155763	1.54465	1.80754
TRABD	221807_s_at	9.27328	8.64632	0.626964	0.0206029	1.54431	1.68607
MUC6	1565666_s_at	5.82613	5.1994	0.626728	0.0262076	1.54406	1.58157
LINC00461///MIR9-2	230272_at	5.77257	5.14597	0.626597	0.0131851	1.54392	1.87992
LOC101927027	237105_at	7.77499	7.14877	0.626223	0.000191948	1.54352	3.71682
SLC35F6///CENPA	204962_s_at	8.64139	8.01541	0.625978	0.0139443	1.54326	1.8556
LINC01620	233584_at	5.37574	4.74987	0.625874	0.0313441	1.54315	1.50384
TCEB3	202818_s_at	9.24231	8.61664	0.625674	0.00235422	1.54293	2.62815
TOP1	208900_s_at	9.54245	8.9169	0.625546	9.72242e-06	1.54279	5.01223
IGSF8	225025_at	9.89125	9.2658	0.625456	0.000311627	1.5427	3.50637
JAKMIP2	205888_s_at	7.36579	6.74087	0.62492	0.0241711	1.54213	1.6167
AMMECR1	236760_at	7.06045	6.43618	0.624274	0.00655339	1.54144	2.18353
INO80D	231152_at	7.58959	6.96607	0.62352	0.0112188	1.54063	1.95005
ZNF793	244180_at	6.09268	5.46922	0.62346	0.00345535	1.54057	2.46151
ZWINT	204026_s_at	10.7944	10.1714	0.622963	0.00062737	1.54003	3.20248
COBL	213050_at	6.5215	5.89856	0.622936	0.0279466	1.54001	1.55367
SAC3D1	205449_at	9.22565	8.60286	0.622792	0.0154931	1.53985	1.80986
ANXA2P2	208816_x_at	10.624	10.0014	0.622563	5.31522e-06	1.53961	5.27448
CLCN5	232127_at	6.6599	6.03751	0.622387	0.0047339	1.53942	2.32478
RERG	244745_at	4.81125	4.18933	0.621921	0.0469624	1.53892	1.32825
KMT5A	228443_s_at	10.3289	9.70753	0.621348	0.00136282	1.53831	2.86556
TMEM2	218113_at	8.12405	7.5028	0.621249	0.0208357	1.53821	1.68119
GPHN	220773_s_at	7.6787	7.05837	0.620333	0.00353842	1.53723	2.45119
ORC6	219105_x_at	8.97888	8.359	0.619877	0.000106789	1.53674	3.97147
DAGLB	225832_s_at	6.19719	5.57788	0.619312	0.0164874	1.53614	1.78285
ARL4A	205020_s_at	7.88156	7.26273	0.618836	0.0465416	1.53564	1.33216
NUP62	207740_s_at	7.94108	7.32225	0.618822	0.032748	1.53562	1.48482
PIK3CG	206369_s_at	7.73908	7.12121	0.617871	0.0319265	1.53461	1.49585
UBASH3B	228359_at	6.30523	5.68874	0.616487	0.0169921	1.53314	1.76975
CHEK1	205394_at	8.57038	7.95559	0.614785	0.00103301	1.53133	2.98589
KIAA1841	243539_at	6.59467	5.98085	0.613821	0.020194	1.53031	1.69478
EEPD1	1569640_s_at	6.67291	6.0593	0.613607	0.0135758	1.53008	1.86724
GTF3C2	210620_s_at	8.69757	8.08424	0.613333	0.000517443	1.52979	3.28614
LGALS1	201105_at	12.7626	12.1499	0.612701	0.00546816	1.52912	2.26216
SCAMP4	213244_at	7.75407	7.14192	0.612155	0.0400944	1.52854	1.39692
USP29	220895_at	5.50669	4.89457	0.612123	0.0126304	1.52851	1.89858
CHAF1A	203976_s_at	7.70054	7.08886	0.61168	0.01661	1.52804	1.77963
ABTB2	213497_at	6.64815	6.03656	0.611592	0.00390223	1.52794	2.40869
ZNF71	226514_at	6.72488	6.11415	0.610727	0.00164377	1.52703	2.78416
RASAL2	1557432_at	4.94193	4.33129	0.610646	0.0120602	1.52694	1.91865
SAMD9	228531_at	9.73438	9.12416	0.61022	0.00220546	1.52649	2.6565
SERPINB8	206034_at	6.40418	5.79457	0.609613	0.00454537	1.52585	2.34243
AR	226197_at	6.56725	5.95764	0.60961	0.0201706	1.52585	1.69528
KRTAP1-1	220976_s_at	6.04477	5.43526	0.60951	0.00468527	1.52574	2.32927
CCAR2	225193_at	6.77214	6.16284	0.609303	0.0289974	1.52552	1.53764
CENPW	226936_at	9.19538	8.58663	0.608748	0.000424137	1.52493	3.37249
SLC45A3	238499_at	7.66459	7.05639	0.608205	0.00533764	1.52436	2.27265
PBK	219148_at	8.69964	8.09229	0.607346	0.0104985	1.52345	1.97887
SWAP70	209306_s_at	6.90661	6.29964	0.606973	0.0279848	1.52306	1.55308
LOC102724449	1562718_at	5.76258	5.15591	0.606671	0.0128879	1.52274	1.88982
GSG2	223759_s_at	8.04057	7.43391	0.606662	0.00017051	1.52273	3.76825
PRRC2C	211947_s_at	7.4245	6.81788	0.606623	0.00380886	1.52269	2.41921
RFESD	239142_at	8.3828	7.7762	0.606603	0.00888197	1.52267	2.05149
FUS	215744_at	7.10256	6.49641	0.606151	0.00135995	1.52219	2.86648
HSPC324	232227_at	6.68585	6.08005	0.605808	0.016205	1.52183	1.79035
WNT7B	238105_x_at	6.51735	5.91204	0.605304	0.0487882	1.5213	1.31169
SLC29A1	201802_at	8.26683	7.66305	0.603781	0.0208098	1.51969	1.68173
DDX23	201440_at	9.21054	8.60677	0.603762	0.00864587	1.51967	2.06319
MTMR3	202197_at	9.40486	8.80135	0.603513	0.000494124	1.51941	3.30616
SMC3	209257_s_at	9.16827	8.565	0.603271	2.88481e-06	1.51916	5.53988
CRY1	209674_at	10.096	9.49365	0.602375	0.017697	1.51821	1.7521
MCM3	201555_at	10.3661	9.76375	0.602301	2.7915e-06	1.51814	5.55416
BICDL2	235095_at	6.75929	6.15741	0.601879	0.00217203	1.51769	2.66313
DYNC2LI1	241757_x_at	6.49793	5.89618	0.601749	0.0184949	1.51756	1.73295
CDCA3	221436_s_at	8.35304	7.75153	0.601513	0.0068062	1.51731	2.1671
TWIST1	213943_at	6.10276	5.50272	0.60004	0.0375599	1.51576	1.42528
SPEN	1556058_s_at	7.28614	6.68766	0.598476	0.0142483	1.51412	1.84624
H2AFJ	224301_x_at	9.37896	8.78199	0.596977	0.0360705	1.51254	1.44285
LSM11	226826_at	8.79556	8.19901	0.596546	0.00183536	1.51209	2.73628
AKR1B1	201272_at	11.4638	10.8673	0.596496	0.000734498	1.51204	3.13401
APOBEC3B	206632_s_at	9.97894	9.38249	0.596443	0.0354476	1.51198	1.45041
ZNF521	226676_at	5.21546	4.61925	0.59621	0.0429401	1.51174	1.36714
PMEL	209848_s_at	5.83775	5.24258	0.595177	0.0378437	1.51066	1.42201
PLA2G4A	210145_at	9.25922	8.66404	0.595172	0.00407763	1.51065	2.38959
ARNTL2	220658_s_at	6.75171	6.15664	0.595076	0.0178047	1.51055	1.74946
WDHD1	216228_s_at	6.6164	6.02147	0.594924	0.00694273	1.51039	2.15847
KLHL29	229310_at	6.80847	6.21367	0.594805	0.0360679	1.51027	1.44288
STK39	202786_at	8.82965	8.23552	0.594133	0.0146661	1.50957	1.83369
SLCO1A2	211480_s_at	4.86539	4.27212	0.59327	0.0299757	1.50866	1.52323
WBP4	203597_s_at	5.06619	4.47293	0.593261	0.0402166	1.50865	1.39559
POLD3	212836_at	8.61463	8.02183	0.5928	0.000185497	1.50817	3.73166
NIPBL	242352_at	8.7341	8.14145	0.592649	0.00529108	1.50801	2.27646
ZNF93	208119_s_at	8.14425	7.5517	0.592543	0.00211779	1.5079	2.67412
TEKT2	210323_at	5.72513	5.13287	0.59226	0.0049089	1.50761	2.30902
LOC101928589///TMEM164	223202_s_at	9.38768	8.79583	0.591849	0.000356197	1.50718	3.44831
STARD8	206868_at	8.71625	8.12475	0.591502	0.00210349	1.50681	2.67706
GALK1	204374_s_at	6.73587	6.1444	0.591469	0.0351079	1.50678	1.4546
CALM1	213710_s_at	8.83368	8.24243	0.591251	0.00621877	1.50655	2.2063
BDH1	211715_s_at	8.48072	7.88951	0.591206	0.000623019	1.50651	3.2055
RNASEH2A	203022_at	9.97131	9.38068	0.590626	1.51037e-05	1.5059	4.82092
TMEM106C	201764_at	9.83683	9.24653	0.590301	0.0107874	1.50556	1.96709
RRP8	203171_s_at	9.46992	8.88068	0.589242	5.705e-05	1.50446	4.24374
DBF4B	238508_at	5.45625	4.86703	0.589213	0.00437186	1.50443	2.35933
RRBP1	201206_s_at	10.9107	10.3218	0.58898	0.0345054	1.50418	1.46211
LRR1	235113_at	9.97185	9.383	0.588853	2.50657e-07	1.50405	6.60092
HCCS	203746_s_at	10.1705	9.58269	0.587772	1.65488e-07	1.50292	6.78123
PACSIN1	227053_at	7.88123	7.29413	0.587104	0.0264093	1.50223	1.57824
CCT2	201946_s_at	11.3793	10.7924	0.586898	0.000256904	1.50201	3.59023
MDM1	220397_at	6.9384	6.35204	0.58636	0.00383328	1.50145	2.41643
PPP1R10	201702_s_at	6.72987	6.14379	0.586073	0.0184673	1.50116	1.7336
ZMYND19	227477_at	8.24276	7.65761	0.58515	0.0354394	1.50019	1.45051
PRMT2	228725_x_at	9.12738	8.54267	0.584712	0.00867982	1.49974	2.06149
TUBB	209026_x_at	12.6827	12.0982	0.584473	1.85616e-06	1.49949	5.73138
MLLT11	211071_s_at	10.3284	9.74424	0.584149	0.0020502	1.49915	2.6882
MAGEA12	210467_x_at	9.10822	8.52466	0.58356	0.028668	1.49854	1.5426
ATP6AP1L	228816_at	6.67081	6.08755	0.583254	0.0064765	1.49822	2.18866
MAGED2	208682_s_at	10.4405	9.85829	0.582206	0.000805778	1.49714	3.09378
ARHGDIA	213606_s_at	9.54801	8.96597	0.582033	0.0050301	1.49696	2.29842
NUP62CL	220520_s_at	8.61246	8.03047	0.581986	0.0103857	1.49691	1.98356
TUBA1A	209118_s_at	8.82381	8.24231	0.581503	0.0384828	1.49641	1.41473
SLC25A43	1557411_s_at	8.7365	8.15503	0.581473	0.0332373	1.49638	1.47837
LINC00963	215185_at	5.04234	4.46125	0.581089	0.00134134	1.49598	2.87246
CXorf38	228700_at	8.23624	7.65529	0.580946	0.0026573	1.49583	2.57556
LARS	223888_s_at	8.14464	7.56429	0.580352	0.000726562	1.49521	3.13873
SELPLG	209880_s_at	10.0137	9.43355	0.580184	0.0412092	1.49504	1.38501
ACTL8	214957_at	6.40063	5.82079	0.579836	0.0315626	1.49468	1.50083
ZIM3	1553022_at	3.75128	3.17187	0.579408	0.0233168	1.49424	1.63233
MED26	231724_at	7.12412	6.54474	0.579384	0.000781564	1.49421	3.10704
EZH2	203358_s_at	9.09487	8.51572	0.579147	0.00117703	1.49397	2.92921
PRDM5	235764_at	9.05289	8.47392	0.57897	0.0454016	1.49378	1.34293
GIT2	209876_at	6.64817	6.06926	0.578915	0.00190038	1.49373	2.72116
ACAN	205679_x_at	6.6431	6.06427	0.578831	0.0158992	1.49364	1.79862
PTPRD	213362_at	6.37711	5.79841	0.578697	0.0399869	1.4935	1.39808
MSH2	209421_at	8.99204	8.41373	0.57831	0.000842431	1.4931	3.07447
PMS2CL///PMS2	209805_at	6.60433	6.0261	0.578228	0.00369029	1.49301	2.43294
MRPL35	218890_x_at	10.0498	9.47172	0.578126	0.00496921	1.49291	2.30371
ARHGAP42	230047_at	8.32697	7.74898	0.577991	0.0160427	1.49277	1.79472
SPAG5	203145_at	9.10382	8.52602	0.577804	0.000311432	1.49258	3.50664
TBCB	216194_s_at	10.5744	9.99703	0.577413	0.00014685	1.49217	3.83313
PNMA3	223621_at	6.70667	6.12993	0.576734	0.0245383	1.49147	1.61016
BNIP1	207829_s_at	7.78571	7.20936	0.576354	0.00641046	1.49108	2.19311
PIAS4	212879_x_at	6.78764	6.21146	0.576185	0.00928411	1.4909	2.03226
CBX4	206724_at	9.15363	8.5778	0.57583	0.0043359	1.49053	2.36292
APLP2	228520_s_at	7.22229	6.64703	0.575251	0.0215161	1.48994	1.66724
ECT2	234992_x_at	5.96277	5.38836	0.574406	0.0108034	1.48906	1.96644
TSSC4	218612_s_at	7.68897	7.11485	0.574112	0.00571319	1.48876	2.24312
IKBIP	235202_x_at	6.6752	6.10121	0.573987	0.0192999	1.48863	1.71445
TMEM184B	202027_at	10.9908	10.4169	0.573879	0.000628364	1.48852	3.20179
ADSS	227310_at	4.67018	4.0965	0.573674	0.0199451	1.48831	1.70016
HSPA2	211538_s_at	6.18005	5.60737	0.572682	0.00993953	1.48729	2.00263
FEN1	204767_s_at	10.3248	9.7523	0.572476	0.000243528	1.48707	3.61345
PLK1	202240_at	8.05862	7.48635	0.572269	0.00787229	1.48686	2.1039
CCNE2	205034_at	9.30895	8.73677	0.57218	0.00355216	1.48677	2.44951
CASK	238699_s_at	6.17382	5.60178	0.57204	0.0278516	1.48662	1.55515
ACTR3B	218868_at	6.53162	5.9597	0.571916	0.0330416	1.4865	1.48094
RPP25	223415_at	8.24235	7.6709	0.571452	0.0178246	1.48602	1.74898
SMCHD1	1558747_at	8.8356	8.26426	0.571341	1.80458e-05	1.4859	4.74362
PRR14L	216555_at	7.03106	6.45993	0.571129	0.00889125	1.48569	2.05104
CKLF	221058_s_at	9.70541	9.13482	0.57059	0.000614617	1.48513	3.2114
YIPF2	221939_at	8.44426	7.87397	0.570288	0.0115608	1.48482	1.93701
SZRD1	212003_at	6.84354	6.27413	0.569415	0.0211506	1.48392	1.67468
CDKN2A	207039_at	8.14667	7.57743	0.569239	0.00414571	1.48374	2.3824
ST3GAL2	205346_at	6.98971	6.42065	0.569061	0.0259419	1.48356	1.586
WDR72	227174_at	7.85357	7.28489	0.568676	0.019705	1.48316	1.70542
DLGAP5	203764_at	9.17598	8.60739	0.568589	0.00101483	1.48307	2.99361
DMAP1	224163_s_at	7.0684	6.49982	0.56858	0.0159584	1.48306	1.79701
SPNS1	223173_at	8.68754	8.11909	0.568445	0.0321214	1.48292	1.49321
ISG20L2	212766_s_at	10.3726	9.80421	0.568392	7.97725e-05	1.48287	4.09815
KNL1	228323_at	9.29996	8.73158	0.568377	0.000255423	1.48285	3.59274
PRR5L	233379_at	5.12172	4.55366	0.56806	0.0175225	1.48253	1.7564
SNRNP25	218493_at	10.1164	9.54839	0.568016	0.000529207	1.48248	3.27637
HTT	202389_s_at	7.58263	7.01507	0.567563	0.00383139	1.48202	2.41664
NFATC2	231801_at	5.04144	4.47409	0.567349	0.000386536	1.4818	3.41281
FBXL6	219189_at	8.55934	7.99311	0.566228	0.0199517	1.48065	1.70002
CEP41	225484_at	7.98463	7.41938	0.565244	0.0050286	1.47964	2.29855
MAZ	207824_s_at	8.44304	7.87827	0.564776	0.00882084	1.47916	2.05449
TRMT1L	233750_s_at	8.53731	7.9727	0.564613	0.000424946	1.47899	3.37167
GJD3	230025_at	7.16714	6.60263	0.564509	0.0107527	1.47888	1.96848
C10orf2	218590_at	8.15871	7.59424	0.564475	0.00538431	1.47885	2.26887
ND6	1553575_at	8.17585	7.61154	0.564309	0.0306731	1.47868	1.51324
FAM86C1	220353_at	7.70224	7.13828	0.563964	0.00323869	1.47833	2.48963
DTNA	205741_s_at	5.99237	5.42841	0.563962	0.0104527	1.47832	1.98077
NFATC3	210555_s_at	9.32288	8.75893	0.563951	6.44255e-05	1.47831	4.19094
DSTYK	214663_at	8.01422	7.45036	0.563852	0.0115772	1.47821	1.9364
RAB3IP	231399_at	7.80848	7.24502	0.563454	0.000450454	1.4778	3.34635
GPR137	219430_at	7.73631	7.17345	0.562855	0.00349814	1.47719	2.45616
PPP1R9A	221088_s_at	6.81282	6.25006	0.562762	0.0196894	1.47709	1.70577
HECTD1	1557100_s_at	6.91625	6.35355	0.5627	0.0215628	1.47703	1.66629
CARTPT	206339_at	6.31566	5.75314	0.562513	0.0190112	1.47684	1.72099
SLC44A5	1569112_at	7.15031	6.58805	0.562255	0.037626	1.47658	1.42451
LOC100996735///LOC100996732///LOC654342///LOC645166	228158_at	6.67222	6.11018	0.562048	0.0410347	1.47636	1.38685
ZSCAN9	239406_at	6.68586	6.12387	0.561981	0.0429198	1.47629	1.36734
IPO11-LRRC70///IPO11	222659_at	9.51926	8.95765	0.561613	6.76411e-05	1.47592	4.16979
HSPH1	208744_x_at	8.98678	8.42535	0.561432	0.0107041	1.47573	1.97045
SCAF1	225500_x_at	7.99263	7.43126	0.561375	0.010972	1.47568	1.95971
DHRS12	204801_s_at	5.28675	4.72557	0.561183	0.00352624	1.47548	2.45269
CENPH	231772_x_at	9.10871	8.54783	0.560882	0.00361841	1.47517	2.44148
PIP4K2A	229713_at	9.78531	9.22526	0.56005	0.010097	1.47432	1.99581
MED27	221598_s_at	6.25805	5.69815	0.559903	0.00825205	1.47417	2.08344
ERCC2	213468_at	6.06343	5.50397	0.559465	0.00794668	1.47372	2.09981
ASAH1	210979_at	5.56209	5.00262	0.559462	0.0186498	1.47372	1.72932
RBFA	219419_at	8.68437	8.12596	0.558411	0.00333631	1.47265	2.47673
MTAP	211363_s_at	6.86769	6.30948	0.558202	0.0240839	1.47243	1.61827
SGO2	235425_at	8.2358	7.67783	0.557973	0.000124964	1.4722	3.90322
CLK2	203229_s_at	10.8118	10.254	0.557757	0.000116097	1.47198	3.93518
ANXA2P3	211241_at	6.99353	6.43608	0.557444	0.0191102	1.47166	1.71873
LOC101928195///LOC100996643///MTHFD1L	231094_s_at	7.46034	6.90296	0.557386	0.0213455	1.4716	1.67069
PGD	1560943_s_at	5.98474	5.42735	0.557381	0.00744565	1.4716	2.1281
RAD51C	209849_s_at	9.46315	8.90585	0.557299	0.000191104	1.47151	3.71873
MCM3AP	212269_s_at	9.64828	9.09129	0.556994	0.00713097	1.4712	2.14685
ILF3	208930_s_at	8.77325	8.2164	0.556852	0.00817169	1.47106	2.08769
TCF3	202648_at	5.99709	5.44075	0.55634	0.0468162	1.47053	1.3296
NFRKB	213028_at	6.72939	6.17331	0.556085	0.0232154	1.47027	1.63422
IP6K3	231179_at	5.04415	4.48815	0.556002	0.0206676	1.47019	1.68471
ARRDC1-AS1	223390_at	7.32351	6.7676	0.555913	0.0486521	1.4701	1.3129
LPGAT1	1555058_a_at	7.56168	7.00603	0.555657	0.00358623	1.46984	2.44536
RPRD1A	228566_at	8.40841	7.8528	0.555604	0.0170822	1.46978	1.76746
LINC00964	236950_s_at	4.73155	4.17608	0.555467	0.0188124	1.46964	1.72556
TUG1	229301_at	7.84659	7.29116	0.555427	0.0112251	1.4696	1.94981
TMPO-AS1	227578_at	5.5329	4.9775	0.555391	0.0335399	1.46957	1.47444
TLN2	212703_at	7.2541	6.69926	0.554841	0.0126353	1.46901	1.89842
TDP1	219715_s_at	10.1218	9.56719	0.554587	4.70866e-05	1.46875	4.3271
DNMT1	201697_s_at	9.9252	9.37124	0.553961	0.000276204	1.46811	3.55877
MRPL43	230027_s_at	9.21352	8.65999	0.553527	0.020573	1.46767	1.6867
FNTB	1568865_at	6.36026	5.80736	0.552899	0.0431882	1.46703	1.36464
NEDD1	1552417_a_at	8.07648	7.52386	0.552618	0.000363585	1.46674	3.43939
PTTG1	203554_x_at	11.7725	11.22	0.552491	0.000156921	1.46662	3.80432
UHRF1	225655_at	8.9111	8.35868	0.552415	0.0384358	1.46654	1.41526
TRIM59///IFT80	235476_at	8.37244	7.82037	0.552079	0.00170993	1.4662	2.76702
DZIP3	207232_s_at	6.50599	5.954	0.551993	0.0403401	1.46611	1.39426
FKBP8	208255_s_at	8.79226	8.24058	0.551671	0.00588125	1.46578	2.23053
PRSS23	202458_at	5.67361	5.12197	0.551641	0.0493765	1.46575	1.30648
FCGR2C///FCGR2A	1565674_at	7.44084	6.88998	0.550864	0.0398389	1.46496	1.39969
MAP4K1	214219_x_at	8.60658	8.05603	0.550558	0.0280651	1.46465	1.55183
LDLRAD4-AS1	1560181_at	5.28616	4.73561	0.550547	0.00821993	1.46464	2.08513
IWS1	224775_at	7.39246	6.84222	0.550238	0.00474885	1.46433	2.32341
JMJD6	212722_s_at	8.23532	7.68545	0.549867	0.0280962	1.46395	1.55135
FECH	203115_at	7.5074	6.95759	0.549811	0.0175843	1.46389	1.75487
DCAF5	224697_at	6.19464	5.64529	0.549349	0.0189586	1.46342	1.72219
USP31	226033_at	7.17919	6.63005	0.549137	0.00939903	1.46321	2.02692
GLB1L3	1569886_a_at	5.37406	4.82523	0.548831	0.0191169	1.4629	1.71858
POP7	209482_at	9.72867	9.18028	0.548385	0.0010958	1.46245	2.96027
STX3	216985_s_at	6.7556	6.20738	0.548229	0.018393	1.46229	1.73535
ACTR1A	200720_s_at	9.50651	8.95848	0.548028	0.00794518	1.46209	2.0999
YRDC	222703_s_at	8.33286	7.78519	0.547669	0.0148446	1.46172	1.82843
ITGB1	1553530_a_at	9.68658	9.13916	0.547413	0.0251168	1.46146	1.60004
RFFL	237919_at	8.55454	8.00714	0.547398	0.00478394	1.46145	2.32021
GIPR	231291_at	6.66776	6.12045	0.547312	0.00459597	1.46136	2.33762
SPC25	209891_at	7.9209	7.37363	0.547278	0.0151114	1.46133	1.8207
TTC26	219758_at	5.57929	5.03233	0.546961	0.0154333	1.461	1.81154
LINC00507	1557475_at	4.64208	4.09534	0.546742	0.0415386	1.46078	1.38155
SLC27A4	225779_at	8.35834	7.81195	0.546397	0.033596	1.46043	1.47371
LINC01234	1564220_a_at	7.08575	6.5394	0.546349	0.0176578	1.46039	1.75306
PMS2P2	214757_at	6.28442	5.7383	0.546112	0.0175646	1.46015	1.75536
NBPF26///NBPF10///NBPF9///NBPF14	214693_x_at	10.2451	9.69905	0.546004	3.61075e-05	1.46004	4.4424
KIAA1147	227502_at	7.62708	7.08252	0.544555	0.00308221	1.45857	2.51114
TSNARE1	231317_at	6.64775	6.1037	0.544052	0.03743	1.45806	1.42678
CDH26	233662_at	3.15475	2.6113	0.543452	0.0355442	1.45746	1.44923
PLEKHA8	233943_x_at	5.64908	5.10589	0.543191	0.00263275	1.45719	2.57959
GBAP1///GBA	209093_s_at	9.55633	9.0133	0.543025	0.00578201	1.45702	2.23792
CFAP73	226539_s_at	6.49604	5.95356	0.542481	0.0236521	1.45647	1.62613
LINC00526	229829_at	8.222	7.67964	0.542354	0.00261389	1.45635	2.58271
LOC284263	1562585_at	4.95729	4.41506	0.542226	0.0239204	1.45622	1.62123
MTHFD1	239846_at	6.01905	5.47707	0.541984	0.0127394	1.45597	1.89485
SLC2A13	1552694_at	5.0327	4.49127	0.541438	0.0331871	1.45542	1.47903
EPS15L1	232438_at	6.27253	5.73157	0.540966	0.016598	1.45495	1.77994
SHOX2	208443_x_at	6.39295	5.85238	0.540563	0.0026622	1.45454	2.57476
USP33	217441_at	6.89456	6.35421	0.540349	0.00884843	1.45432	2.05313
SGF29	221822_at	6.56082	6.02074	0.54008	0.00111754	1.45405	2.95174
TTN	208195_at	7.63192	7.09203	0.539891	0.0133401	1.45386	1.87484
CBX6	202048_s_at	10.5222	9.98235	0.539849	0.0120822	1.45382	1.91785
MUC15	227241_at	3.93656	3.39741	0.539147	0.0442277	1.45311	1.35431
FOXRED2	220707_s_at	8.30943	7.77103	0.538395	0.00262553	1.45236	2.58078
ACAA2	202003_s_at	10.0115	9.47312	0.538369	0.00329475	1.45233	2.48218
AIFM2	224461_s_at	7.45394	6.91565	0.538294	0.024169	1.45225	1.61674
CACYBP	210691_s_at	10.3754	9.83718	0.538206	6.63135e-05	1.45217	4.1784
MAFF	36711_at	8.92465	8.38671	0.537939	0.0151505	1.4519	1.81957
TRBV27	241133_at	5.79371	5.25592	0.537782	0.0387829	1.45174	1.41136
POLDIP2	222425_s_at	8.74779	8.21001	0.537781	0.025399	1.45174	1.59518
TSPEAR-AS2	1554954_at	5.49791	4.96077	0.537132	0.0169225	1.45108	1.77154
POGK	239392_s_at	9.03484	8.498	0.53683	0.000335364	1.45078	3.47448
BARD1	205345_at	9.05529	8.51875	0.536539	0.00436705	1.45049	2.35981
ORC4	203352_at	6.61259	6.07621	0.536387	0.0160284	1.45034	1.79511
DDX50	1568815_a_at	7.16023	6.62397	0.53626	0.0335407	1.45021	1.47443
NRK	232771_at	4.12258	3.58639	0.536186	0.0326712	1.45013	1.48584
ENO1	217294_s_at	11.7129	11.1769	0.535944	0.0022503	1.44989	2.64776
MIR6778///SHMT1	209980_s_at	5.41513	4.87943	0.535703	0.0319215	1.44965	1.49592
C12orf56	236840_at	6.03025	5.49492	0.535331	0.0317588	1.44927	1.49814
SAR1B	223512_at	9.51644	8.98112	0.53532	0.00610783	1.44926	2.21411
PSMD4	211609_x_at	11.9037	11.3688	0.534936	2.37703e-05	1.44888	4.62397
MAGOHB	218894_s_at	8.99987	8.46518	0.534691	0.00460773	1.44863	2.33651
SLC39A6	1555460_a_at	8.76165	8.22737	0.534277	0.0374042	1.44822	1.42708
ZNRD1	223639_s_at	9.6222	9.08795	0.534244	0.00343829	1.44818	2.46366
ACVR1B	208222_at	5.1482	4.61409	0.534108	0.0427592	1.44805	1.36897
SDHC	210131_x_at	11.4232	10.8893	0.533987	2.42191e-05	1.44792	4.61584
H2AFZ	200853_at	12.3626	11.8289	0.533662	0.000761602	1.4476	3.11827
CSE1L	210766_s_at	10.1356	9.60198	0.533599	0.000422294	1.44754	3.37439
CDK6	224847_at	10.0479	9.51437	0.53358	0.0426873	1.44752	1.3697
FAM63A	221856_s_at	9.94128	9.40834	0.532945	0.00546706	1.44688	2.26225
AIM2	206513_at	11.6352	11.1025	0.532683	0.0059684	1.44662	2.22414
SLC27A2	205769_at	6.88867	6.35603	0.532643	0.0293339	1.44658	1.53263
GALE	202528_at	7.67627	7.1437	0.532572	0.0102181	1.44651	1.99063
FAM69B	227652_at	4.69402	4.16168	0.532342	0.00244381	1.44628	2.61193
WAS	205400_at	7.79029	7.25812	0.53217	0.00549496	1.4461	2.26004
GPNMB	201141_at	9.38125	8.84914	0.53211	0.0284209	1.44604	1.54636
RPUSD3	225743_at	8.59229	8.06019	0.532095	0.00489276	1.44603	2.31045
RRP12	216913_s_at	8.4015	7.86968	0.531823	0.0231921	1.44575	1.63466
LOC101930400///AKR1C2	209699_x_at	5.9439	5.41243	0.531463	0.00485027	1.44539	2.31423
LSG1	223200_s_at	8.50774	7.97635	0.531391	0.0104945	1.44532	1.97904
RANBP10	221809_at	6.95536	6.42398	0.53138	0.0171016	1.44531	1.76696
HIST1H3G	208496_x_at	5.76434	5.23336	0.530977	0.0281424	1.44491	1.55064
HDAC10	226672_s_at	7.20857	6.67809	0.530478	0.0140274	1.44441	1.85302
SMAD5	205188_s_at	7.17937	6.649	0.530375	0.0371939	1.4443	1.42953
ZMYND11	1554158_at	4.97233	4.44214	0.530186	0.0311093	1.44412	1.50711
HIST1H3F///HIST1H3B///HIST1H3H///HIST1H3J///HIST1H3G///HIST1H3I///HIST1H3E///HIST1H3C///HIST1H3D///HIST1H3A	206110_at	8.85746	8.32748	0.529976	0.0230693	1.4439	1.63697
FAM192A	222460_s_at	10.4912	9.9613	0.529901	0.000709957	1.44383	3.14877
PKM	201251_at	11.4145	10.8846	0.529854	0.000696256	1.44378	3.15723
DCAF4	226938_at	8.79231	8.26297	0.529342	0.00414019	1.44327	2.38298
ZNF174	210291_s_at	5.78867	5.26	0.528674	0.00131109	1.4426	2.88237
C2	203052_at	9.08711	8.55866	0.528448	0.0451775	1.44238	1.34508
BICD2	1553021_s_at	6.58498	6.05655	0.528431	0.032958	1.44236	1.48204
UQCC1	222470_s_at	7.59618	7.06791	0.528271	0.00634954	1.4422	2.19726
ATXN7L3B	212113_at	6.76685	6.23948	0.527377	0.0143917	1.44131	1.84189
DLL3	222898_s_at	6.02408	5.49673	0.527354	0.0088151	1.44128	2.05477
ACTR2	200728_at	11.4757	10.9489	0.526815	2.61988e-06	1.44075	5.58172
SHB	204657_s_at	7.25827	6.73148	0.526789	0.00481168	1.44072	2.3177
FAM83G	228587_at	6.70374	6.17713	0.526617	0.013283	1.44055	1.8767
PGAP1	241801_at	5.18982	4.66333	0.526485	0.0378868	1.44042	1.42151
CDH18	206280_at	6.99473	6.46838	0.526348	0.021168	1.44028	1.67432
SMC4	201663_s_at	10.8973	10.3712	0.526069	0.000369119	1.44	3.43283
EXO5	222902_s_at	7.04916	6.52324	0.525918	0.0406668	1.43985	1.39076
C8orf58	236296_x_at	6.87275	6.34694	0.525807	0.0312131	1.43974	1.50566
FARSB	223035_s_at	10.7866	10.2609	0.525644	0.00282235	1.43958	2.54939
CNOT10	223219_s_at	8.47454	7.94942	0.525121	0.00532634	1.43905	2.27357
DHX9	212107_s_at	9.88711	9.36231	0.524801	0.00137572	1.43874	2.86147
NPRL3	210672_s_at	8.20451	7.67986	0.524645	0.00778597	1.43858	2.10869
NIN	224304_x_at	7.475	6.95043	0.524576	0.0179855	1.43851	1.74508
YBEY	239208_s_at	8.90436	8.37982	0.52454	0.000702102	1.43847	3.1536
TMEM121	219663_s_at	5.70128	5.17676	0.524516	0.039851	1.43845	1.39956
ADK	204119_s_at	10.0849	9.56124	0.523658	0.00110498	1.4376	2.95665
ELOVL6	204256_at	8.25243	7.72896	0.523479	0.033718	1.43742	1.47214
UBAP2L	201378_s_at	10.854	10.3306	0.523466	1.01121e-05	1.4374	4.99516
CNGB3	222959_at	6.23223	5.70893	0.523296	0.0202328	1.43724	1.69394
RPS10-NUDT3///NUDT3	221579_s_at	10.0746	9.5522	0.522403	0.000266217	1.43635	3.57476
ARHGEF2	1554783_s_at	7.56593	7.0437	0.522231	0.0477909	1.43617	1.32066
NPIPA5///NPIPB6///NPIPB15///PDXDC2P///NPIPB3///NPIPA1	215920_s_at	7.492	6.96985	0.52215	0.0293546	1.43609	1.53232
CXCR3	217119_s_at	6.64236	6.12029	0.522073	0.0236222	1.43602	1.62668
AGPS	225113_at	8.26317	7.74121	0.521961	0.0101348	1.43591	1.99418
LOC101060581///AGAP5///AGAP9///AGAP12P///BMS1P5///AGAP11///AGAP4	221971_x_at	9.77914	9.25737	0.521771	0.00204294	1.43572	2.68974
TH2LCRR	1563389_at	5.03288	4.51133	0.521548	0.0346015	1.43549	1.46091
CLDN6	208474_at	6.87714	6.35564	0.521493	0.0117199	1.43544	1.93107
NQO1	201467_s_at	4.13921	3.61773	0.52148	0.00492596	1.43543	2.30751
PCNA	201202_at	11.4561	10.9349	0.521189	0.00033675	1.43514	3.47269
CD320	218529_at	9.72979	9.20884	0.520948	0.0245289	1.4349	1.61032
KLHL20	210634_at	5.53973	5.0189	0.520828	0.00665297	1.43478	2.17698
FAM149B1	213896_x_at	5.51488	4.99435	0.520531	0.0375083	1.43448	1.42587
NDC1	218073_s_at	9.52529	9.00496	0.520331	0.000106147	1.43428	3.97409
CHCHD7	222701_s_at	10.6363	10.1159	0.520324	2.61805e-05	1.43428	4.58202
RBX1	218117_at	11.784	11.2649	0.519174	1.14742e-06	1.43313	5.94028
RFC2	203696_s_at	8.41604	7.89747	0.518568	0.00438385	1.43253	2.35814
PHLDA1	217998_at	8.90756	8.38907	0.518483	0.015529	1.43245	1.80886
CTNNAL1	202468_s_at	9.43528	8.91692	0.518354	0.00109792	1.43232	2.95943
LOC84843	1553623_at	4.90976	4.39153	0.518226	0.0181732	1.43219	1.74057
PHF6	224442_at	6.1158	5.5977	0.518105	0.0322989	1.43207	1.49081
CYC1	201066_at	11.2548	10.7367	0.518064	0.00123173	1.43203	2.90948
BCL7C	219072_at	7.20568	6.68774	0.517936	0.0430912	1.4319	1.36561
TOB1	228834_at	10.5705	10.0529	0.51765	0.00541769	1.43162	2.26619
VPS35	222387_s_at	9.21614	8.6985	0.517641	0.000275973	1.43161	3.55913
TPM3	222976_s_at	12.8567	12.3396	0.517044	6.06462e-06	1.43102	5.2172
MOB3C	243052_at	7.83937	7.32244	0.516935	0.00845431	1.43091	2.07292
PML	210362_x_at	5.74314	5.22683	0.516315	0.0278566	1.4303	1.55507
C12orf66	235026_at	8.47154	7.95619	0.515347	0.0143468	1.42934	1.84325
NAPEPLD	242635_s_at	6.68589	6.17061	0.515287	0.0163839	1.42928	1.78558
KMO	211138_s_at	9.11246	8.5977	0.514762	0.00455655	1.42876	2.34136
LOC100147773	240185_at	7.26043	6.74581	0.514617	0.0123775	1.42862	1.90737
SPIN4	228654_at	9.65678	9.14243	0.514349	0.0018646	1.42835	2.72941
AP2A1	234068_s_at	8.32692	7.81263	0.514287	0.000675574	1.42829	3.17033
SCRG1	243984_at	5.57241	5.05837	0.514047	0.0433064	1.42805	1.36345
NCOA1	209107_x_at	9.83719	9.32322	0.513971	0.000846292	1.42798	3.07248
RPUSD2	221940_at	8.63192	8.11797	0.513956	0.00626967	1.42796	2.20276
ITPA	209171_at	9.86572	9.35196	0.513764	0.00600734	1.42777	2.22132
SRSF3	235324_at	7.23783	6.72518	0.512653	0.0301079	1.42667	1.52132
A4GNT	221131_at	6.907	6.39486	0.512141	0.0220754	1.42617	1.65609
MDM2	244616_x_at	7.24651	6.73488	0.511633	0.0228437	1.42566	1.64123
CHD1L	212539_at	10.503	9.99173	0.511245	0.000130322	1.42528	3.88498
LOC158402	236769_at	6.27118	5.76022	0.510954	0.0458123	1.42499	1.33902
FANCM	234733_s_at	7.63844	7.12774	0.5107	0.000917314	1.42474	3.03748
RITA1	221777_at	8.10088	7.59062	0.510262	0.0380385	1.42431	1.41978
SLC39A8	222935_x_at	5.53666	5.02644	0.510229	0.022404	1.42428	1.64967
EXTL3	209202_s_at	7.77316	7.26297	0.51019	0.00456175	1.42424	2.34087
XPNPEP3	220020_at	6.64908	6.13895	0.510129	0.0186903	1.42418	1.72838
SNORA5B///TBRG4	220789_s_at	8.73341	8.22356	0.509845	0.0230821	1.4239	1.63672
EHMT1-IT1	1559311_at	7.74738	7.23754	0.509844	0.0431599	1.4239	1.36492
KNOP1	213237_at	8.09857	7.58884	0.509738	0.00115162	1.42379	2.93869
ANKRD10-IT1	226663_at	8.39441	7.88472	0.509696	0.0243703	1.42375	1.61314
SRD5A1	211056_s_at	6.48619	5.97659	0.509592	0.0135872	1.42365	1.86687
RABIF	204477_at	7.99196	7.48238	0.509574	0.00184791	1.42363	2.73332
LRRC46	230600_at	6.30619	5.79664	0.509551	0.0453012	1.42361	1.34389
SAMHD1	1559883_s_at	8.00601	7.49675	0.509263	0.00900585	1.42332	2.04548
PLA2G15	204458_at	7.89949	7.39077	0.508721	0.0348373	1.42279	1.45796
HCAR1	224131_at	5.82694	5.31826	0.50868	0.0374993	1.42275	1.42598
CDC7	204510_at	8.68987	8.18121	0.508658	0.000561009	1.42273	3.25103
TSPEAR	1555048_a_at	5.46004	4.95163	0.508413	0.0204481	1.42248	1.68935
RCC1	215747_s_at	8.02268	7.51438	0.508302	0.0286245	1.42238	1.54326
NLN	225943_at	8.3029	7.79469	0.508207	0.000238409	1.42228	3.62268
GPAM	225420_at	8.1149	7.60675	0.508148	0.000471956	1.42222	3.3261
HDGF	200896_x_at	11.9241	11.4168	0.5073	0.000121608	1.42139	3.91504
CDC42BPA	203794_at	6.88793	6.38072	0.507212	0.0329511	1.4213	1.48213
KIAA1143	227493_s_at	9.35783	8.85062	0.50721	0.0154706	1.4213	1.81049
TRAIP	205598_at	5.69121	5.18404	0.507171	0.012281	1.42126	1.91077
BRI3BP	225716_at	10.3794	9.87246	0.506924	0.00246051	1.42102	2.60898
DNAL1	226309_at	7.45892	6.95203	0.506896	0.00617764	1.42099	2.20918
IFI16	208965_s_at	11.4692	10.9623	0.506848	0.000437451	1.42094	3.35907
DNAJC8	212491_s_at	8.97728	8.47049	0.506793	9.10224e-05	1.42089	4.04085
XRN2	223002_s_at	9.16944	8.66275	0.506687	0.00378492	1.42078	2.42194
NKTR	202379_s_at	10.1287	9.62222	0.506525	0.000247169	1.42062	3.60701
CKS2	204170_s_at	11.4247	10.9183	0.506359	0.0197998	1.42046	1.70334
ASF1B	218115_at	9.85757	9.35142	0.50615	4.6125e-05	1.42025	4.33606
ZNF232	219123_at	9.36883	8.8627	0.506132	0.000317939	1.42024	3.49766
RHBDL3	1553268_at	5.78246	5.27635	0.506108	0.0352078	1.42021	1.45336
EIF2AK1	217735_s_at	7.11181	6.60579	0.506023	0.0340255	1.42013	1.4682
HN1	217755_at	9.66031	9.15446	0.505857	0.0311687	1.41997	1.50628
DPP9	231957_s_at	6.91046	6.40481	0.505658	0.0180026	1.41977	1.74466
LCA5	242006_at	6.23228	5.72708	0.505202	0.0447441	1.41932	1.34926
ARF6	203311_s_at	9.65279	9.14793	0.504862	0.00766722	1.41899	2.11536
HSD17B6	37512_at	6.47412	5.96985	0.504272	0.0344009	1.41841	1.46343
LOC100506844	226546_at	9.51737	9.01412	0.503251	0.00261216	1.4174	2.583
ENSA	221487_s_at	9.1278	8.62456	0.503248	0.0219052	1.4174	1.65945
RNASE4	205158_at	8.80849	8.30528	0.503217	0.0394002	1.41737	1.4045
WRAP53	220258_s_at	6.1349	5.63179	0.503102	0.0119707	1.41726	1.92188
TMEM259	225247_at	9.39737	8.89474	0.502631	0.00979925	1.41679	2.00881
ENO3	204483_at	6.84822	6.34569	0.502535	0.0347136	1.4167	1.4595
NCAPD3	212789_at	10.121	9.61858	0.502387	0.000488972	1.41656	3.31072
DVL2	218759_at	6.50121	5.99899	0.502226	0.0216889	1.4164	1.66376
LOC90784///POLR1A	228515_at	7.27096	6.76904	0.50192	0.0220176	1.4161	1.65723
PTPRA	213799_s_at	7.90259	7.4009	0.501693	0.0211919	1.41587	1.67383
RRM1	201476_s_at	9.92027	9.41868	0.501589	5.72714e-05	1.41577	4.24206
MCM7	210983_s_at	9.8662	9.36468	0.501526	0.0100687	1.41571	1.99703
TRAF4	202871_at	7.49508	6.99362	0.501459	0.0292955	1.41564	1.5332
SRSF10	210178_x_at	10.0479	9.54655	0.501364	0.000378332	1.41555	3.42213
MEIOC	1566480_x_at	7.08499	6.58368	0.501302	0.0152701	1.41549	1.81616
TIPRL	214773_x_at	9.75211	9.25087	0.501235	0.0019568	1.41542	2.70845
TOLLIP	222469_s_at	7.78268	7.28151	0.501171	0.0143597	1.41536	1.84285
OLAH	222945_x_at	7.08168	6.58062	0.501062	0.0410219	1.41525	1.38698
ACER3	231321_s_at	5.92156	5.42065	0.500911	0.0301488	1.41511	1.52073
ZNF367	229551_x_at	9.94193	9.44144	0.50049	0.00516708	1.41469	2.28675
KIF15	219306_at	8.09765	7.59731	0.500348	0.0295283	1.41455	1.52976
WWP2	1554580_a_at	7.60455	7.10422	0.500325	0.0467592	1.41453	1.33013
AKT2	211453_s_at	5.87054	5.3703	0.50024	0.0148464	1.41445	1.82838
LGALS8	210732_s_at	7.67297	7.17274	0.500229	0.0244941	1.41444	1.61094
ATRX	208859_s_at	8.66123	8.16148	0.499748	6.76141e-05	1.41397	4.16996
TIMM10	218408_at	9.9092	9.40954	0.499654	0.00120153	1.41387	2.92027
CFAP20	217957_at	9.99365	9.49406	0.499591	9.90821e-06	1.41381	5.004
COL6A2	209156_s_at	4.80297	4.30352	0.499446	0.0468135	1.41367	1.32963
DESI2	222158_s_at	10.0318	9.53251	0.499283	0.00235575	1.41351	2.62787
B4GALNT1	206435_at	7.24157	6.74244	0.499127	0.0113379	1.41336	1.94547
NMB	205204_at	9.27358	8.77455	0.499031	0.0157857	1.41326	1.80174
EGFLAM	226911_at	5.20266	4.70365	0.499016	0.0491885	1.41325	1.30814
PSME4	212220_at	8.56554	8.06657	0.498972	0.000328722	1.41321	3.48317
TMEM63C	227733_at	7.52621	7.02752	0.498692	0.0170599	1.41293	1.76802
OGDH	1554152_a_at	8.75321	8.25457	0.498635	0.00886265	1.41288	2.05244
BMP2	205290_s_at	5.80331	5.30468	0.498634	0.0444474	1.41288	1.35215
2022-03-03	213256_at	7.76008	7.26181	0.498272	0.0474733	1.41252	1.32355
MBD1	208595_s_at	8.66907	8.17091	0.49816	0.028518	1.41241	1.54488
ENC1	201341_at	8.4533	7.95551	0.497795	0.0209596	1.41205	1.67862
AKAP10	213396_s_at	8.80135	8.30415	0.497198	0.00039634	1.41147	3.40193
CES2	213509_x_at	9.64217	9.14575	0.496419	0.00540052	1.41071	2.26756
DEFB123	229772_at	4.88636	4.39006	0.496309	0.0433034	1.4106	1.36348
ASXL1	244519_at	10.2601	9.76376	0.496308	0.000126502	1.4106	3.8979
LOC646762	1568597_at	10.8709	10.3749	0.495927	0.000929192	1.41023	3.03189
NIPSNAP1	201709_s_at	10.1794	9.68356	0.495818	0.00418014	1.41012	2.37881
ITM2A	202746_at	12.2414	11.746	0.49538	0.0363441	1.40969	1.43957
PSMD11	208777_s_at	11.1466	10.6513	0.495277	2.21228e-05	1.40959	4.65516
ETV6	239364_at	7.64789	7.1531	0.494781	0.013282	1.40911	1.87674
UBL7-AS1	238511_at	6.8158	6.32108	0.494718	0.0498008	1.40905	1.30276
CARHSP1	224910_at	8.12178	7.62735	0.494432	0.0030393	1.40877	2.51723
UBQLN4	224513_s_at	10.1265	9.63207	0.494421	0.000290043	1.40876	3.53754
TIPIN	219258_at	8.87324	8.37916	0.494083	0.00511344	1.40843	2.29129
C4orf46	238015_at	8.13772	7.64371	0.494007	0.018494	1.40835	1.73297
DIAPH3	232596_at	4.45013	3.9562	0.493925	0.048674	1.40827	1.3127
MIS18A	228597_at	9.39838	8.9047	0.493682	0.00622585	1.40803	2.2058
GEMIN6	219539_at	9.5685	9.07494	0.493555	0.00188951	1.40791	2.72365
KPNA2	211762_s_at	11.4209	10.9278	0.493109	0.00066739	1.40747	3.17562
DENND1B	238787_at	9.17195	8.679	0.492947	0.0108585	1.40732	1.96423
NF2	211017_s_at	6.57322	6.08043	0.492792	0.0239736	1.40717	1.62027
XPO5	223055_s_at	8.31021	7.81848	0.491728	0.00333007	1.40613	2.47755
STAU2	204226_at	9.0553	8.56378	0.491519	9.9233e-06	1.40592	5.00334
DCTPP1	218069_at	10.1673	9.67605	0.491209	0.0365352	1.40562	1.43729
LRP8	205282_at	8.9886	8.4977	0.490901	5.19362e-05	1.40532	4.28453
NDUFB8	201226_at	11.6377	11.1472	0.490524	0.000115218	1.40495	3.93848
AGPAT3	219723_x_at	8.03275	7.5425	0.490244	0.0369451	1.40468	1.43244
LMF2	212682_s_at	8.13832	7.64834	0.489974	0.0106693	1.40442	1.97186
DRD2	216924_s_at	6.00667	5.51691	0.489757	0.00447512	1.40421	2.3492
GDAP1	226271_at	7.13766	6.64802	0.48964	0.0227844	1.40409	1.64236
MKLN1	204423_at	8.50395	8.01476	0.489189	0.00072569	1.40366	3.13925
MUC1	211695_x_at	7.02208	6.53307	0.489006	0.0445326	1.40348	1.35132
LGALS4	204272_at	5.89438	5.40541	0.488974	0.0172806	1.40345	1.76244
LOC105375839	1560637_at	6.27101	5.78206	0.488946	0.0461081	1.40342	1.33622
EXO1	204603_at	8.16705	7.67814	0.488912	0.0316184	1.40339	1.50006
ATP2B3	207026_s_at	6.14529	5.65671	0.488574	0.00592509	1.40306	2.22731
NOLC1	205895_s_at	10.2317	9.74331	0.488362	2.34604e-05	1.40285	4.62966
CEACAM1	210610_at	7.48957	7.00139	0.488173	0.0369998	1.40267	1.4318
DHDDS	224064_s_at	7.25258	6.76455	0.488022	0.0218659	1.40252	1.66023
SPPL2B	215833_s_at	8.35122	7.86328	0.48794	0.0133325	1.40244	1.87509
BOLA1	219345_at	8.65451	8.16663	0.487884	0.00161138	1.40239	2.7928
ZC3HC1	223163_s_at	9.86408	9.37655	0.487526	0.000636791	1.40204	3.196
VEZT	207263_x_at	6.85227	6.36517	0.487103	0.0219085	1.40163	1.65939
ADCY10P1	233959_at	6.9505	6.46378	0.486726	0.0436207	1.40126	1.36031
TUBA1C	209251_x_at	13.5322	13.0456	0.486608	2.26022e-06	1.40115	5.64585
RAD54B	219494_at	6.44282	5.9563	0.486517	0.0261457	1.40106	1.5826
ZEB1	239952_at	7.32911	6.84304	0.486069	0.0150702	1.40062	1.82188
SORBS1	207436_x_at	8.87039	8.38452	0.485869	0.0372935	1.40043	1.42837
PLEKHM2	212146_at	7.97432	7.48853	0.485788	0.00341075	1.40035	2.46715
C5orf63	239623_at	7.59265	7.10696	0.485697	0.019632	1.40026	1.70703
PPP1R11	1566302_at	7.33253	6.84729	0.485237	0.0233966	1.39982	1.63085
NUP210	213947_s_at	10.4634	9.97825	0.485129	0.0221029	1.39971	1.65555
LINC00240	1568854_at	4.89108	4.40617	0.484905	0.0386783	1.39949	1.41253
DPF2	202116_at	9.4285	8.94392	0.484585	0.0439336	1.39918	1.3572
AHSA1	201491_at	10.6532	10.169	0.484253	0.000476487	1.39886	3.32195
SCYL3	205607_s_at	8.44239	7.95814	0.484251	0.00314753	1.39886	2.50203
RPS6KL1	223534_s_at	6.89362	6.40938	0.484244	0.0333389	1.39885	1.47705
GLA	214430_at	9.89001	9.40589	0.484127	0.000181449	1.39874	3.74125
TSHZ1	223283_s_at	8.67144	8.1874	0.484044	0.00346165	1.39866	2.46072
TPGS1	243600_at	5.67	5.18634	0.483668	0.0367015	1.39829	1.43532
KIF20B	205235_s_at	8.99397	8.51045	0.483517	0.00382727	1.39815	2.41711
TRPM7	223323_x_at	7.1173	6.63464	0.482661	0.0333105	1.39732	1.47742
FBXO22	1559214_at	6.7591	6.27677	0.482328	0.0228033	1.397	1.642
THOP1	203235_at	8.58449	8.1027	0.481787	0.00654849	1.39647	2.18386
AQP1	209047_at	6.13342	5.65193	0.481487	0.0294729	1.39618	1.53058
RAE1	201558_at	9.55026	9.06894	0.481325	0.00024968	1.39602	3.60262
ATL3	223452_s_at	8.79116	8.31017	0.480981	0.0283648	1.39569	1.54722
RAN	200750_s_at	12.6632	12.1825	0.480768	0.00144072	1.39549	2.84142
DPP3	218567_x_at	9.14717	8.66668	0.480482	0.0307034	1.39521	1.51281
LAT	211005_at	6.99411	6.51406	0.480049	0.0362313	1.39479	1.44092
HNRNPLL	225386_s_at	9.99169	9.51211	0.479579	0.000696552	1.39434	3.15705
MREG	232682_at	7.47088	6.9915	0.479381	0.0279465	1.39415	1.55367
SBF1	212393_at	9.0857	8.60648	0.479216	0.00204102	1.39399	2.69015
USP13	205356_at	9.10518	8.62652	0.478659	0.0136503	1.39345	1.86486
DYNC1LI2	203590_at	9.28373	8.80612	0.477614	0.0262006	1.39244	1.58169
MECR	218664_at	8.69314	8.21561	0.47753	0.00134797	1.39236	2.87032
SPDYE2	217610_at	8.13011	7.65259	0.477525	0.0180525	1.39235	1.74346
TEX261	212084_at	8.11703	7.63952	0.477518	0.0190051	1.39235	1.72113
OPN3	224392_s_at	8.6152	8.13786	0.477344	0.0196274	1.39218	1.70714
ARHGAP30	226219_at	11.3543	10.8771	0.477163	0.00145435	1.392	2.83733
GPAA1	201618_x_at	10.9048	10.4278	0.477083	0.0117514	1.39193	1.92991
KIAA0101	202503_s_at	11.1394	10.6626	0.476822	0.0201126	1.39167	1.69653
LOXL2	228808_s_at	6.05973	5.58307	0.476664	0.0150976	1.39152	1.82109
SERINC2	224762_at	5.48966	5.0141	0.475562	0.0362932	1.39046	1.44018
MED1	203496_s_at	6.29851	5.82314	0.475373	0.0462582	1.39028	1.33481
TMEM178B	238936_at	6.8783	6.40305	0.475251	0.0255516	1.39016	1.59258
TUBB4B	208977_x_at	11.833	11.3582	0.474844	0.000803187	1.38977	3.09518
RFWD2	234950_s_at	9.45061	8.97579	0.47482	0.000889204	1.38974	3.051
L2HGDH	224460_s_at	6.92458	6.44981	0.474764	0.0322019	1.38969	1.49212
UBA1	200964_at	12.4637	11.9892	0.474474	5.32738e-06	1.38941	5.27349
C5orf34	229886_at	7.46339	6.98901	0.474388	0.00204463	1.38933	2.68938
SNX6	217789_at	8.51878	8.04458	0.474192	0.0334697	1.38914	1.47535
ANKRD17	225852_at	10.1803	9.70631	0.474044	0.000182375	1.389	3.73904
DDHD1	243705_at	6.74188	6.26796	0.473922	0.039105	1.38888	1.40777
SNRPD3	202567_at	11.2898	10.816	0.473868	0.000497972	1.38883	3.3028
NRSN2	218359_at	7.78585	7.31214	0.473704	0.0192667	1.38867	1.71519
GRIK1	1559923_at	5.45986	4.98699	0.472871	0.0319598	1.38787	1.4954
UBXN7	217100_s_at	9.63017	9.15738	0.472785	0.00221132	1.38779	2.65535
CISD1	218597_s_at	10.024	9.55169	0.47232	0.00158348	1.38734	2.80039
SOCS7	214015_at	7.64764	7.1756	0.472035	0.0129379	1.38706	1.88814
HNRNPR	208765_s_at	10.8738	10.4019	0.471906	0.000157169	1.38694	3.80363
MRPL52	221997_s_at	7.33058	6.85883	0.471752	0.0105199	1.38679	1.97799
FAM20B	202916_s_at	8.83111	8.35956	0.471554	0.000128347	1.3866	3.89161
LRRC14	32062_at	8.04453	7.57324	0.471287	0.0135463	1.38635	1.86818
ZNF830	226323_at	9.22471	8.75354	0.471168	0.0025812	1.38623	2.58818
FBXL16	227641_at	9.4377	8.96653	0.471167	0.024112	1.38623	1.61777
SUV39H2	1554572_a_at	9.40296	8.93235	0.470611	0.000211848	1.3857	3.67398
CDC25B	201853_s_at	10.4768	10.0066	0.470222	0.000758983	1.38532	3.11977
YY2///MBTPS2	216531_at	7.77624	7.30602	0.47022	0.0165455	1.38532	1.78132
SNORD68///RPL13	1565759_at	6.62665	6.15646	0.470186	0.0252315	1.38529	1.59806
ATXN1	203231_s_at	9.22502	8.75499	0.470034	0.0205276	1.38514	1.68766
ANXA11	206200_s_at	10.8839	10.414	0.469995	0.00605585	1.3851	2.21783
FEZ1	203562_at	7.40629	6.93661	0.469681	0.013817	1.3848	1.85959
MKL1	212748_at	8.06718	7.5975	0.469676	0.0234613	1.3848	1.62965
GALM	235256_s_at	7.94268	7.47359	0.469087	0.0346766	1.38423	1.45996
BCLAF1	201101_s_at	10.3111	9.84198	0.469077	0.0284112	1.38422	1.54651
RUFY3	229334_at	9.52863	9.05959	0.469043	0.0204983	1.38419	1.68828
APITD1-CORT///APITD1	213454_at	8.31394	7.84491	0.469035	0.0288384	1.38418	1.54003
RBM33	1554096_a_at	6.96002	6.49165	0.468372	0.0225233	1.38355	1.64737
IFT43	226195_at	7.73323	7.26502	0.468208	0.0372742	1.38339	1.42859
TUBA1B	212639_x_at	13.9736	13.5054	0.468155	3.63755e-06	1.38334	5.43919
IQCF5	231525_at	5.37975	4.91168	0.46806	0.0443629	1.38325	1.35298
FOXD4L1///FOXD4	217032_at	4.61392	4.14628	0.467639	0.0301387	1.38284	1.52088
CCDC43	225607_at	9.09699	8.62939	0.467604	0.00444287	1.38281	2.35234
CCDC71	219893_at	7.94459	7.47699	0.467602	0.000236478	1.38281	3.62621
PEX19	201706_s_at	10.0805	9.61353	0.466959	0.00134326	1.38219	2.87184
TEN1-CDK3///CDK3	229468_at	8.02071	7.55418	0.466538	0.0368044	1.38179	1.4341
EXPH5	214734_at	8.30162	7.83515	0.466466	0.0102728	1.38172	1.98831
MRPL13	218049_s_at	10.1765	9.71015	0.466374	7.74044e-06	1.38163	5.11123
MGST2	204168_at	9.27702	8.81189	0.465126	0.040655	1.38044	1.39089
DCAF15	91952_at	8.87536	8.41049	0.464875	0.000295872	1.3802	3.5289
POLH	222879_s_at	7.56149	7.09663	0.464862	0.0185904	1.38019	1.73071
HMGB2	208808_s_at	12.2773	11.8126	0.464783	0.00208683	1.38011	2.68051
WSB2	201760_s_at	10.0207	9.55618	0.464558	0.00844549	1.37989	2.07338
CDC6	203968_s_at	9.13834	8.6738	0.464532	0.00468552	1.37987	2.32924
CCT7	200812_at	11.2997	10.8356	0.464081	1.47302e-05	1.37944	4.83179
PTGES	207388_s_at	6.78051	6.31675	0.463754	0.0261165	1.37913	1.58308
ARPIN	228666_at	6.80256	6.33926	0.463302	0.0261943	1.37869	1.58179
RFWD3	218564_at	8.18808	7.72482	0.463258	0.00289751	1.37865	2.53798
TBC1D5	201815_s_at	8.11569	7.65269	0.463005	0.0447859	1.37841	1.34886
RHEBL1	1570253_a_at	5.02884	4.56594	0.4629	0.0460188	1.37831	1.33707
MAPRE2	202501_at	9.1879	8.72505	0.462856	0.0248582	1.37827	1.60453
REV1	222628_s_at	8.42652	7.96455	0.461966	0.0137809	1.37742	1.86072
PUM1	201164_s_at	10.2735	9.81159	0.461914	0.000428617	1.37737	3.36793
TAOK1	227454_at	8.66609	8.20426	0.461832	0.0115065	1.37729	1.93906
IGFBP4	201508_at	5.77664	5.31482	0.461817	0.0184502	1.37728	1.734
OR1G1	221375_at	6.31349	5.85281	0.460672	0.00890663	1.37618	2.05029
CENPK	222848_at	8.90525	8.4446	0.460644	0.0409137	1.37616	1.38813
SNRPB	208821_at	10.8793	10.4188	0.460468	0.000795854	1.37599	3.09917
RBL1	205296_at	8.72976	8.26967	0.460089	0.00287862	1.37563	2.54082
RNF40	206845_s_at	9.74353	9.2836	0.459929	0.00151878	1.37547	2.8185
SLC35D1	209713_s_at	7.05856	6.59866	0.459903	0.015855	1.37545	1.79983
MTPAP	229676_at	9.74556	9.28574	0.459821	0.000771105	1.37537	3.11289
SNRPF	203832_at	10.6296	10.1698	0.459821	0.00618654	1.37537	2.20855
LACTB2	222714_s_at	10.2143	9.75461	0.459708	0.000944112	1.37526	3.02498
WDPCP	224180_x_at	7.4271	6.96772	0.459383	0.0141005	1.37495	1.85077
BAIAP2-AS1	1558147_a_at	7.46095	7.00165	0.459296	0.0173965	1.37487	1.75954
ATP1B3	208836_at	12.1856	11.7264	0.45921	0.00063564	1.37479	3.19679
NOC4L	218860_at	7.72916	7.27039	0.45877	0.0263926	1.37437	1.57852
ZNF527	244861_at	6.24868	5.79019	0.458481	0.00697458	1.37409	2.15648
ASB13	218862_at	8.10928	7.65109	0.458188	0.0479797	1.37382	1.31894
TIMM22	222841_s_at	8.36165	7.90351	0.458146	0.018115	1.37378	1.74196
TEX30	213346_at	8.14972	7.69172	0.458004	0.00644823	1.37364	2.19056
HUWE1	214673_s_at	6.41264	5.95487	0.457778	0.0275257	1.37342	1.56026
DCTN5	1556646_at	8.74633	8.28861	0.457715	0.0213723	1.37336	1.67015
SLC39A4	219215_s_at	9.70308	9.24573	0.457348	0.0251805	1.37302	1.59894
KIF18B	222039_at	9.12112	8.66445	0.456663	0.00169246	1.37236	2.77148
MET	213816_s_at	7.32259	6.86593	0.456663	0.0287156	1.37236	1.54188
RAB5C	201140_s_at	9.83078	9.37459	0.456185	0.000223753	1.37191	3.65023
KLHDC4	221219_s_at	8.33357	7.87796	0.455612	0.0178222	1.37136	1.74904
HN1L	212115_at	9.64581	9.19029	0.455519	0.00902292	1.37128	2.04465
SLC25A5	200657_at	13.5844	13.1294	0.455025	0.000288033	1.37081	3.54056
XPR1	222581_at	10.3199	9.86485	0.455005	0.000930964	1.37079	3.03107
IRAK1BP1	238599_at	7.81172	7.35682	0.454901	0.0175259	1.37069	1.75632
ATP1A1	220948_s_at	10.8929	10.4388	0.45416	0.00102841	1.36998	2.98783
YWHAB	217717_s_at	11.4771	11.0231	0.454005	0.000171018	1.36984	3.76696
MMAB	225826_at	8.39037	7.93652	0.453856	0.00693805	1.3697	2.15876
DDX24	200702_s_at	9.4335	8.97968	0.453815	0.00080621	1.36966	3.09355
MSTO2P///MSTO1	218296_x_at	9.36283	8.90906	0.453771	0.00412105	1.36962	2.38499
NONO	210470_x_at	11.5734	11.1198	0.453552	0.00271423	1.36941	2.56635
LOC100510710///GBAP1	216400_at	5.69091	5.23747	0.453438	0.0118901	1.3693	1.92482
PGP	222622_at	10.0248	9.57142	0.45338	0.00181442	1.36924	2.74126
SRRT	201679_at	7.90818	7.45513	0.453049	0.00969006	1.36893	2.01367
SEPSECS	231730_at	7.45785	7.00489	0.452969	0.0016134	1.36885	2.79226
EVI5L	244500_s_at	6.20174	5.74989	0.451849	0.0386706	1.36779	1.41262
PBDC1	223294_at	9.48677	9.03496	0.451811	3.20751e-07	1.36776	6.49383
DCLRE1B	219490_s_at	7.23298	6.78146	0.451524	0.0095686	1.36748	2.01915
HPS1	239382_at	6.70036	6.24913	0.451236	0.032413	1.36721	1.48928
LAMB2	216264_s_at	6.61781	6.16683	0.45098	0.022941	1.36697	1.63939
SMPD1	216230_x_at	8.48336	8.03302	0.450336	0.0315496	1.36636	1.50101
HSPBP1	202415_s_at	9.01809	8.56778	0.450312	0.00504566	1.36634	2.29708
RAB23	220955_x_at	5.58397	5.13383	0.450142	0.0223856	1.36617	1.65003
IQGAP3	229538_s_at	8.14551	7.69547	0.450034	0.00146307	1.36607	2.83473
HIVEP3	232581_x_at	8.01319	7.56323	0.449963	0.0211933	1.36601	1.6738
CES3	234008_s_at	6.66357	6.21362	0.449956	0.0287825	1.366	1.54087
AAK1	205435_s_at	7.26896	6.81917	0.449788	0.0134962	1.36584	1.86979
TDRKH	223530_at	8.08478	7.63524	0.449543	0.0109786	1.36561	1.95945
XCR1	221468_at	5.52713	5.07781	0.449319	0.0206149	1.3654	1.68582
ZNF230	205791_x_at	7.23791	6.78878	0.449127	0.0260822	1.36521	1.58366
MAPK14	210449_x_at	8.60928	8.16045	0.448827	0.0173926	1.36493	1.75964
MIR3917///STMN1	217714_x_at	9.41165	8.96306	0.448594	0.00480269	1.36471	2.31852
FCHO1	213669_at	7.51411	7.06595	0.448159	0.0478504	1.3643	1.32011
C22orf29///GNB1L	219560_at	7.08702	6.63905	0.447969	0.0222102	1.36412	1.65345
RAD51	205024_s_at	8.8285	8.38083	0.447664	0.0105513	1.36383	1.97669
ATG16L1	220521_s_at	6.76429	6.3172	0.447085	0.0314922	1.36328	1.5018
TADA1	225455_at	9.7554	9.3084	0.446992	0.000158486	1.3632	3.80001
ZNF250	213858_at	7.82866	7.38194	0.446723	0.0109996	1.36294	1.95862
CCDC88A	219387_at	8.21775	7.77114	0.446607	0.0058048	1.36283	2.23621
JADE1	218517_at	10.4106	9.96412	0.446482	9.70809e-05	1.36271	4.01287
NLRP7	237461_at	7.57888	7.13279	0.446088	0.0319045	1.36234	1.49615
MIR3185///PRAC2	230845_at	5.61112	5.16513	0.445992	0.0245776	1.36225	1.60946
CALD1	214880_x_at	4.36499	3.91915	0.445834	0.0438144	1.3621	1.35838
SNORD77///SNORD76///SNORD74///GAS5///SNORD44///SNORD47///SNORD80///SNORD79///SNORD81	227517_s_at	11.0533	10.6076	0.44574	0.00951013	1.36201	2.02181
MFN2	201155_s_at	9.72091	9.27565	0.445267	0.0169629	1.36157	1.7705
MAFG-AS1	1559352_a_at	6.92671	6.48148	0.445231	0.0150864	1.36153	1.82141
ING2	213544_at	6.78032	6.3359	0.44442	0.0368386	1.36077	1.4337
PSMC1	204219_s_at	11.5981	11.1541	0.444013	1.26248e-06	1.36038	5.89878
LMO3	1565936_a_at	3.52743	3.08354	0.443883	0.0444848	1.36026	1.35179
RMDN1	218549_s_at	10.0833	9.63952	0.443804	0.000286928	1.36019	3.54223
DIXDC1	1558340_at	6.65852	6.21484	0.443681	0.0216747	1.36007	1.66405
LOC105379499///FLJ45482	227921_at	8.16848	7.72531	0.443175	0.0438001	1.35959	1.35852
PSMA4	203396_at	12.1692	11.726	0.443136	4.23482e-05	1.35956	4.37316
PSMB4	228204_at	9.19332	8.75027	0.443056	0.016989	1.35948	1.76983
CCDC177	220887_at	7.25396	6.81098	0.442988	0.0301216	1.35942	1.52112
ANKFN1	1553211_at	5.36627	4.92382	0.442454	0.0411891	1.35891	1.38522
ADD2	205268_s_at	6.4759	6.03364	0.442254	0.0446529	1.35873	1.35015
UBTF	1558215_s_at	8.63089	8.18865	0.442244	0.00243319	1.35872	2.61382
TMX4	201580_s_at	10.3202	9.87804	0.442125	0.00291507	1.3586	2.53535
ST7L	219964_at	6.09659	5.65487	0.441719	0.0163249	1.35822	1.78715
PHB	200658_s_at	10.6098	10.1685	0.441274	0.000219347	1.3578	3.65887
CDKN2B	207530_s_at	4.58204	4.1409	0.441132	0.0482536	1.35767	1.31647
RBM45	228578_at	9.12301	8.68195	0.441056	0.00250099	1.3576	2.60189
EP300-AS1	1562921_at	6.61579	6.17571	0.440083	0.0203669	1.35668	1.69107
DONSON	221677_s_at	10.1407	9.70139	0.439293	0.000540443	1.35594	3.26725
SNRNP48	1553274_a_at	7.73318	7.294	0.439183	0.0232822	1.35584	1.63298
MIR1292///SNORD110///SNORD86///SNORD57///NOP56	200875_s_at	11.0304	10.5912	0.439155	0.000130512	1.35581	3.88435
STX4	229395_at	8.67148	8.23234	0.439134	0.0123601	1.35579	1.90798
STIM1	202764_at	9.09201	8.65291	0.439107	0.000647476	1.35577	3.18878
JMJD4	218560_s_at	7.20512	6.76645	0.438675	0.0478603	1.35536	1.32002
MAPK7	35617_at	8.30711	7.86873	0.438377	0.00575782	1.35508	2.23974
SETDB1	203155_at	10.0431	9.60504	0.438051	9.37537e-06	1.35477	5.02801
UFD1L	209103_s_at	11.3921	10.9542	0.43795	5.20061e-05	1.35468	4.28395
GTPBP3	1555062_s_at	8.51679	8.07905	0.437739	0.000656374	1.35448	3.18285
CECR9	1567686_at	7.20923	6.77223	0.436997	0.039529	1.35378	1.40308
CALU	200756_x_at	10.289	9.85206	0.436951	0.0192093	1.35374	1.71649
SCAF11	213850_s_at	10.4712	10.0344	0.436777	0.00188431	1.35358	2.72485
TFAP2A-AS1	1560503_a_at	8.01214	7.57558	0.436562	0.0393959	1.35338	1.40455
PLP2	201136_at	12.7549	12.3183	0.436542	0.0060273	1.35336	2.21988
RHOF	219045_at	8.11799	7.68148	0.436509	0.0276666	1.35333	1.55804
YOD1	227309_at	10.0482	9.6123	0.435856	0.000930484	1.35271	3.03129
ZBTB7B	235145_at	7.95516	7.51943	0.435729	0.0385262	1.35259	1.41424
ADAM30	221446_at	6.24903	5.81386	0.435176	0.0278244	1.35208	1.55557
LRRC3///LRRC3DN	232536_at	6.24854	5.81338	0.435156	0.0409671	1.35206	1.38756
TAPT1	226735_at	8.47993	8.04546	0.434468	0.0196521	1.35141	1.70659
DHFR	48808_at	10.0527	9.61828	0.434456	0.00162938	1.3514	2.78798
UCMA	236800_at	6.09027	5.65601	0.434261	0.0466344	1.35122	1.33129
MSTO1	224233_s_at	8.72741	8.29318	0.434227	0.0269051	1.35119	1.57017
BATF	205965_at	8.00261	7.56846	0.434151	0.031326	1.35112	1.50409
TBC1D12	1557609_s_at	6.53064	6.09686	0.433784	0.0495529	1.35077	1.30493
RANBP1	202482_x_at	5.01759	4.58482	0.432768	0.00498241	1.34982	2.30256
ZNF268	238030_at	8.34328	7.9106	0.432682	0.0157037	1.34974	1.804
FOXK1	230342_at	4.69411	4.26163	0.432485	0.0441444	1.34956	1.35512
PSMC3IP	205956_x_at	8.38135	7.94892	0.432427	0.00477839	1.3495	2.32072
ARHGDIB	1555812_a_at	11.994	11.562	0.43196	0.00486478	1.34907	2.31294
PARP2	214086_s_at	9.31889	8.88697	0.431923	0.000970574	1.34903	3.01297
TRPV2	222855_s_at	7.98898	7.55729	0.431689	0.0449382	1.34881	1.34738
TRADD	205641_s_at	10.2083	9.77677	0.431512	0.00324735	1.34865	2.48847
CDC42EP4	214721_x_at	6.74539	6.31411	0.431281	0.0433525	1.34843	1.36299
SSRP1	200957_s_at	9.87073	9.43969	0.431045	0.00528762	1.34821	2.27674
MRPL4	218105_s_at	9.83532	9.40499	0.430332	0.019726	1.34754	1.70496
CEP76	219311_at	8.29054	7.86031	0.430235	0.0171358	1.34745	1.7661
MGAT2	203101_s_at	7.68042	7.25028	0.430146	0.0307214	1.34737	1.51256
ASCC2	215684_s_at	8.40534	7.97528	0.430058	0.0147706	1.34729	1.8306
ZNF638-IT1///ZNF638	1554249_a_at	8.76575	8.33574	0.430002	0.0198725	1.34724	1.70175
HCRTR2	207393_at	6.2939	5.86405	0.429848	0.0396499	1.34709	1.40176
PTBP3	214697_s_at	8.8107	8.38085	0.429845	0.00455081	1.34709	2.34191
ZNF562	241089_at	5.54145	5.11205	0.429399	0.0149212	1.34667	1.8262
CCDC14	225017_at	10.226	9.7966	0.429393	0.00322	1.34667	2.49214
XRCC5	208642_s_at	12.3383	11.9097	0.428562	1.51497e-07	1.34589	6.81959
SAE1	217946_s_at	10.7887	10.3603	0.428448	0.000102247	1.34578	3.99035
UFSP1	240280_at	5.5288	5.10047	0.428333	0.0310532	1.34568	1.50789
MIR6849///MIR1234///MIR939///CPSF1	201639_s_at	9.84235	9.41405	0.428301	0.0108414	1.34565	1.96491
FANCA	203805_s_at	8.2041	7.77583	0.428272	0.0115722	1.34562	1.93658
C1QTNF3-AMACR///AMACR	209424_s_at	8.58004	8.15214	0.427902	0.0312807	1.34528	1.50472
TNRC6C	233359_at	7.18887	6.761	0.427863	0.0467717	1.34524	1.33002
OPTN	202074_s_at	10.0201	9.59224	0.427828	0.00950212	1.34521	2.02218
UCHL5	220083_x_at	8.8862	8.45852	0.427679	0.000280549	1.34507	3.55199
MTX1	210386_s_at	10.7906	10.3632	0.427448	0.00118721	1.34485	2.92547
ZKSCAN1	1557953_at	8.67882	8.25149	0.427332	0.00374394	1.34474	2.42667
CEP83-AS1	237021_at	6.30347	5.87628	0.427186	0.0247982	1.34461	1.60558
IP6K1	212439_at	8.74055	8.31338	0.427173	0.0362351	1.3446	1.44087
ZNF341	233362_at	5.77561	5.34951	0.426099	0.0250575	1.3436	1.60106
LOC102724250///NBPF26///NBPF19///NBPF10///NBPF15///NBPF11///NBPF1///NBPF14	215434_x_at	10.1551	9.72914	0.426011	0.000210095	1.34351	3.67759
CNDP1	223699_at	7.30805	6.88234	0.425712	0.0363701	1.34323	1.43925
CUX1	225937_at	7.64125	7.21571	0.425544	0.0450271	1.34308	1.34653
STARD3	202991_at	7.50839	7.08324	0.425153	0.0332938	1.34271	1.47764
AGTRAP	238135_at	6.46662	6.0418	0.424817	0.0463991	1.3424	1.33349
NADK	213607_x_at	9.26377	8.839	0.424772	0.0202056	1.34236	1.69453
APOO	221620_s_at	9.78233	9.35757	0.424752	0.000813721	1.34234	3.08952
MIR24-2///MIR23A///LOC284454	235317_at	8.35612	7.93141	0.424713	0.039077	1.34231	1.40808
MTFR2	228069_at	8.65651	8.23187	0.424631	0.0159201	1.34223	1.79805
PURA	204020_at	11.3761	10.9516	0.424505	0.0206075	1.34211	1.68598
MTF2	203346_s_at	9.16963	8.74541	0.424222	0.00097105	1.34185	3.01276
XPNPEP1	208453_s_at	9.4069	8.98349	0.423401	0.00100072	1.34109	2.99969
RBM19	205115_s_at	8.11381	7.69051	0.423301	0.00583275	1.34099	2.23413
PRDX1	208680_at	12.8284	12.4066	0.421744	0.0011949	1.33955	2.92267
RAD21	200607_s_at	11.1649	10.7434	0.421551	2.8995e-05	1.33937	4.53768
RALA	214435_x_at	10.4865	10.065	0.421524	3.25114e-05	1.33934	4.48796
ATP8B2	226771_at	12.8998	12.4783	0.421515	0.00364885	1.33933	2.43784
DDX18	208897_s_at	10.8703	10.449	0.421314	0.00199983	1.33915	2.69901
MEA1	218061_at	10.8955	10.4743	0.421229	0.000752368	1.33907	3.12357
KIF1B	228657_at	6.9199	6.49881	0.421095	0.0346704	1.33894	1.46004
ZNF789	242307_at	5.55544	5.13457	0.420871	0.0273621	1.33874	1.56285
PA2G4	208676_s_at	10.9919	10.5711	0.420789	5.57707e-05	1.33866	4.25359
ARPC1B	201954_at	11.397	10.9767	0.420351	0.0083789	1.33825	2.07681
SPSB1	219677_at	8.01144	7.59111	0.420322	0.0162299	1.33823	1.78968
TMEM97	212282_at	10.2858	9.86553	0.42027	0.0124154	1.33818	1.90604
LOC101927338///KCNQ1OT1	243435_at	7.66322	7.24319	0.420028	0.0225988	1.33795	1.64592
ZNF530	244664_at	6.87026	6.45033	0.419926	0.0307725	1.33786	1.51184
LRRC23	206076_at	6.42794	6.00824	0.419703	0.0394724	1.33765	1.40371
SDHAF3	218981_at	9.65492	9.23538	0.41954	0.018159	1.3375	1.74091
EARS2	227374_at	9.34321	8.92383	0.419373	0.0268299	1.33735	1.57138
BCAT2	203576_at	9.47534	9.05604	0.419304	0.00455458	1.33728	2.34155
TBKBP1	205424_at	6.63677	6.21748	0.419291	0.0258174	1.33727	1.58809
KCNJ4	208359_s_at	4.78619	4.3673	0.418893	0.0237577	1.3369	1.6242
ATP10A	214256_at	7.09349	6.67469	0.4188	0.0299866	1.33681	1.52307
HCG27	1559050_at	7.81429	7.39594	0.418353	0.0245662	1.3364	1.60966
DCK	203302_at	9.39215	8.97411	0.418046	0.00787322	1.33612	2.10385
BLVRB	202201_at	9.7519	9.33395	0.417945	0.00420511	1.33602	2.37622
EHBP1	212650_at	7.71481	7.29696	0.417844	0.00392989	1.33593	2.40562
NUP160	214962_s_at	8.81134	8.39374	0.417595	0.012261	1.3357	1.91147
ATXN2L	207798_s_at	7.51377	7.0962	0.417566	0.0088802	1.33567	2.05158
DCP1A	218508_at	9.46849	9.05157	0.416924	0.000576478	1.33508	3.23922
LOC101928718///FAM212B	229608_at	6.19168	5.77477	0.416911	0.00428435	1.33507	2.36812
CORO1C	221676_s_at	10.9519	10.5351	0.416785	0.00999426	1.33495	2.00025
THOC1	204064_at	9.81446	9.39777	0.41669	0.000191772	1.33486	3.71721
LOC101927137///CCT3	200910_at	12.724	12.3075	0.416494	0.00305858	1.33468	2.51448
MAGED1	209014_at	12.5967	12.1806	0.416065	0.00142577	1.33428	2.84595
HAUS7///TREX2	207891_s_at	8.38517	7.96932	0.415851	0.00170108	1.33409	2.76928
TBCE	203715_at	7.45958	7.04375	0.415833	0.0324378	1.33407	1.48895
NDUFA9	208969_at	11.3341	10.9185	0.415608	5.48806e-05	1.33386	4.26058
ATF7	228829_at	8.42129	8.00571	0.415583	0.00927675	1.33384	2.0326
KLF11	1553137_s_at	8.19349	7.77796	0.415532	0.00283167	1.33379	2.54796
GPN3	218461_at	9.97722	9.56185	0.415366	9.11123e-05	1.33364	4.04042
DPH2	204514_at	8.97932	8.56414	0.415181	0.0103396	1.33347	1.9855
AURKAIP1	225555_x_at	7.68831	7.27392	0.414395	0.00500626	1.33274	2.30049
S100A13	202598_at	9.37043	8.9563	0.414129	0.00560122	1.33249	2.25172
HIST1H2BE	208527_x_at	10.2758	9.86201	0.413801	0.0397867	1.33219	1.40026
KIF22	202183_s_at	8.83718	8.42363	0.413548	0.0106392	1.33196	1.97309
ACO2	200793_s_at	11.773	11.3597	0.413219	0.00544703	1.33165	2.26384
CYB5RL	238280_at	3.93614	3.52298	0.413155	0.021731	1.33159	1.66292
MRPL15	218027_at	11.5302	11.117	0.413153	0.000145166	1.33159	3.83813
SPTBN4	224551_s_at	6.84579	6.43284	0.412951	0.0178752	1.33141	1.74775
RTCB	200042_at	11.0441	10.6312	0.412948	0.000618882	1.3314	3.20839
ALG10	1552306_at	8.17076	7.75807	0.412692	0.00220135	1.33117	2.65731
PI16	228312_at	8.57542	8.16305	0.412373	0.0138664	1.33087	1.85804
TMEM74B	219958_at	6.55081	6.13965	0.411159	0.0301048	1.32975	1.52136
SUV39H1	218619_s_at	9.06171	8.6506	0.411113	0.000451821	1.32971	3.34503
ETV3	227200_at	10.177	9.76589	0.411073	2.99942e-05	1.32967	4.52296
MALAT1	224567_x_at	12.565	12.154	0.411012	0.0294976	1.32962	1.53021
KIF21A	231875_at	6.71262	6.30164	0.410984	0.0322875	1.32959	1.49097
PPAN-P2RY11///PPAN	221649_s_at	8.78736	8.37654	0.410821	0.0396897	1.32944	1.40132
LOC728095	239974_at	5.47369	5.06315	0.410534	0.0465678	1.32918	1.33191
DNA2	213647_at	8.24122	7.83135	0.409863	0.0113582	1.32856	1.94469
ZNF572	1553229_at	7.79162	7.38205	0.409576	0.00354774	1.3283	2.45005
SLC25A13	203775_at	8.3905	7.98094	0.409565	0.00352192	1.32828	2.45322
TRIM38	203610_s_at	9.70713	9.29857	0.408565	0.00096427	1.32736	3.0158
EDC3	219207_at	8.0827	7.67455	0.408159	0.0296036	1.32699	1.52866
CAT	211922_s_at	9.43509	9.02753	0.407559	0.048623	1.32644	1.31316
SPDL1	221685_s_at	8.95124	8.54373	0.407505	0.000723528	1.32639	3.14054
YBX1	208627_s_at	12.9684	12.561	0.407385	0.000558475	1.32628	3.253
TMF1	214948_s_at	10.2446	9.83729	0.407276	9.83548e-05	1.32618	4.0072
SPNS2	225671_at	6.96246	6.5553	0.407169	0.0295673	1.32608	1.52919
DNAJC27-AS1	239325_at	4.88018	4.47305	0.407132	0.0465737	1.32605	1.33186
ANKRD36B	220940_at	9.52667	9.11977	0.406906	0.0325653	1.32584	1.48725
COMMD4	206441_s_at	10.0295	9.62282	0.406674	0.000671179	1.32563	3.17316
CFAP54	1560426_at	8.00732	7.60088	0.40644	0.0394551	1.32541	1.4039
PPIH	204228_at	9.68816	9.28186	0.406298	0.0030853	1.32528	2.5107
RDH10	226021_at	8.34747	7.94132	0.40615	0.00660637	1.32515	2.18004
CD82	228910_at	5.14753	4.74174	0.405791	0.0253097	1.32482	1.59671
SLF2	203481_at	8.90363	8.49836	0.405269	0.000497908	1.32434	3.30285
NUP133	202184_s_at	10.0507	9.64563	0.405119	2.74663e-05	1.3242	4.5612
LOC101926948	1563089_at	5.49337	5.08832	0.40505	0.0393814	1.32413	1.40471
TOP3B	215781_s_at	7.488	7.08306	0.40494	0.0333574	1.32403	1.47681
MDC1	203061_s_at	7.97191	7.56708	0.404832	0.0321366	1.32393	1.493
SCO1	223221_at	9.39116	8.98641	0.404749	9.874e-05	1.32386	4.00551
WNK1	211992_at	10.5984	10.1938	0.404568	0.00316464	1.32369	2.49968
PIM3	224739_at	10.9152	10.5107	0.404482	0.0149156	1.32361	1.82636
NXT2	209629_s_at	9.15388	8.74974	0.404138	0.019709	1.3233	1.70534
FDPS	201275_at	10.8713	10.4672	0.404113	0.000359703	1.32328	3.44406
STRN	205520_at	6.95857	6.55464	0.403928	0.0349878	1.32311	1.45608
CCDC34	226287_at	9.81198	9.40821	0.40377	0.00512101	1.32296	2.29064
MPHOSPH9	206205_at	9.01274	8.60955	0.403185	0.00771636	1.32242	2.11259
EWSR1	210011_s_at	9.43557	9.03273	0.402838	0.0445038	1.32211	1.3516
PEA15	200787_s_at	10.0769	9.67428	0.40265	0.00991523	1.32193	2.0037
PACRGL	235260_s_at	8.61058	8.2081	0.402479	0.0193286	1.32178	1.7138
ZNF552	219741_x_at	8.83615	8.43371	0.40244	1.22929e-05	1.32174	4.91035
TMEM200A	234994_at	8.19491	7.79263	0.402274	0.0189236	1.32159	1.723
SF3B2	200619_at	11.0197	10.6176	0.402123	0.0102307	1.32145	1.99009
HIST2H4B///HIST4H4///HIST2H4A///HIST1H4L///HIST1H4E///HIST1H4B///HIST1H4H///HIST1H4C///HIST1H4J///HIST1H4K///HIST1H4F///HIST1H4D///HIST1H4A///HIST1H4I	205967_at	10.5648	10.1635	0.401269	0.00728333	1.32067	2.13767
DYNC1H1	229115_at	8.66543	8.26428	0.401152	0.0352855	1.32056	1.4524
LYAR	223413_s_at	8.91978	8.51917	0.400607	0.0135251	1.32006	1.86886
BCL2L13	223664_x_at	8.71974	8.31955	0.400184	0.0333884	1.31968	1.4764
USP47	223701_s_at	9.20243	8.80226	0.400166	0.0017468	1.31966	2.75776
TMEM53	230647_at	7.28483	6.88482	0.400017	0.02405	1.31952	1.61889
CCT5	208696_at	11.3612	10.9617	0.399577	0.0170972	1.31912	1.76707
INSL5	221091_at	5.84397	5.44476	0.399213	0.0278719	1.31879	1.55483
EIF4A3	201303_at	11.6491	11.2499	0.399204	4.91415e-05	1.31878	4.30855
ASTE1	221135_s_at	7.97538	7.57627	0.399111	0.0414151	1.31869	1.38284
CDC25C	205167_s_at	7.57162	7.17257	0.39905	0.0333586	1.31864	1.47679
MICU1	216903_s_at	9.65571	9.25668	0.399031	0.00124808	1.31862	2.90376
RAD1	204460_s_at	9.02441	8.62572	0.398689	0.0285287	1.31831	1.54472
OTUD3	213216_at	8.58217	8.18355	0.398621	0.0139883	1.31825	1.85424
DHX8	203334_at	8.09134	7.69307	0.39827	0.026457	1.31793	1.57746
ASF1A	203428_s_at	9.9387	9.54044	0.398264	0.000508824	1.31792	3.29343
SLF1	1558076_at	6.06545	5.66753	0.397924	0.0434053	1.31761	1.36246
LOC100506639///ZNF131	214741_at	9.55839	9.16048	0.397914	0.0107572	1.3176	1.9683
CD2BP2	202257_s_at	9.43834	9.04047	0.397871	0.0469257	1.31756	1.32859
SLAIN2	224854_s_at	7.40406	7.00639	0.397664	0.0227866	1.31737	1.64232
PRPS2	230352_at	10.0034	9.6059	0.397451	0.0110207	1.31718	1.95779
PAICS	201014_s_at	11.1827	10.7857	0.397047	0.000684446	1.31681	3.16466
SDR42E1	241356_at	7.72488	7.32792	0.396957	0.0177816	1.31673	1.75003
ZBED6	243648_at	7.60353	7.20703	0.396501	0.0111591	1.31631	1.95237
PDAP1	202290_at	10.3122	9.91615	0.396087	0.00219826	1.31593	2.65792
NTMT1	223368_s_at	9.36374	8.96778	0.395961	0.00309365	1.31582	2.50953
WBP11	217821_s_at	9.92682	9.531	0.395821	0.00104734	1.31569	2.97991
PLXND1	212235_at	4.63263	4.23709	0.395542	0.0448522	1.31544	1.34822
MCTS1	218163_at	11.6246	11.2291	0.395487	0.000982808	1.31539	3.00753
TOR3A	218459_at	11.7516	11.3561	0.39547	0.00903289	1.31537	2.04417
KIF19	236426_at	6.58462	6.18917	0.39545	0.0458679	1.31535	1.33849
LPCAT4	239608_at	7.0749	6.67958	0.395326	0.0362801	1.31524	1.44033
AK2	208967_s_at	10.8754	10.4804	0.394978	0.000497394	1.31492	3.3033
TMEM265///SRCAP	213667_at	5.94516	5.55041	0.394751	0.0152243	1.31472	1.81746
LETM2	1557415_s_at	7.51721	7.12264	0.394565	0.0266492	1.31455	1.57432
SOS1	212777_at	8.60176	8.20725	0.394517	0.0208341	1.3145	1.68122
ADCY9	204498_s_at	6.36758	5.97331	0.394274	0.027018	1.31428	1.56835
TSR1	218156_s_at	10.2693	9.87513	0.394162	0.00357144	1.31418	2.44716
HIPK2	225097_at	11.7499	11.3565	0.393381	0.0263033	1.31347	1.57999
GOLIM4	204324_s_at	8.33251	7.93921	0.393298	0.0438897	1.31339	1.35764
FGG	219612_s_at	5.85588	5.46271	0.393165	0.0390268	1.31327	1.40864
TRO	211701_s_at	7.75185	7.35892	0.392926	0.0352515	1.31305	1.45282
PLCXD1	218951_s_at	9.61934	9.22666	0.392683	0.0353686	1.31283	1.45138
RAD51D	209965_s_at	7.28593	6.89347	0.392464	0.0406499	1.31263	1.39094
BAZ1A	217985_s_at	9.23554	8.84317	0.392372	0.00285855	1.31255	2.54385
C1orf198	223063_at	9.67556	9.28332	0.39224	0.00468228	1.31243	2.32954
FLVCR1	222906_at	7.34061	6.94838	0.392238	0.0406304	1.31243	1.39115
CRYZ	202950_at	10.1016	9.70971	0.391925	0.0494144	1.31214	1.30615
NUP50	231064_s_at	7.06378	6.67208	0.391696	0.0308734	1.31193	1.51042
ITCH	217094_s_at	9.53524	9.14362	0.391615	0.000503197	1.31186	3.29826
SPOP	204640_s_at	10.9363	10.5447	0.391567	0.0016061	1.31182	2.79423
UTP6	218715_at	9.92825	9.53762	0.390622	5.11272e-05	1.31096	4.29135
DDX39A	201584_s_at	11.5933	11.2028	0.390527	0.00368499	1.31087	2.43356
BNIPL///C1orf56	236534_at	7.12707	6.7367	0.390375	0.019143	1.31073	1.71799
FUK	226072_at	8.90002	8.50965	0.39037	0.00552807	1.31073	2.25743
CENPA	210821_x_at	8.52147	8.13149	0.389977	0.0116027	1.31037	1.93544
NLGN2	226288_s_at	8.54759	8.15764	0.389945	0.0103615	1.31034	1.98458
CAD	202715_at	9.92009	9.53028	0.38981	0.00571461	1.31022	2.24301
RRP15	219037_at	10.2757	9.88602	0.389658	0.000529567	1.31008	3.27608
TROVE2	210438_x_at	11.1958	10.8064	0.389408	0.000792882	1.30986	3.10079
ATXN7L3	224969_at	9.13435	8.7453	0.389054	0.0326165	1.30953	1.48656
ZFYVE28	1569383_s_at	5.75646	5.3682	0.388267	0.0428298	1.30882	1.36825
ICMT	201609_x_at	10.0884	9.7002	0.388214	0.000913044	1.30877	3.03951
CDT1	228868_x_at	9.13363	8.74555	0.388076	0.0148851	1.30865	1.82725
BAK1	203728_at	10.073	9.68506	0.387962	0.014074	1.30854	1.85158
ARPP19	214553_s_at	9.32508	8.93727	0.387811	0.00506685	1.30841	2.29526
TNPO2	226428_at	8.95987	8.57208	0.387788	0.0301543	1.30839	1.52065
KLHDC10	209254_at	8.54112	8.15346	0.387658	0.00443155	1.30827	2.35344
RAP2B	227897_at	10.6308	10.2431	0.387645	0.022334	1.30826	1.65103
RPA3	209507_at	11.2812	10.8937	0.387457	0.00955711	1.30809	2.01967
NDEL1	243096_at	4.97235	4.58496	0.387399	0.0400134	1.30803	1.39779
USP1	202412_s_at	9.90413	9.51706	0.387077	0.0018029	1.30774	2.74403
GPATCH2L	235302_at	8.22509	7.8381	0.386996	0.00453952	1.30767	2.34299
MALSU1	244641_at	7.43592	7.04895	0.386973	0.0181341	1.30765	1.7415
CHURC1-FNTB///FNTB	1773_at	7.35358	6.96692	0.386655	0.0357033	1.30736	1.44729
CTRL	214377_s_at	7.43389	7.04724	0.386646	0.0173761	1.30735	1.76005
SYNCRIP	209024_s_at	11.566	11.1795	0.386467	0.000872085	1.30719	3.05944
GMFG	204220_at	10.6185	10.2323	0.386203	0.0111639	1.30695	1.95218
HDAC8	223909_s_at	8.19935	7.81324	0.386109	0.00579162	1.30686	2.2372
PSMD14	212296_at	11.9126	11.5269	0.385698	0.000585157	1.30649	3.23273
SAFB2	203280_at	8.26074	7.87542	0.385321	0.0154969	1.30615	1.80976
TUBB3	213476_x_at	11.0349	10.6502	0.384735	0.00568842	1.30562	2.24501
BCOR	223916_s_at	7.85241	7.4677	0.384704	0.0100367	1.30559	1.99841
RHNO1	225836_s_at	8.94964	8.56508	0.384562	0.0035264	1.30546	2.45267
KIF2C	209408_at	9.56569	9.18234	0.383352	0.00140002	1.30437	2.85387
SCAF4	226082_s_at	8.21343	7.83022	0.383207	0.0265376	1.30424	1.57614
NDUFA6	202001_s_at	12.0431	11.6602	0.382885	0.00275921	1.30395	2.55921
LOC100132154///LOC100132004///ANKRD30BL///ANKRD30BP2	237794_at	7.39167	7.00885	0.382824	0.0491458	1.30389	1.30851
TPP1	214196_s_at	9.85491	9.47255	0.382359	0.0294426	1.30347	1.53102
MAPKAPK5	212871_at	9.15667	8.77516	0.381516	3.46136e-05	1.30271	4.46075
SLC39A10	225295_at	9.37349	8.99225	0.381241	0.015873	1.30246	1.79934
CDK10	210622_x_at	8.40774	8.02659	0.38115	0.00796581	1.30238	2.09877
TUBG1	201714_at	10.4796	10.099	0.380606	0.0112491	1.30189	1.94888
FIGNL1	222843_at	9.23918	8.85858	0.3806	0.00275532	1.30188	2.55983
COL9A2	232542_at	6.7645	6.38392	0.380583	0.0380675	1.30187	1.41945
SNTB2	226685_at	8.26425	7.88388	0.380371	0.0472487	1.30168	1.32561
MRM2	222130_s_at	9.42473	9.04471	0.380019	0.0306692	1.30136	1.5133
PIN4	204571_x_at	10.6585	10.2786	0.379943	1.53689e-05	1.30129	4.81336
EIF4E2	209393_s_at	9.38983	9.00995	0.379874	0.00605128	1.30123	2.21815
CCNY	224651_at	9.93761	9.55808	0.379531	0.0126071	1.30092	1.89938
RBM8A	222443_s_at	11.2175	10.8381	0.379434	5.62781e-05	1.30083	4.24966
SNX5	222417_s_at	10.5665	10.1877	0.37888	0.00280844	1.30033	2.55153
GLIPR1	214085_x_at	9.81658	9.43775	0.378831	0.0389068	1.30029	1.40997
PPID	204186_s_at	9.41869	9.04031	0.378384	0.000407654	1.29989	3.38971
ATP5B	201322_at	13.4784	13.1	0.378361	0.00010477	1.29986	3.97976
MED30	230555_s_at	4.10843	3.73028	0.378151	0.0406351	1.29968	1.3911
TM7SF3	222477_s_at	11.3378	10.9596	0.378142	0.00134734	1.29967	2.87052
IPO9	217885_at	10.4628	10.0847	0.37809	1.32531e-05	1.29962	4.87768
PRKDC	210543_s_at	9.99665	9.6188	0.377844	0.00020926	1.2994	3.67931
CLUH	212456_at	9.23629	8.85844	0.377842	0.0204993	1.2994	1.68826
OTUD4	238848_at	7.40971	7.03202	0.377692	0.0303476	1.29926	1.51788
C12orf29	228378_at	8.9405	8.56314	0.377363	0.00321683	1.29897	2.49257
NDUFAF1	204125_at	11.0356	10.6585	0.377086	0.0136706	1.29872	1.86421
MTCL1	213358_at	8.42488	8.0479	0.376987	0.0244836	1.29863	1.61112
LYRM7	231840_x_at	8.83522	8.4583	0.376916	0.0411786	1.29856	1.38533
LZIC	226081_at	7.65008	7.27336	0.376727	0.0123536	1.29839	1.90821
CRTC2	226307_at	9.65415	9.27759	0.376565	0.00119077	1.29825	2.92417
CEBPZ	203341_at	10.2076	9.83101	0.376547	0.000160036	1.29823	3.79578
BCL2L11	1558143_a_at	10.4228	10.0466	0.376211	0.0163323	1.29793	1.78695
FAHD2CP	228199_at	6.55113	6.17522	0.375917	0.047628	1.29766	1.32214
MIR6733///EBNA1BP2	201323_at	10.0658	9.69013	0.375695	0.000336485	1.29746	3.47303
TSSC1	217968_at	8.91254	8.53684	0.375691	0.00234695	1.29746	2.6295
HADH	201035_s_at	9.63603	9.26059	0.375446	0.019685	1.29724	1.70586
SF3B3	200687_s_at	10.1608	9.78542	0.375426	0.00091583	1.29722	3.03819
ZNF84	204453_at	9.00123	8.62587	0.375362	0.0124436	1.29716	1.90505
TBC1D31	214061_at	7.66792	7.29277	0.37515	0.0455416	1.29697	1.34159
ILF2	200052_s_at	12.275	11.8998	0.375133	0.000868741	1.29696	3.06111
TFPT	218996_at	8.65187	8.27693	0.374942	0.00457233	1.29679	2.33986
MRPS14	203800_s_at	11.5482	11.1735	0.374672	7.01021e-05	1.29654	4.15427
GLYR1	222652_s_at	8.95851	8.58404	0.374475	0.00497063	1.29637	2.30359
MDN1	212693_at	9.98916	9.6149	0.374255	0.00637884	1.29617	2.19526
ZNF518B	241580_at	5.37992	5.00569	0.374227	0.031904	1.29614	1.49615
STRADA	221554_at	9.14814	8.7746	0.373547	0.0078476	1.29553	2.10526
RNF25	218861_at	6.20475	5.83127	0.373481	0.00709857	1.29547	2.14883
SETD6	219751_at	8.68826	8.31479	0.373467	0.026983	1.29546	1.56891
DZIP1	204556_s_at	6.01321	5.63986	0.373346	0.0474807	1.29535	1.32348
IDH3B	210418_s_at	10.1335	9.76029	0.373192	0.0212575	1.29521	1.67249
SLFN13	1558217_at	9.50046	9.12729	0.373167	0.0152813	1.29519	1.81584
PSMD8	200820_at	11.1716	10.7989	0.372763	0.0258336	1.29483	1.58782
C1orf27	218721_s_at	10.046	9.67376	0.372258	0.00254711	1.29438	2.59395
KLHL25	210307_s_at	5.72244	5.35038	0.372064	0.0259823	1.2942	1.58532
BAZ1B	213336_at	5.63075	5.25929	0.371464	0.0113768	1.29366	1.94398
CKAP5	212832_s_at	10.2472	9.87576	0.371459	0.000160699	1.29366	3.79399
PRCC	208938_at	9.969	9.59779	0.371208	0.00984226	1.29344	2.00691
TMEM185B	219253_at	8.91023	8.5393	0.370924	0.00752548	1.29318	2.12347
POLR3C	209382_at	9.59085	9.22001	0.370838	2.08268e-05	1.2931	4.68138
RFC3	204127_at	9.59405	9.22322	0.37083	0.021668	1.2931	1.66418
MRPS9	226749_at	9.32282	8.95212	0.370698	0.030241	1.29298	1.5194
ATAD5	220223_at	7.7387	7.36801	0.370686	0.00551963	1.29297	2.25809
XIAP	235222_x_at	11.0101	10.6395	0.370605	0.0132744	1.2929	1.87699
NDUFV2	202941_at	12.1015	11.7312	0.37038	0.00191407	1.29269	2.71804
OPN1SW	208036_at	5.00757	4.63725	0.370324	0.0180654	1.29264	1.74315
TCF19	223274_at	9.34794	8.97771	0.370229	0.00792708	1.29256	2.10089
PSMD10	1554577_a_at	10.8753	10.5053	0.370034	9.34103e-05	1.29238	4.02961
LOC101928269	1570350_at	6.93197	6.56199	0.369986	0.0448583	1.29234	1.34816
ZNF26	219595_at	8.7481	8.37813	0.369971	0.0357921	1.29233	1.44621
RMND1	1555201_a_at	8.05626	7.68645	0.369814	0.0333611	1.29219	1.47676
DCUN1D5	223151_at	10.9855	10.6157	0.369795	0.00622829	1.29217	2.20563
GART	217445_s_at	8.38221	8.01248	0.369728	0.0323363	1.29211	1.49031
UTP4	230656_s_at	10.2725	9.90281	0.369682	0.00375056	1.29207	2.4259
EIF2S1	201144_s_at	11.8709	11.5013	0.369557	0.000223658	1.29196	3.65042
ITGB1BP1	203336_s_at	10.0056	9.6363	0.369265	0.00251675	1.29169	2.59916
LOC284023	238096_at	8.65042	8.28128	0.369139	0.00796414	1.29158	2.09886
DHX34	214017_s_at	8.15433	7.78543	0.368903	0.0146396	1.29137	1.83447
THUMPD3	242377_x_at	8.05836	7.6895	0.36886	0.0338589	1.29133	1.47033
M6PR	200900_s_at	10.0852	9.71632	0.36885	0.0166941	1.29132	1.77744
MLEC	200616_s_at	11.6841	11.3152	0.368834	0.00182471	1.29131	2.73881
METTL21A	235177_at	9.05646	8.68803	0.368423	0.015409	1.29094	1.81222
AIFM1	205512_s_at	10.2215	9.85312	0.368375	0.00150639	1.2909	2.82206
TBC1D3P1-DHX40P1///RNFT1	221194_s_at	8.52797	8.1596	0.368369	0.0470709	1.29089	1.32725
SOHLH1	1561403_at	8.47527	8.1069	0.368369	0.0327836	1.29089	1.48434
CDC42SE1	222537_s_at	9.50835	9.14001	0.368343	0.00800221	1.29087	2.09679
COX7B	202110_at	13.1038	12.7358	0.368004	4.59003e-05	1.29057	4.33818
TMEM41A	235037_at	9.52895	9.1611	0.36785	0.00675957	1.29043	2.17008
SAMD1	225650_at	9.28546	8.91775	0.367717	0.0213805	1.29031	1.66998
FASTKD5	219016_at	9.68101	9.31346	0.367546	0.000188475	1.29016	3.72475
KLF16	224111_x_at	5.86117	5.49389	0.367277	0.00777675	1.28992	2.1092
PDPR	220236_at	7.93761	7.57086	0.366755	0.0160465	1.28945	1.79462
ECE2	227103_s_at	9.2693	8.90277	0.366535	0.0363686	1.28925	1.43927
FASTKD1	219002_at	10.4901	10.1238	0.366266	0.000637261	1.28901	3.19568
SRPK2	1558254_s_at	9.71022	9.34411	0.366109	0.00807287	1.28887	2.09297
TCEB2	200085_s_at	12.0656	11.6996	0.366069	0.00354605	1.28884	2.45025
PMM2	203201_at	9.24598	8.88013	0.365853	0.00993428	1.28864	2.00286
PRPF6	208879_x_at	8.41273	8.04691	0.365824	0.0301584	1.28862	1.52059
PRMT5	217786_at	10.4039	10.0385	0.365496	0.0143105	1.28832	1.84434
ZNF687	234924_s_at	8.70454	8.33921	0.365334	0.0119011	1.28818	1.92441
HEATR1	218595_s_at	10.486	10.1207	0.365323	0.000372227	1.28817	3.42919
CPSF2	233208_x_at	9.12505	8.75997	0.365084	0.00212677	1.28796	2.67228
TIMM21	223180_s_at	11.3232	10.9582	0.365054	0.00278696	1.28793	2.55487
TFB2M	218605_at	11.5397	11.1748	0.364867	0.00214375	1.28776	2.66883
CDAN1	228516_at	8.05317	7.68845	0.364718	0.0312048	1.28763	1.50578
GLRX2	219933_at	11.0421	10.6776	0.364543	0.00164098	1.28747	2.7849
BID	211725_s_at	9.90483	9.54032	0.364512	0.000563968	1.28745	3.24875
HNRNPA3///HNRNPA3P1	211931_s_at	12.2475	11.8832	0.364381	8.00608e-05	1.28733	4.09658
KLHL7	220238_s_at	7.66685	7.30332	0.363537	0.0418403	1.28658	1.3784
HSD17B10	202282_at	11.5364	11.1728	0.363518	0.000421449	1.28656	3.37525
MRPS21	222997_s_at	11.8089	11.4454	0.363459	0.00911107	1.28651	2.04043
DARS2	218365_s_at	9.07505	8.71173	0.363318	0.000936554	1.28638	3.02847
DLD	209095_at	11.3208	10.9575	0.363236	0.00283858	1.28631	2.5469
GCKR	206867_at	5.77352	5.41031	0.363206	0.0160985	1.28628	1.79321
PPIE	210502_s_at	9.93075	9.56772	0.363027	0.000375614	1.28612	3.42526
METTL13	212405_s_at	10.4966	10.1336	0.363015	0.000389917	1.28611	3.40903
MRPS18C	228019_s_at	10.7594	10.3964	0.36301	0.000216336	1.28611	3.66487
MEGF8	227327_at	8.0143	7.65136	0.362932	0.0399064	1.28604	1.39896
RECQL	212918_at	10.4081	10.0457	0.362417	0.000860225	1.28558	3.06539
2022-09-07	1565823_at	7.06445	6.70217	0.362274	0.012045	1.28545	1.91919
LSM4	202736_s_at	10.2156	9.8535	0.36212	0.00871062	1.28531	2.05995
CUL4B	202214_s_at	10.9578	10.5961	0.361677	0.000586629	1.28492	3.23164
IPP	1554740_a_at	8.27742	7.91577	0.361647	0.0496695	1.28489	1.30391
NUP107	218768_at	10.3857	10.0242	0.361517	1.73932e-06	1.28478	5.75962
VCPIP1	1556227_at	7.45871	7.09732	0.361392	0.0111687	1.28466	1.952
PPIF	201490_s_at	9.87176	9.51044	0.36132	0.0204658	1.2846	1.68897
ZNF148	203319_s_at	9.44411	9.083	0.361113	0.00177977	1.28442	2.74964
CWF19L1	218787_x_at	8.6992	8.33872	0.360476	0.0127357	1.28385	1.89498
PTPN11	209896_s_at	9.74787	9.38742	0.360454	0.000738407	1.28383	3.1317
FBXW2	1560752_at	5.16757	4.80748	0.360088	0.0422917	1.2835	1.37374
XRCC6	200792_at	12.4446	12.0847	0.359947	0.000445489	1.28338	3.35116
SCN2A	206381_at	6.45358	6.09368	0.359898	0.0347036	1.28334	1.45963
CRABP2	202575_at	7.55149	7.19167	0.359824	0.0207499	1.28327	1.68298
MGEA5	200898_s_at	10.4634	10.1037	0.359708	0.00274361	1.28317	2.56168
SPTAN1	208611_s_at	10.0955	9.73636	0.359119	0.0239548	1.28264	1.62061
ZNF22	218006_s_at	9.57372	9.21466	0.359058	0.0031203	1.28259	2.5058
MNAT1	203565_s_at	8.43194	8.07296	0.358972	0.0204902	1.28251	1.68845
ZNF814	1557248_at	6.85032	6.49137	0.358949	0.0385568	1.28249	1.4139
ENPP2	210839_s_at	7.99512	7.6365	0.358613	0.00893144	1.28219	2.04908
NPM3	205129_at	9.48485	9.12624	0.358611	0.00782431	1.28219	2.10655
DAG1	212128_s_at	8.72042	8.36193	0.358494	0.012396	1.28209	1.90672
CD44	234418_x_at	4.54969	4.19121	0.358482	0.0358312	1.28208	1.44574
WDR76	239680_at	7.24956	6.89151	0.358048	0.0374376	1.28169	1.42669
TRIM21	204804_at	10.1351	9.77723	0.357844	0.000781407	1.28151	3.10712
MRPS34	218112_at	9.86371	9.50595	0.357758	0.00486927	1.28143	2.31254
WFDC8	1554157_a_at	6.89526	6.53773	0.357531	0.0436356	1.28123	1.36016
IMPAD1	218516_s_at	10.0204	9.66294	0.357437	0.000957545	1.28115	3.01884
AAGAB	202852_s_at	9.459	9.1017	0.357295	0.0135282	1.28102	1.86876
CEP19	1553158_at	6.17659	5.81932	0.357271	0.0391816	1.281	1.40692
HTATSF1	202602_s_at	11.2572	10.9001	0.357156	0.00237358	1.2809	2.6246
ATIC	208758_at	11.78	11.4231	0.356811	0.000258436	1.28059	3.58765
MTMR11	205076_s_at	8.55007	8.1934	0.356671	0.00929383	1.28047	2.03181
HAUS6	218602_s_at	7.78697	7.43032	0.356644	0.0195624	1.28044	1.70858
NAGK	218231_at	10.715	10.3588	0.356195	0.00650182	1.28005	2.18697
RMI1	218979_at	10.012	9.65628	0.355696	0.000200357	1.2796	3.6982
PGPEP1	237202_at	7.35177	6.99614	0.355622	0.0305003	1.27954	1.5157
INTS7	222250_s_at	9.10188	8.74628	0.355594	0.0253812	1.27951	1.59549
BOD1L1	235009_at	9.0273	8.67174	0.35556	0.00251859	1.27948	2.59884
C19orf60	218958_at	9.10575	8.75041	0.355339	0.0354263	1.27929	1.45067
NIF3L1	218133_s_at	10.39	10.0347	0.355272	0.000989624	1.27923	3.00453
CENPU	218883_s_at	9.92336	9.56814	0.35522	0.039162	1.27918	1.40714
ADAMTSL1	1552457_a_at	3.54782	3.19272	0.355105	0.0428864	1.27908	1.36768
ACBD6	225317_at	10.1791	9.82399	0.355082	0.00107856	1.27906	2.96716
ORMDL2	218556_at	11.8853	11.5306	0.354701	0.000949259	1.27872	3.02262
KDM1A	212348_s_at	9.63597	9.28137	0.354599	0.00289728	1.27863	2.53801
GLMP	225401_at	10.5989	10.2444	0.354543	0.0199912	1.27858	1.69916
FCN2	208439_s_at	5.97851	5.62452	0.353989	0.0392162	1.27809	1.40653
YY1	201902_s_at	5.94501	5.59111	0.353901	0.0361312	1.27801	1.44212
GYS1	201673_s_at	10.3936	10.0397	0.353865	0.000792683	1.27798	3.1009
COX20	224824_at	10.6875	10.3338	0.353685	0.00119217	1.27782	2.92366
LEO1	235096_at	9.12877	8.77509	0.353682	0.0179315	1.27782	1.74638
BPHL	205750_at	7.41188	7.05955	0.352338	0.00982093	1.27663	2.00785
CCDC124	225454_at	7.67908	7.32719	0.351883	0.0398759	1.27623	1.39929
EBP	213787_s_at	10.5408	10.1891	0.351615	0.00925719	1.27599	2.03352
CENPQ	219294_at	8.00075	7.64963	0.351118	0.00887055	1.27555	2.05205
GMPPA	218070_s_at	9.41844	9.06803	0.350402	0.00598566	1.27492	2.22289
MPC2	202427_s_at	11.6052	11.2549	0.350289	0.000881558	1.27482	3.05475
CCDC36	1564600_a_at	6.68842	6.33815	0.350271	0.0435706	1.2748	1.36081
PPIL1	222500_at	10.3136	9.96389	0.349707	0.0213886	1.2743	1.66982
ALS2	226291_at	8.55163	8.20206	0.349572	0.03973	1.27418	1.40088
HNRNPF	201376_s_at	10.7338	10.3843	0.3495	0.000586151	1.27412	3.23199
LARS2	34764_at	8.67949	8.33003	0.349462	0.001749	1.27409	2.75721
ENTPD7	220153_at	8.21576	7.86659	0.34917	0.0408615	1.27383	1.38869
HSBP1	200942_s_at	10.9448	10.5956	0.349152	0.00313035	1.27381	2.50441
CRNKL1	219913_s_at	10.0729	9.72395	0.34899	0.00084781	1.27367	3.0717
LRRC47	212904_at	11.4819	11.1331	0.348757	0.000205861	1.27346	3.68643
RSU1	201980_s_at	10.4101	10.0614	0.348654	0.00208097	1.27337	2.68173
YWHAZ	214848_at	7.71239	7.36386	0.348523	0.0150332	1.27326	1.82295
PDCD6	203415_at	10.693	10.3449	0.348056	0.000843824	1.27284	3.07375
ATF1	1565269_s_at	8.94343	8.59548	0.347952	0.00553012	1.27275	2.25727
MTR	203774_at	10.2645	9.91673	0.347794	0.00094477	1.27261	3.02467
PSMA7	201114_x_at	11.4048	11.0571	0.347706	0.00770788	1.27254	2.11307
POLD1	203422_at	9.32969	8.98199	0.347703	0.00949874	1.27253	2.02233
UMPS	215165_x_at	10.3325	9.98505	0.347481	8.41661e-05	1.27234	4.07486
YWHAE	210317_s_at	10.7517	10.4043	0.347454	0.0218152	1.27231	1.66124
CYP11B2	214630_at	4.53987	4.19266	0.347216	0.0229423	1.2721	1.63936
NAPA	206491_s_at	10.5499	10.2027	0.347212	0.00775948	1.2721	2.11017
DDX1	201241_at	11.4784	11.1313	0.347091	0.000214391	1.27199	3.66879
SORD	201562_s_at	8.66617	8.31924	0.346937	0.0437126	1.27186	1.35939
METTL17	223528_s_at	9.38048	9.03401	0.346476	0.00527712	1.27145	2.2776
MRPS7	217932_at	10.4217	10.0754	0.346363	0.000385363	1.27135	3.41413
MRPL9	211594_s_at	9.84395	9.49787	0.346081	0.00062597	1.2711	3.20345
RBBP8	203344_s_at	11.1956	10.8496	0.346049	0.000536528	1.27107	3.27041
EPRS	200842_s_at	11.6916	11.3459	0.345741	0.0187252	1.2708	1.72757
TIMM17A	201821_s_at	11.5671	11.2216	0.3455	0.0069696	1.27059	2.15679
TNPO1	221829_s_at	12.2198	11.8745	0.345324	0.00234077	1.27044	2.63064
RAB11B	34478_at	8.80824	8.46311	0.345137	0.00619655	1.27027	2.20785
GTF2A1	225433_at	10.8491	10.504	0.345104	0.00287981	1.27024	2.54064
PSMB2	200039_s_at	12.4219	12.077	0.344831	0.000517907	1.27	3.28575
RNF26	224947_at	9.46702	9.12234	0.344674	0.020429	1.26986	1.68975
ATP2B1	209281_s_at	9.73457	9.38999	0.344579	0.0225934	1.26978	1.64602
ABCF3	202394_s_at	9.20274	8.85816	0.344579	0.0250572	1.26978	1.60107
LINC00667	215283_at	8.2728	7.92839	0.34441	0.0324256	1.26963	1.48911
PSMB6	208827_at	12.1218	11.7786	0.343148	0.00111123	1.26852	2.9542
FOXG1	207658_s_at	5.60713	5.264	0.343137	0.0470278	1.26851	1.32765
GRPEL1	212432_at	9.90162	9.55853	0.343088	0.0361402	1.26847	1.44201
EIF5	208290_s_at	10.6019	10.2588	0.343025	0.01833	1.26841	1.73684
MPRIP	225896_at	7.66795	7.32498	0.342971	0.0112619	1.26837	1.94839
LAP3	217933_s_at	12.5137	12.1709	0.342808	0.0223814	1.26822	1.65011
TBL1X	201867_s_at	9.00576	8.66297	0.342794	0.00894769	1.26821	2.04829
CDO1	204154_at	7.54779	7.20506	0.342738	0.0371138	1.26816	1.43046
APOOL	222269_at	7.75234	7.40961	0.342722	0.0374944	1.26815	1.42603
MIR1236///NELFE	209219_at	10.9654	10.6231	0.342331	0.00121785	1.2678	2.91441
GPKOW	203776_at	9.53008	9.18785	0.342232	5.26918e-06	1.26772	5.27826
LOC100506248///MIR1244-2///MIR1244-3///MIR1244-1///LOC728026///PTMA	211921_x_at	13.2642	12.9221	0.342083	0.00392123	1.26759	2.40658
KLK11	205470_s_at	5.07832	4.73625	0.342069	0.0384407	1.26757	1.41521
H2AFV	202487_s_at	11.9754	11.6334	0.342022	0.00106494	1.26753	2.97268
CCDC51	218722_s_at	9.89502	9.55318	0.341839	0.000743802	1.26737	3.12854
NUP37	218622_at	10.4985	10.1568	0.341695	0.00142748	1.26724	2.84543
NOCT	220671_at	8.53293	8.19133	0.341598	0.0307834	1.26716	1.51168
NUDT3	211973_at	8.72403	8.38246	0.341569	0.0233049	1.26713	1.63255
TPM4	209344_at	10.7699	10.4283	0.341562	0.0348292	1.26713	1.45806
B4GALT3	210243_s_at	12.3727	12.0318	0.340886	0.0101789	1.26653	1.9923
FMNL1	204789_at	10.0679	9.72702	0.340837	0.0303854	1.26649	1.51733
ARFRP1	215984_s_at	8.9305	8.58981	0.340692	0.0192132	1.26636	1.7164
PARP1	208644_at	12.4429	12.1027	0.3402	0.00054228	1.26593	3.26578
PMVK	203515_s_at	10.8346	10.4945	0.340121	0.00218373	1.26586	2.6608
ZSCAN31	222016_s_at	7.49483	7.15485	0.339985	0.0202152	1.26574	1.69432
SRSF7	201129_at	11.134	10.7941	0.339841	0.000721637	1.26562	3.14168
ARSK	239147_at	8.90728	8.56755	0.33973	0.00395053	1.26552	2.40334
TERT	1555271_a_at	7.94106	7.60136	0.339698	0.0216078	1.26549	1.66539
EML2	204397_at	7.09866	6.75921	0.339448	0.0448296	1.26527	1.34843
ERI2	213365_at	9.27318	8.93392	0.339258	0.000285313	1.26511	3.54468
ZNF561-AS1	1557114_a_at	8.83386	8.49463	0.339232	0.0196967	1.26508	1.70561
POLR1C	209317_at	9.34419	9.00572	0.338463	0.00619328	1.26441	2.20808
UHMK1	227740_at	10.6183	10.2798	0.338441	0.0169816	1.26439	1.77002
SKA2	225686_at	9.0282	8.68989	0.338304	0.00720153	1.26427	2.14258
HNRNPAB	201277_s_at	12.7359	12.3976	0.33825	0.00271975	1.26422	2.56547
MDH1	200978_at	12.5764	12.2382	0.338246	0.000947255	1.26422	3.02353
RNF34	219035_s_at	11.2679	10.9297	0.338187	3.14796e-05	1.26417	4.50197
PANX1	204715_at	9.15211	8.81394	0.338174	0.000523048	1.26416	3.28146
GPR89A///GPR89B	220642_x_at	11.3378	10.9999	0.337976	0.00113272	1.26398	2.94588
ENY2	218482_at	11.2194	10.8815	0.33789	0.000866743	1.26391	3.06211
FAM199X	242781_at	8.13521	7.79751	0.337704	0.0293461	1.26374	1.53245
ACD	204617_s_at	8.85055	8.51332	0.337232	0.0268456	1.26333	1.57113
POLR2K	202635_s_at	11.2805	10.9433	0.337206	0.000168099	1.26331	3.77444
VN1R3	224290_at	6.81852	6.48169	0.33683	0.0389907	1.26298	1.40904
ATXN3	205415_s_at	8.12227	7.78588	0.336393	0.017676	1.2626	1.75262
UPK3BL///POLR2J3///LOC441259///POLR2J2///POLR2J	1552622_s_at	8.96076	8.62452	0.336238	0.028102	1.26246	1.55126
POT1	204353_s_at	9.49218	9.15622	0.335957	0.000602763	1.26221	3.21985
PPP5C	201979_s_at	9.207	8.87107	0.335923	0.0182135	1.26218	1.73961
POM121C	212178_s_at	10.5019	10.1674	0.334461	0.00536421	1.26091	2.27049
PAPD5	226843_s_at	9.27061	8.93623	0.334378	0.00257596	1.26083	2.58906
NOC3L	218889_at	10.9177	10.5835	0.334178	0.00164934	1.26066	2.78269
SPAG5-AS1	231542_at	8.79117	8.45699	0.334173	0.0480737	1.26065	1.31809
VBP1	201472_at	12.2932	11.9593	0.333964	0.00196922	1.26047	2.70571
SVIP	230285_at	10.7205	10.3869	0.333642	0.0254629	1.26019	1.59409
STK3	204068_at	8.78323	8.44977	0.333464	0.00143513	1.26004	2.84311
VPS72	202261_at	10.9658	10.6324	0.333307	3.39169e-05	1.2599	4.46958
EIF2B3	218488_at	9.88572	9.55249	0.333236	0.00461934	1.25984	2.33542
SNX1	214531_s_at	9.72953	9.39649	0.333038	0.0326994	1.25966	1.48546
NR6A1	207742_s_at	6.84722	6.51427	0.33295	0.0264956	1.25959	1.57683
EMSY	222807_at	8.94161	8.60869	0.332922	0.00520873	1.25956	2.28327
MGAT3	208058_s_at	4.87638	4.54382	0.332555	0.0333584	1.25924	1.4768
NSFL1C	220248_x_at	10.9861	10.6538	0.332327	0.00320846	1.25904	2.4937
NUBPL	220176_at	8.65391	8.32163	0.332275	0.0178383	1.259	1.74865
SOAT1	221561_at	9.65802	9.32613	0.331888	0.0129583	1.25866	1.88745
KLHL18	1557165_s_at	8.33879	8.00691	0.331887	0.0394798	1.25866	1.40363
VPS45	209268_at	9.33	8.99843	0.331579	0.00473598	1.25839	2.32459
MAP2K1	202670_at	11.2881	10.957	0.331082	0.00408858	1.25796	2.38843
SPATA5L1	222163_s_at	9.90455	9.57389	0.330666	0.00295787	1.25759	2.52902
LOC399884	244252_at	5.53624	5.20576	0.33048	0.0254632	1.25743	1.59409
DKFZP564C152	216028_at	9.00124	8.67091	0.330327	0.00897272	1.2573	2.04708
HPS4	218402_s_at	8.52992	8.19997	0.329958	0.00749151	1.25698	2.12543
POLR2A	202725_at	10.1988	9.86886	0.329942	0.00375322	1.25696	2.4256
RHD///RHCE	215819_s_at	6.57478	6.24501	0.329771	0.047096	1.25681	1.32702
HAUS5	213053_at	7.97204	7.64228	0.329756	0.0185967	1.2568	1.73056
KIAA1551	227152_at	9.39678	9.06707	0.329705	0.00240781	1.25676	2.61838
SPCS3	222753_s_at	12.819	12.4894	0.329616	0.0174294	1.25668	1.75872
MTCH2	217772_s_at	11.0876	10.7583	0.329219	0.0020069	1.25633	2.69747
ADAR	201786_s_at	12.8456	12.5164	0.329135	0.00060878	1.25626	3.21554
GDA	224209_s_at	8.45976	8.13065	0.329109	0.0308997	1.25624	1.51005
GATC///SRSF9	201698_s_at	12.249	11.92	0.328932	0.000193992	1.25608	3.71222
GTF2A2	202678_at	12.0293	11.7004	0.328924	0.00210613	1.25608	2.67651
PAFAH1B1	200815_s_at	10.1343	9.80555	0.328743	0.00106179	1.25592	2.97396
GEMIN4	217099_s_at	8.94387	8.61513	0.328736	0.049569	1.25591	1.30479
YIF1B	1554553_s_at	10.4738	10.1452	0.328651	0.00126642	1.25584	2.89742
LOC100506538///NDUFAF6	235509_at	9.46023	9.13189	0.328334	0.00204964	1.25556	2.68832
SEH1L	223225_s_at	8.96946	8.64149	0.327966	0.0073131	1.25524	2.1359
ECHDC1	223088_x_at	9.39598	9.06806	0.327919	0.0356774	1.2552	1.44761
HSPA4	211015_s_at	10.6018	10.2739	0.327866	0.00148155	1.25516	2.82928
NDE1	227249_at	8.38679	8.05925	0.327533	0.00623966	1.25487	2.20484
BPTF	207186_s_at	9.82216	9.49464	0.327518	0.0135847	1.25485	1.86695
CCDC126	228061_at	7.78801	7.4605	0.327517	0.0409826	1.25485	1.3874
TSEN15	230257_s_at	10.5282	10.2007	0.327459	0.00427047	1.2548	2.36952
DPCD	226009_at	9.87087	9.54355	0.32732	0.00453835	1.25468	2.3431
HMGN1	200943_at	13.3839	13.0571	0.326852	0.000577211	1.25427	3.23867
AKIP1	219953_s_at	8.54426	8.21773	0.326527	0.0499835	1.25399	1.30117
THOC2	212994_at	9.85561	9.5291	0.326513	0.00010828	1.25398	3.96545
ESYT1	208858_s_at	10.5147	10.1882	0.326502	0.024156	1.25397	1.61698
SMARCAD1	223197_s_at	9.70973	9.38331	0.326423	0.031483	1.2539	1.50192
NABP1	222872_x_at	10.2832	9.95684	0.326345	0.0130324	1.25383	1.88498
SLC52A2	222155_s_at	10.9622	10.6368	0.325392	0.0235192	1.253	1.62858
SNRPD1	202691_at	8.85618	8.53123	0.324951	0.00736661	1.25262	2.13273
MRPL27	224330_s_at	10.4558	10.1309	0.32495	0.000353698	1.25262	3.45137
ARPC2	208679_s_at	13.3994	13.0745	0.324921	0.00286473	1.2526	2.54292
CCAR1	224736_at	10.4655	10.1409	0.324518	0.00715636	1.25225	2.14531
CLN3	209275_s_at	9.82544	9.50118	0.324255	0.0169944	1.25202	1.76969
YDJC	227042_at	8.79081	8.46666	0.324148	0.0431755	1.25192	1.36476
PWP1	201608_s_at	10.5204	10.1964	0.324066	9.67289e-05	1.25185	4.01444
TIMM23B///TIMM23	218118_s_at	10.5058	10.1818	0.323985	0.00330589	1.25178	2.48071
NACC1	227651_at	10.2749	9.95091	0.323972	2.92085e-05	1.25177	4.53449
GMCL1	218458_at	9.81648	9.49297	0.323515	0.00330199	1.25138	2.48122
CREBBP	211808_s_at	5.54128	5.218	0.323281	0.03549	1.25117	1.44989
COQ5	223114_at	10.108	9.78544	0.322552	0.000414638	1.25054	3.38233
SPATA5	229075_at	8.2196	7.89736	0.322241	0.00682404	1.25027	2.16596
GPATCH2	236026_at	7.47692	7.15492	0.321994	0.0283993	1.25006	1.54669
TIMM8A	205217_at	8.32135	7.99942	0.321923	0.042279	1.25	1.37388
CAND1	208839_s_at	10.1542	9.83273	0.321511	0.000672172	1.24964	3.17252
FAM96B	218074_at	11.3577	11.0366	0.321146	0.00406482	1.24932	2.39096
SUPT4H1	201483_s_at	10.6787	10.3577	0.321017	0.00173765	1.24921	2.76004
MPHOSPH6	203740_at	9.86206	9.54111	0.320953	0.00624008	1.24916	2.20481
UTP15	228050_at	8.33059	8.00998	0.320609	0.00706123	1.24886	2.15112
UBN2	238350_at	8.31435	7.99386	0.320487	0.0373581	1.24875	1.42761
PPP2R5C	213305_s_at	10.0639	9.74356	0.32034	0.00982021	1.24862	2.00788
TMEM143	222905_s_at	9.63182	9.31169	0.320133	0.0118306	1.24845	1.92699
FEZ2	202305_s_at	8.94906	8.62894	0.320119	0.028501	1.24843	1.54514
IRS1	204686_at	9.2475	8.92745	0.320046	0.0367362	1.24837	1.43491
KIAA1033	212794_s_at	9.84939	9.52944	0.319956	0.00688105	1.24829	2.16235
EXOSC9	205061_s_at	9.47972	9.15998	0.319737	0.00343836	1.2481	2.46365
CEP164	1558953_s_at	8.52097	8.20127	0.319702	0.0257427	1.24807	1.58935
ILK	201234_at	10.0585	9.73884	0.319693	0.00540732	1.24807	2.26702
AGO2	225827_at	10.0974	9.7778	0.31958	0.0426111	1.24797	1.37048
DHX33	222875_at	9.95501	9.63597	0.319034	0.0213789	1.24749	1.67002
MRPL47	223480_s_at	11.598	11.279	0.319025	0.00029807	1.24749	3.52568
ALG3	207396_s_at	11.1312	10.8122	0.318965	0.0133872	1.24743	1.87331
PKNOX1	221883_at	8.71606	8.3971	0.318963	0.012361	1.24743	1.90795
NDUFA12	223244_s_at	12.6955	12.3766	0.318933	0.000199885	1.24741	3.69922
NDUFS6	203606_at	11.7525	11.4336	0.318926	0.0076461	1.2474	2.11656
GPANK1	225476_at	8.8951	8.57619	0.318901	0.0339392	1.24738	1.4693
DNAJC9	213088_s_at	11.3571	11.0383	0.318755	5.02928e-06	1.24725	5.29849
C9orf40	222781_s_at	9.50033	9.1817	0.31863	0.00537405	1.24715	2.2697
ZMPSTE24	202939_at	12.2072	11.8887	0.318571	0.000868036	1.2471	3.06146
PHLPP2	213407_at	9.69171	9.37373	0.317972	0.0498329	1.24658	1.30248
NSUN2	223076_s_at	9.83086	9.51289	0.317967	0.0043657	1.24657	2.35995
SNAPIN	223066_at	10.6758	10.358	0.317731	0.00584348	1.24637	2.23333
LOC101927733///HMGN1	200944_s_at	12.8391	12.5214	0.317667	0.000890676	1.24631	3.05028
ACP1	201629_s_at	9.94325	9.62564	0.317611	0.0156643	1.24626	1.80509
MACC1	1566766_a_at	9.00944	8.69192	0.317515	0.0273494	1.24618	1.56305
LOC100507577///LONP2	223098_s_at	10.2949	9.97817	0.316735	0.000640862	1.24551	3.19324
PUS7L	221025_x_at	9.27182	8.95603	0.315792	0.0112691	1.24469	1.94811
GCN1	212139_at	10.586	10.2703	0.315636	9.92112e-05	1.24456	4.00344
PRKACA	216234_s_at	7.90598	7.59042	0.315552	0.0314656	1.24449	1.50216
EHMT1	222873_s_at	7.90173	7.58621	0.315513	0.014603	1.24445	1.83556
DPY30	224129_s_at	11.3946	11.0791	0.315491	4.68616e-05	1.24444	4.32918
LAGE3	219061_s_at	10.5048	10.1899	0.314894	0.0230483	1.24392	1.63736
FAHD1	227960_s_at	9.15326	8.83841	0.314855	0.0160018	1.24389	1.79583
TINF2	220052_s_at	10.4208	10.106	0.314826	0.00328325	1.24386	2.4837
POP5	204839_at	11.9932	11.6784	0.314811	0.000640945	1.24385	3.19318
ALMS1	214220_s_at	8.8014	8.4866	0.314796	0.00106058	1.24384	2.97446
NPTXR	217041_at	7.75879	7.44405	0.314733	0.0436236	1.24378	1.36028
BAX	208478_s_at	8.53661	8.2222	0.314408	0.017022	1.2435	1.76899
FGFR1OP2	1556283_s_at	9.28338	8.96911	0.314271	0.0325131	1.24338	1.48794
SPR	203458_at	8.89359	8.57952	0.314064	0.0268033	1.2432	1.57181
MRPS16	218046_s_at	10.4958	10.1818	0.313934	0.00579839	1.24309	2.23669
ATAD3B	223617_x_at	8.88566	8.57174	0.31392	0.0165949	1.24308	1.78003
RAB27A	210951_x_at	10.9218	10.608	0.313886	0.00723163	1.24305	2.14076
NAA35	220925_at	9.6272	9.31335	0.31385	0.0132444	1.24302	1.87797
UPF3B	218757_s_at	10.238	9.92473	0.313299	0.0012232	1.24255	2.9125
LOC401261	229914_at	8.50624	8.19354	0.312703	0.042386	1.24203	1.37278
PI4KA	207081_s_at	9.44799	9.13591	0.312076	0.0126857	1.24149	1.89669
ERGIC2	226418_at	8.71961	8.40781	0.311796	0.0201555	1.24125	1.69561
THOC6	218848_at	8.41209	8.10039	0.311699	0.0170542	1.24117	1.76817
RPP40	213427_at	10.1193	9.80772	0.311568	0.0107543	1.24106	1.96842
GATSL2	225906_at	7.38354	7.07214	0.311402	0.0404212	1.24091	1.39339
BTG3	213134_x_at	11.6423	11.331	0.31132	0.00543955	1.24084	2.26444
MSRB2	218773_s_at	10.8321	10.5209	0.31123	0.00928697	1.24076	2.03213
SARNP	224914_s_at	10.2754	9.96433	0.311077	0.00120134	1.24063	2.92033
LONP1	209017_s_at	10.404	10.0929	0.31106	0.0220314	1.24062	1.65696
LARP4B	228196_s_at	9.56468	9.25408	0.310598	0.000357644	1.24022	3.44655
CCDC186	229399_at	7.891	7.58049	0.31051	0.0159733	1.24015	1.7966
PLCL2	216218_s_at	9.29998	8.98959	0.310391	0.0382237	1.24004	1.41767
MRPS23	223156_at	10.085	9.7748	0.310163	0.00314966	1.23985	2.50174
PSMB5	208799_at	11.4778	11.1677	0.310127	0.00972728	1.23982	2.01201
PPOX	204788_s_at	9.89015	9.58019	0.309961	0.00176775	1.23967	2.75258
MIR6756///MCAM	211042_x_at	10.0142	9.70485	0.309304	0.00068002	1.23911	3.16748
ME2	210154_at	10.4012	10.0922	0.309	0.0312868	1.23885	1.50464
KIFAP3	203333_at	10.6972	10.3882	0.308957	0.012867	1.23881	1.89052
MEF2D	203004_s_at	8.94672	8.63796	0.308762	0.015858	1.23864	1.79975
UBR7	218108_at	10.3314	10.023	0.308374	0.00138262	1.23831	2.8593
GFOD1	219821_s_at	9.32563	9.01726	0.308368	0.0247933	1.23831	1.60567
PSMD7	201705_at	10.9781	10.6698	0.308311	0.000605411	1.23826	3.21795
VPS25	224608_s_at	10.2685	9.96073	0.307746	0.000786164	1.23777	3.10449
GNB1	200744_s_at	11.0873	10.7796	0.307742	0.00810174	1.23777	2.09142
INTS12	218616_at	10.17	9.86235	0.30769	0.000298876	1.23772	3.52451
FBXO28	202272_s_at	10.623	10.3154	0.30764	0.0049871	1.23768	2.30215
PIGM	236622_at	8.33992	8.03229	0.307632	0.0266529	1.23767	1.57426
YWHAH	201020_at	10.2619	9.95457	0.307362	0.00219056	1.23744	2.65944
FANCL	218397_at	9.98275	9.6758	0.306943	0.00451697	1.23708	2.34515
POLR2F	209511_at	10.2846	9.97814	0.306489	0.0023889	1.23669	2.6218
TADA2B	226240_at	9.79928	9.49291	0.306364	0.0393884	1.23659	1.40463
EPT1	1555274_a_at	8.77977	8.47401	0.305756	0.0312371	1.23607	1.50533
VDAC3	208846_s_at	10.6647	10.359	0.305718	0.0105606	1.23603	1.97631
BLM	205733_at	9.90214	9.59654	0.305603	0.00748681	1.23594	2.1257
MIR4745///PTBP1	212016_s_at	10.4302	10.1248	0.30544	0.00292802	1.2358	2.53343
SLC25A33	223296_at	9.51254	9.2071	0.305435	0.00333328	1.23579	2.47713
BBS9	37549_g_at	8.20823	7.90321	0.305023	0.048851	1.23544	1.31113
SEC23B	201583_s_at	11.7023	11.3973	0.304992	0.00413869	1.23541	2.38314
PLEKHA5	214989_x_at	9.32093	9.01604	0.304886	0.0269126	1.23532	1.57004
IGHMBP2	215980_s_at	8.23736	7.93282	0.304544	0.036172	1.23503	1.44163
COG8///PDF	219575_s_at	9.90437	9.59996	0.304407	0.00418918	1.23491	2.37787
RBM28	218593_at	9.5936	9.28921	0.304388	0.00189937	1.23489	2.72139
TGIF2-C20orf24///C20orf24	224376_s_at	12.3377	12.0334	0.304283	0.00222855	1.23481	2.65198
NIP7	219031_s_at	9.24622	8.94195	0.30427	0.0236399	1.23479	1.62635
TRIM27	212116_at	10.9151	10.611	0.304097	0.00243238	1.23465	2.61397
E2F4	202248_at	8.07174	7.76767	0.304072	0.0391907	1.23462	1.40682
ARF3	211622_s_at	9.4137	9.1097	0.304006	0.0488323	1.23457	1.31129
PET117	228543_at	10.0587	9.7549	0.303837	0.00385712	1.23442	2.41374
VAV1	206219_s_at	10.3025	9.99874	0.303769	0.0156478	1.23436	1.80555
VOPP1	208091_s_at	13.0663	12.7626	0.303688	0.0106961	1.2343	1.97078
RAP1GDS1	209444_at	10.1753	9.87159	0.303681	0.00737823	1.23429	2.13205
CNIH4	223993_s_at	11.6144	11.3113	0.303105	0.00242113	1.2338	2.61598
TCEAL4	202371_at	10.7532	10.4503	0.30285	0.0352596	1.23358	1.45272
KRR1	203202_at	9.86667	9.56383	0.302841	0.00548795	1.23357	2.26059
APEX2	204408_at	9.06003	8.75736	0.302676	0.0144306	1.23343	1.84071
CBX1	201518_at	10.3918	10.0893	0.302508	0.00175417	1.23329	2.75593
PRPF40A	214941_s_at	9.68896	9.38666	0.302295	0.0277603	1.2331	1.55658
SLC52A3	233451_at	7.76478	7.46259	0.302187	0.0395129	1.23301	1.40326
RNF121	219021_at	8.22817	7.92603	0.302131	0.014387	1.23296	1.84203
TMEM165	218095_s_at	10.5587	10.2565	0.302106	0.00949973	1.23294	2.02229
NDUFA1	202298_at	13.6872	13.3853	0.301918	0.0273376	1.23278	1.56324
VDAC1	217140_s_at	10.9153	10.6136	0.301667	0.0171635	1.23257	1.7654
TRMT6	233970_s_at	10.2074	9.90578	0.301642	0.000273224	1.23255	3.56348
JRK	216309_x_at	8.99454	8.69345	0.301091	0.0380976	1.23208	1.4191
BOLA3	227291_s_at	11.7684	11.4674	0.300906	0.00613755	1.23192	2.21201
MTRF1L	225206_s_at	8.943	8.64235	0.300645	0.0327249	1.23169	1.48512
MBTPS1	201620_at	10.7299	10.4296	0.300381	0.00425301	1.23147	2.3713
GTF3C6	225083_at	12.1633	11.8634	0.299875	0.00256447	1.23104	2.591
MINA	213189_at	10.7304	10.431	0.299456	0.0156975	1.23068	1.80417
MAPRE1	200713_s_at	12.1168	11.8176	0.299223	0.000252886	1.23048	3.59708
TIGAR	219099_at	9.54265	9.24355	0.299101	0.00300181	1.23038	2.52262
TRUB2	223109_at	9.2873	8.9883	0.299003	0.0161177	1.23029	1.7927
RAB3GAP2///AURKAPS1	202374_s_at	9.59331	9.29444	0.29887	0.00258824	1.23018	2.587
BTBD6	225389_at	10.137	9.83818	0.298856	0.00496084	1.23017	2.30444
NDUFB2	218200_s_at	12.5964	12.2978	0.298654	0.00536729	1.23	2.27025
EDC4	202496_at	8.7778	8.47932	0.298481	0.0303607	1.22985	1.51769
FAM86DP///FAM86B2///FAM86FP///FAM86B1///FAM86C1	65585_at	8.69922	8.40094	0.298278	0.0188614	1.22968	1.72443
DHX15	201386_s_at	11.434	11.136	0.297985	0.000983625	1.22943	3.00717
POLR2D	203664_s_at	9.85214	9.55476	0.297382	0.000729884	1.22891	3.13675
MAGOHB///MAGOH	210092_at	10.2607	9.96376	0.296943	0.00185477	1.22854	2.73171
LDHA	200650_s_at	14.0993	13.8024	0.296891	0.0026439	1.22849	2.57776
UBE2H	221962_s_at	10.7361	10.4392	0.296879	0.0470137	1.22848	1.32778
NECAP2	230123_at	8.21103	7.91426	0.296774	0.0265515	1.22839	1.57591
POGZ	212153_at	10.2961	9.99957	0.296559	0.0308465	1.22821	1.51079
DRG1	202810_at	11.3699	11.0734	0.296497	0.000620007	1.22816	3.2076
PIK3CD	211230_s_at	8.10628	7.80987	0.29641	0.0282481	1.22808	1.54901
PIGN	232101_s_at	9.05961	8.76324	0.296376	0.00473806	1.22806	2.3244
AK6	203893_at	10.8649	10.5691	0.295803	0.00222351	1.22757	2.65296
EFCAB11	214264_s_at	9.08227	8.78661	0.295659	0.00886207	1.22745	2.05246
C19orf12	225863_s_at	9.90927	9.61371	0.295564	0.0027988	1.22736	2.55303
RHD	210586_x_at	5.74979	5.45426	0.295535	0.0341768	1.22734	1.46627
CDC27	217878_s_at	8.9459	8.65036	0.295534	0.00972827	1.22734	2.01196
ODF3B	238326_at	4.53109	4.23567	0.295413	0.0438217	1.22724	1.35831
C14orf132	231859_at	4.48331	4.18801	0.295299	0.042998	1.22714	1.36655
LAS1L	208117_s_at	9.9876	9.69232	0.295277	0.0185912	1.22712	1.73069
CD38	205692_s_at	13.1859	12.8907	0.29527	0.0408727	1.22711	1.38857
SCAMP3	201771_at	11.4236	11.1284	0.295153	0.0048071	1.22702	2.31812
ORC3	210028_s_at	9.52091	9.22617	0.294745	0.00485306	1.22667	2.31398
SLC2A4RG	218494_s_at	9.87294	9.57828	0.294662	0.0206678	1.2266	1.68471
EEF1E1	204905_s_at	10.867	10.5725	0.294544	0.0113617	1.2265	1.94456
NUP205	212247_at	10.4472	10.1528	0.294342	0.000470763	1.22633	3.3272
MRPL36	224331_s_at	11.7313	11.437	0.294295	0.00403935	1.22629	2.39369
USP14	201672_s_at	12.6033	12.309	0.294251	0.000218621	1.22625	3.66031
ZNF92	235170_at	9.54581	9.25183	0.293983	0.0114711	1.22602	1.94039
[truncated: 5,866 more rows]
