# Supplementary material for: Leukocyte immunoglobulin-like receptor B1 (LILRB1) protects human multiple myeloma cells from ferroptosis by maintaining cholesterol homeostasis
Source: Nat Commun. 2024 Jul 9;15:5767. doi: 10.1038/s41467-024-50073-x (PMC11233649; doi:10.1038/s41467-024-50073-x)
Supplement: Supplementary file 5 — supplementary data 2 [file 41467_2024_50073_MOESM5_ESM.xlsx]

## Sheet: Sheet1
Accession	Description	Score A2（IgG pull down products ）	Score B2(anti-LILRB1 pull down products)	Score A2+1	Score B2+1	b/a
Q12996	Cleavage stimulation factor subunit 3 OS=Homo sapiens OX=9606 GN=CSTF3 PE=1 SV=1 - [CSTF3_HUMAN]	0	166.784	0.1	166.884	1668.84
Q10570	Cleavage and polyadenylation specificity factor subunit 1 OS=Homo sapiens OX=9606 GN=CPSF1 PE=1 SV=2 - [CPSF1_HUMAN]	0	148.353	0.1	148.453	1484.53
Q9P2I0	Cleavage and polyadenylation specificity factor subunit 2 OS=Homo sapiens OX=9606 GN=CPSF2 PE=1 SV=2 - [CPSF2_HUMAN]	0	116.95	0.1	117.05	1170.5
Q8NHL6	Leukocyte immunoglobulin-like receptor subfamily B member 1 OS=Homo sapiens OX=9606 GN=LILRB1 PE=1 SV=1 - [LIRB1_HUMAN]	0	111.309	0.1	111.409	1114.09
Q9UQ35	Serine/arginine repetitive matrix protein 2 OS=Homo sapiens OX=9606 GN=SRRM2 PE=1 SV=2 - [SRRM2_HUMAN]	0	101.761	0.1	101.861	1018.61
Q9C0J8	pre-mRNA 3' end processing protein WDR33 OS=Homo sapiens OX=9606 GN=WDR33 PE=1 SV=2 - [WDR33_HUMAN]	0	88.1338	0.1	88.2338	882.338
Q05048	Cleavage stimulation factor subunit 1 OS=Homo sapiens OX=9606 GN=CSTF1 PE=1 SV=1 - [CSTF1_HUMAN]	0	83.0865	0.1	83.1865	831.865
Q6UN15	Pre-mRNA 3'-end-processing factor FIP1 OS=Homo sapiens OX=9606 GN=FIP1L1 PE=1 SV=1 - [FIP1_HUMAN]	0	68.227	0.1	68.327	683.27
Q96RE7	Nucleus accumbens-associated protein 1 OS=Homo sapiens OX=9606 GN=NACC1 PE=1 SV=1 - [NACC1_HUMAN]	0	56.8863	0.1	56.9863	569.863
Q13310	Polyadenylate-binding protein 4 OS=Homo sapiens OX=9606 GN=PABPC4 PE=1 SV=1 - [PABP4_HUMAN]	0	52.8019	0.1	52.9019	529.019
Q9UKV3	Apoptotic chromatin condensation inducer in the nucleus OS=Homo sapiens OX=9606 GN=ACIN1 PE=1 SV=2 - [ACINU_HUMAN]	0	45.5525	0.1	45.6525	456.525
O43809	Cleavage and polyadenylation specificity factor subunit 5 OS=Homo sapiens OX=9606 GN=NUDT21 PE=1 SV=1 - [CPSF5_HUMAN]	0	44.1093	0.1	44.2093	442.093
Q9H0L4	Cleavage stimulation factor subunit 2 tau variant OS=Homo sapiens OX=9606 GN=CSTF2T PE=1 SV=1 - [CSTFT_HUMAN]	0	43.8704	0.1	43.9704	439.704
O75019	Leukocyte immunoglobulin-like receptor subfamily A member 1 OS=Homo sapiens OX=9606 GN=LILRA1 PE=2 SV=1 - [LIRA1_HUMAN]	0	40.1671	0.1	40.2671	402.671
Q9H307	Pinin OS=Homo sapiens OX=9606 GN=PNN PE=1 SV=5 - [PININ_HUMAN]	0	37.3155	0.1	37.4155	374.155
P11940	Polyadenylate-binding protein 1 OS=Homo sapiens OX=9606 GN=PABPC1 PE=1 SV=2 - [PABP1_HUMAN]	0	36.9794	0.1	37.0794	370.794
Q16630	Cleavage and polyadenylation specificity factor subunit 6 OS=Homo sapiens OX=9606 GN=CPSF6 PE=1 SV=2 - [CPSF6_HUMAN]	0	36.8069	0.1	36.9069	369.069
P20585	DNA mismatch repair protein Msh3 OS=Homo sapiens OX=9606 GN=MSH3 PE=1 SV=4 - [MSH3_HUMAN]	0	35.4626	0.1	35.5626	355.626
O95639	Cleavage and polyadenylation specificity factor subunit 4 OS=Homo sapiens OX=9606 GN=CPSF4 PE=1 SV=1 - [CPSF4_HUMAN]	0	33.6085	0.1	33.7085	337.085
Q9NYF8	Bcl-2-associated transcription factor 1 OS=Homo sapiens OX=9606 GN=BCLAF1 PE=1 SV=2 - [BCLF1_HUMAN]	0	31.9371	0.1	32.0371	320.371
Q9Y2W1	Thyroid hormone receptor-associated protein 3 OS=Homo sapiens OX=9606 GN=THRAP3 PE=1 SV=2 - [TR150_HUMAN]	0	30.4077	0.1	30.5077	305.077
P33240	Cleavage stimulation factor subunit 2 OS=Homo sapiens OX=9606 GN=CSTF2 PE=1 SV=1 - [CSTF2_HUMAN]	0	27.1648	0.1	27.2648	272.648
P38159	RNA-binding motif protein, X chromosome OS=Homo sapiens OX=9606 GN=RBMX PE=1 SV=3 - [RBMX_HUMAN]	0	22.6768	0.1	22.7768	227.768
Q13242	Serine/arginine-rich splicing factor 9 OS=Homo sapiens OX=9606 GN=SRSF9 PE=1 SV=1 - [SRSF9_HUMAN]	0	16.3821	0.1	16.4821	164.821
P62995	Transformer-2 protein homolog beta OS=Homo sapiens OX=9606 GN=TRA2B PE=1 SV=1 - [TRA2B_HUMAN]	0	15.5222	0.1	15.6222	156.222
Q8NHJ6	Leukocyte immunoglobulin-like receptor subfamily B member 4 OS=Homo sapiens OX=9606 GN=LILRB4 PE=1 SV=3 - [LIRB4_HUMAN]	0	13.5923	0.1	13.6923	136.923
O43390	Heterogeneous nuclear ribonucleoprotein R OS=Homo sapiens OX=9606 GN=HNRNPR PE=1 SV=1 - [HNRPR_HUMAN]	0	12.466	0.1	12.566	125.66
Q92797	Symplekin OS=Homo sapiens OX=9606 GN=SYMPK PE=1 SV=2 - [SYMPK_HUMAN]	0	12.1355	0.1	12.2355	122.355
O43143	Pre-mRNA-splicing factor ATP-dependent RNA helicase DHX15 OS=Homo sapiens OX=9606 GN=DHX15 PE=1 SV=2 - [DHX15_HUMAN]	0	11.7257	0.1	11.8257	118.257
O75494	Serine/arginine-rich splicing factor 10 OS=Homo sapiens OX=9606 GN=SRSF10 PE=1 SV=1 - [SRS10_HUMAN]	0	11.5204	0.1	11.6204	116.204
P61326	Protein mago nashi homolog OS=Homo sapiens OX=9606 GN=MAGOH PE=1 SV=1 - [MGN_HUMAN]	0	10.9139	0.1	11.0139	110.139
O60506	Heterogeneous nuclear ribonucleoprotein Q OS=Homo sapiens OX=9606 GN=SYNCRIP PE=1 SV=2 - [HNRPQ_HUMAN]	0	9.94986	0.1	10.0499	100.499
Q09161	Nuclear cap-binding protein subunit 1 OS=Homo sapiens OX=9606 GN=NCBP1 PE=1 SV=1 - [NCBP1_HUMAN]	0	8.95098	0.1	9.05098	90.5098
Q15287	RNA-binding protein with serine-rich domain 1 OS=Homo sapiens OX=9606 GN=RNPS1 PE=1 SV=1 - [RNPS1_HUMAN]	0	8.24876	0.1	8.34876	83.4876
P36507	Dual specificity mitogen-activated protein kinase kinase 2 OS=Homo sapiens OX=9606 GN=MAP2K2 PE=1 SV=1 - [MP2K2_HUMAN]	0	7.98531	0.1	8.08531	80.8531
P84090	Enhancer of rudimentary homolog OS=Homo sapiens OX=9606 GN=ERH PE=1 SV=1 - [ERH_HUMAN]	0	7.87141	0.1	7.97141	79.7141
Q6PKG0	La-related protein 1 OS=Homo sapiens OX=9606 GN=LARP1 PE=1 SV=2 - [LARP1_HUMAN]	0	7.44895	0.1	7.54895	75.4895
P16591	Tyrosine-protein kinase Fer OS=Homo sapiens OX=9606 GN=FER PE=1 SV=2 - [FER_HUMAN]	0	7.1991	0.1	7.2991	72.991
P16989	Y-box-binding protein 3 OS=Homo sapiens OX=9606 GN=YBX3 PE=1 SV=4 - [YBOX3_HUMAN]	0	6.8702	0.1	6.9702	69.702
Q15007	Pre-mRNA-splicing regulator WTAP OS=Homo sapiens OX=9606 GN=WTAP PE=1 SV=2 - [FL2D_HUMAN]	0	6.60615	0.1	6.70615	67.0615
O95831	Apoptosis-inducing factor 1, mitochondrial OS=Homo sapiens OX=9606 GN=AIFM1 PE=1 SV=1 - [AIFM1_HUMAN]	0	5.98792	0.1	6.08792	60.8792
O95714	E3 ubiquitin-protein ligase HERC2 OS=Homo sapiens OX=9606 GN=HERC2 PE=1 SV=2 - [HERC2_HUMAN]	0	5.85511	0.1	5.95511	59.5511
O00410	Importin-5 OS=Homo sapiens OX=9606 GN=IPO5 PE=1 SV=4 - [IPO5_HUMAN]	0	5.7814	0.1	5.8814	58.814
Q6P2Q9	Pre-mRNA-processing-splicing factor 8 OS=Homo sapiens OX=9606 GN=PRPF8 PE=1 SV=2 - [PRP8_HUMAN]	0	5.77789	0.1	5.87789	58.7789
P61009	Signal peptidase complex subunit 3 OS=Homo sapiens OX=9606 GN=SPCS3 PE=1 SV=1 - [SPCS3_HUMAN]	0	5.519	0.1	5.619	56.19
Q8NI27	THO complex subunit 2 OS=Homo sapiens OX=9606 GN=THOC2 PE=1 SV=2 - [THOC2_HUMAN]	0	5.26754	0.1	5.36754	53.6754
Q13595	Transformer-2 protein homolog alpha OS=Homo sapiens OX=9606 GN=TRA2A PE=1 SV=1 - [TRA2A_HUMAN]	0	5.13768	0.1	5.23768	52.3768
Q8TAM2	Tetratricopeptide repeat protein 8 OS=Homo sapiens OX=9606 GN=TTC8 PE=1 SV=2 - [TTC8_HUMAN]	0	5.10928	0.1	5.20928	52.0928
O95747	Serine/threonine-protein kinase OSR1 OS=Homo sapiens OX=9606 GN=OXSR1 PE=1 SV=1 - [OXSR1_HUMAN]	0	4.99281	0.1	5.09281	50.9281
P32969	60S ribosomal protein L9 OS=Homo sapiens OX=9606 GN=RPL9 PE=1 SV=1 - [RL9_HUMAN]	0	4.89134	0.1	4.99134	49.9134
Q9BW19	Kinesin-like protein KIFC1 OS=Homo sapiens OX=9606 GN=KIFC1 PE=1 SV=2 - [KIFC1_HUMAN]	0	4.34509	0.1	4.44509	44.4509
P14678	Small nuclear ribonucleoprotein-associated proteins B and B' OS=Homo sapiens OX=9606 GN=SNRPB PE=1 SV=2 - [RSMB_HUMAN]	0	4.32188	0.1	4.42188	44.2188
Q9UMS4	Pre-mRNA-processing factor 19 OS=Homo sapiens OX=9606 GN=PRPF19 PE=1 SV=1 - [PRP19_HUMAN]	0	4.28254	0.1	4.38254	43.8254
P28340	DNA polymerase delta catalytic subunit OS=Homo sapiens OX=9606 GN=POLD1 PE=1 SV=2 - [DPOD1_HUMAN]	0	4.06119	0.1	4.16119	41.6119
Q9NYI0	PH and SEC7 domain-containing protein 3 OS=Homo sapiens OX=9606 GN=PSD3 PE=1 SV=2 - [PSD3_HUMAN]	0	4.04141	0.1	4.14141	41.4141
Q7L2E3	ATP-dependent RNA helicase DHX30 OS=Homo sapiens OX=9606 GN=DHX30 PE=1 SV=1 - [DHX30_HUMAN]	0	3.99512	0.1	4.09512	40.9512
O60610	Protein diaphanous homolog 1 OS=Homo sapiens OX=9606 GN=DIAPH1 PE=1 SV=2 - [DIAP1_HUMAN]	0	3.9897	0.1	4.0897	40.897
Q9NZJ4	Sacsin OS=Homo sapiens OX=9606 GN=SACS PE=1 SV=2 - [SACS_HUMAN]	0	3.72074	0.1	3.82074	38.2074
P09544	Protein Wnt-2 OS=Homo sapiens OX=9606 GN=WNT2 PE=2 SV=1 - [WNT2_HUMAN]	0	3.70901	0.1	3.80901	38.0901
Q6TDP4	Kelch-like protein 17 OS=Homo sapiens OX=9606 GN=KLHL17 PE=1 SV=1 - [KLH17_HUMAN]	0	3.69964	0.1	3.79964	37.9964
O75362	Zinc finger protein 217 OS=Homo sapiens OX=9606 GN=ZNF217 PE=1 SV=1 - [ZN217_HUMAN]	0	3.67784	0.1	3.77784	37.7784
Q9Y4R8	Telomere length regulation protein TEL2 homolog OS=Homo sapiens OX=9606 GN=TELO2 PE=1 SV=2 - [TELO2_HUMAN]	0	3.65497	0.1	3.75497	37.5497
Q8TCJ2	Dolichyl-diphosphooligosaccharide--protein glycosyltransferase subunit STT3B OS=Homo sapiens OX=9606 GN=STT3B PE=1 SV=1 - [STT3B_HUMAN]	0	3.6285	0.1	3.7285	37.285
Q9GZY4	Cytochrome c oxidase assembly factor 1 homolog OS=Homo sapiens OX=9606 GN=COA1 PE=1 SV=1 - [COA1_HUMAN]	0	3.61247	0.1	3.71247	37.1247
P62314	Small nuclear ribonucleoprotein Sm D1 OS=Homo sapiens OX=9606 GN=SNRPD1 PE=1 SV=1 - [SMD1_HUMAN]	0	3.60791	0.1	3.70791	37.0791
Q9Y5B6	PAX3- and PAX7-binding protein 1 OS=Homo sapiens OX=9606 GN=PAXBP1 PE=1 SV=2 - [PAXB1_HUMAN]	0	3.53128	0.1	3.63128	36.3128
P26599	Polypyrimidine tract-binding protein 1 OS=Homo sapiens OX=9606 GN=PTBP1 PE=1 SV=1 - [PTBP1_HUMAN]	0	3.47969	0.1	3.57969	35.7969
Q9NVE4	Coiled-coil domain-containing protein 87 OS=Homo sapiens OX=9606 GN=CCDC87 PE=1 SV=2 - [CCD87_HUMAN]	0	3.47231	0.1	3.57231	35.7231
P49005	DNA polymerase delta subunit 2 OS=Homo sapiens OX=9606 GN=POLD2 PE=1 SV=1 - [DPOD2_HUMAN]	0	3.44962	0.1	3.54962	35.4962
P14616	Insulin receptor-related protein OS=Homo sapiens OX=9606 GN=INSRR PE=1 SV=2 - [INSRR_HUMAN]	0	3.43173	0.1	3.53173	35.3173
Q9UKJ3	G patch domain-containing protein 8 OS=Homo sapiens OX=9606 GN=GPATCH8 PE=1 SV=2 - [GPTC8_HUMAN]	0	3.42489	0.1	3.52489	35.2489
P61011	Signal recognition particle 54 kDa protein OS=Homo sapiens OX=9606 GN=SRP54 PE=1 SV=1 - [SRP54_HUMAN]	0	3.39897	0.1	3.49897	34.9897
Q96EY1	DnaJ homolog subfamily A member 3, mitochondrial OS=Homo sapiens OX=9606 GN=DNAJA3 PE=1 SV=2 - [DNJA3_HUMAN]	0	3.38893	0.1	3.48893	34.8893
Q96KA5	Cleft lip and palate transmembrane protein 1-like protein OS=Homo sapiens OX=9606 GN=CLPTM1L PE=1 SV=1 - [CLP1L_HUMAN]	0	3.37714	0.1	3.47714	34.7714
Q6ZVC0	Neuronal tyrosine-phosphorylated phosphoinositide-3-kinase adapter 1 OS=Homo sapiens OX=9606 GN=NYAP1 PE=2 SV=1 - [NYAP1_HUMAN]	0	3.36994	0.1	3.46994	34.6994
Q92522	Histone H1.10 OS=Homo sapiens OX=9606 GN=H1-10 PE=1 SV=1 - [H1X_HUMAN]	0	3.36716	0.1	3.46716	34.6716
P05546	Heparin cofactor 2 OS=Homo sapiens OX=9606 GN=SERPIND1 PE=1 SV=3 - [HEP2_HUMAN]	0	3.36693	0.1	3.46693	34.6693
Q96HW7	Integrator complex subunit 4 OS=Homo sapiens OX=9606 GN=INTS4 PE=1 SV=2 - [INT4_HUMAN]	0	3.34626	0.1	3.44626	34.4626
Q9UKT9	Zinc finger protein Aiolos OS=Homo sapiens OX=9606 GN=IKZF3 PE=1 SV=2 - [IKZF3_HUMAN]	0	3.31588	0.1	3.41588	34.1588
Q15276	Rab GTPase-binding effector protein 1 OS=Homo sapiens OX=9606 GN=RABEP1 PE=1 SV=2 - [RABE1_HUMAN]	0	3.26657	0.1	3.36657	33.6657
Q13185	Chromobox protein homolog 3 OS=Homo sapiens OX=9606 GN=CBX3 PE=1 SV=4 - [CBX3_HUMAN]	0	3.25395	0.1	3.35395	33.5395
Q9Y625	Glypican-6 OS=Homo sapiens OX=9606 GN=GPC6 PE=1 SV=1 - [GPC6_HUMAN]	0	3.25368	0.1	3.35368	33.5368
Q9UF83	Uncharacterized protein DKFZp434B061 OS=Homo sapiens OX=9606 PE=2 SV=2 - [YM012_HUMAN]	0	3.25272	0.1	3.35272	33.5272
Q68BL7	Olfactomedin-like protein 2A OS=Homo sapiens OX=9606 GN=OLFML2A PE=2 SV=1 - [OLM2A_HUMAN]	0	3.23079	0.1	3.33079	33.3079
Q92626	Peroxidasin homolog OS=Homo sapiens OX=9606 GN=PXDN PE=1 SV=2 - [PXDN_HUMAN]	0	3.20994	0.1	3.30994	33.0994
Q2M1P5	Kinesin-like protein KIF7 OS=Homo sapiens OX=9606 GN=KIF7 PE=1 SV=2 - [KIF7_HUMAN]	0	3.20285	0.1	3.30285	33.0285
O75400	Pre-mRNA-processing factor 40 homolog A OS=Homo sapiens OX=9606 GN=PRPF40A PE=1 SV=2 - [PR40A_HUMAN]	0	3.20113	0.1	3.30113	33.0113
Q9Y365	START domain-containing protein 10 OS=Homo sapiens OX=9606 GN=STARD10 PE=1 SV=2 - [STA10_HUMAN]	0	3.19794	0.1	3.29794	32.9794
Q8N3D4	EH domain-binding protein 1-like protein 1 OS=Homo sapiens OX=9606 GN=EHBP1L1 PE=1 SV=2 - [EH1L1_HUMAN]	0	3.16131	0.1	3.26131	32.6131
Q86YV0	RAS protein activator like-3 OS=Homo sapiens OX=9606 GN=RASAL3 PE=1 SV=2 - [RASL3_HUMAN]	0	3.09848	0.1	3.19848	31.9848
Q5SRE5	Nucleoporin NUP188 homolog OS=Homo sapiens OX=9606 GN=NUP188 PE=1 SV=1 - [NU188_HUMAN]	0	3.07445	0.1	3.17445	31.7445
P22105	Tenascin-X OS=Homo sapiens OX=9606 GN=TNXB PE=1 SV=5 - [TENX_HUMAN]	0	3.07016	0.1	3.17016	31.7016
Q9GZR5	Elongation of very long chain fatty acids protein 4 OS=Homo sapiens OX=9606 GN=ELOVL4 PE=1 SV=1 - [ELOV4_HUMAN]	0	3.05312	0.1	3.15312	31.5312
O94906	Pre-mRNA-processing factor 6 OS=Homo sapiens OX=9606 GN=PRPF6 PE=1 SV=1 - [PRP6_HUMAN]	0	3.05275	0.1	3.15275	31.5275
Q69YN4	Protein virilizer homolog OS=Homo sapiens OX=9606 GN=VIRMA PE=1 SV=2 - [VIR_HUMAN]	0	3.04757	0.1	3.14757	31.4757
Q9H0D6	5'-3' exoribonuclease 2 OS=Homo sapiens OX=9606 GN=XRN2 PE=1 SV=1 - [XRN2_HUMAN]	0	3.03683	0.1	3.13683	31.3683
Q14527	Helicase-like transcription factor OS=Homo sapiens OX=9606 GN=HLTF PE=1 SV=2 - [HLTF_HUMAN]	0	3.01021	0.1	3.11021	31.1021
Q9BZW7	Testis-specific gene 10 protein OS=Homo sapiens OX=9606 GN=TSGA10 PE=1 SV=1 - [TSG10_HUMAN]	0	3.0085	0.1	3.1085	31.085
Q5SW96	Low density lipoprotein receptor adapter protein 1 OS=Homo sapiens OX=9606 GN=LDLRAP1 PE=1 SV=3 - [ARH_HUMAN]	0	2.99723	0.1	3.09723	30.9723
Q8N4C7	Syntaxin-19 OS=Homo sapiens OX=9606 GN=STX19 PE=1 SV=1 - [STX19_HUMAN]	0	2.99663	0.1	3.09663	30.9663
Q16581	C3a anaphylatoxin chemotactic receptor OS=Homo sapiens OX=9606 GN=C3AR1 PE=1 SV=2 - [C3AR_HUMAN]	0	2.96023	0.1	3.06023	30.6023
Q9UPN7	Serine/threonine-protein phosphatase 6 regulatory subunit 1 OS=Homo sapiens OX=9606 GN=PPP6R1 PE=1 SV=5 - [PP6R1_HUMAN]	0	2.95821	0.1	3.05821	30.5821
P31689	DnaJ homolog subfamily A member 1 OS=Homo sapiens OX=9606 GN=DNAJA1 PE=1 SV=2 - [DNJA1_HUMAN]	0	2.95494	0.1	3.05494	30.5494
Q99623	Prohibitin-2 OS=Homo sapiens OX=9606 GN=PHB2 PE=1 SV=2 - [PHB2_HUMAN]	0	2.94582	0.1	3.04582	30.4582
Q9UI10	Translation initiation factor eIF-2B subunit delta OS=Homo sapiens OX=9606 GN=EIF2B4 PE=1 SV=2 - [EI2BD_HUMAN]	0	2.93889	0.1	3.03889	30.3889
Q00534	Cyclin-dependent kinase 6 OS=Homo sapiens OX=9606 GN=CDK6 PE=1 SV=1 - [CDK6_HUMAN]	0	2.93629	0.1	3.03629	30.3629
O75064	DENN domain-containing protein 4B OS=Homo sapiens OX=9606 GN=DENND4B PE=1 SV=4 - [DEN4B_HUMAN]	0	2.92314	0.1	3.02314	30.2314
Q9C005	Protein dpy-30 homolog OS=Homo sapiens OX=9606 GN=DPY30 PE=1 SV=1 - [DPY30_HUMAN]	0	2.91972	0.1	3.01972	30.1972
Q9Y265	RuvB-like 1 OS=Homo sapiens OX=9606 GN=RUVBL1 PE=1 SV=1 - [RUVB1_HUMAN]	0	2.91386	0.1	3.01386	30.1386
O76031	ATP-dependent Clp protease ATP-binding subunit clpX-like, mitochondrial OS=Homo sapiens OX=9606 GN=CLPX PE=1 SV=2 - [CLPX_HUMAN]	0	2.90811	0.1	3.00811	30.0811
Q9BSJ2	Gamma-tubulin complex component 2 OS=Homo sapiens OX=9606 GN=TUBGCP2 PE=1 SV=2 - [GCP2_HUMAN]	0	2.90657	0.1	3.00657	30.0657
Q99665	Interleukin-12 receptor subunit beta-2 OS=Homo sapiens OX=9606 GN=IL12RB2 PE=1 SV=1 - [I12R2_HUMAN]	0	2.90057	0.1	3.00057	30.0057
Q9HD33	39S ribosomal protein L47, mitochondrial OS=Homo sapiens OX=9606 GN=MRPL47 PE=1 SV=2 - [RM47_HUMAN]	0	2.89594	0.1	2.99594	29.9594
Q16576	Histone-binding protein RBBP7 OS=Homo sapiens OX=9606 GN=RBBP7 PE=1 SV=1 - [RBBP7_HUMAN]	0	2.8755	0.1	2.9755	29.755
P42356	Phosphatidylinositol 4-kinase alpha OS=Homo sapiens OX=9606 GN=PI4KA PE=1 SV=4 - [PI4KA_HUMAN]	0	2.86804	0.1	2.96804	29.6804
Q9UI12	V-type proton ATPase subunit H OS=Homo sapiens OX=9606 GN=ATP6V1H PE=1 SV=1 - [VATH_HUMAN]	0	2.86386	0.1	2.96386	29.6386
P13489	Ribonuclease inhibitor OS=Homo sapiens OX=9606 GN=RNH1 PE=1 SV=2 - [RINI_HUMAN]	0	2.81512	0.1	2.91512	29.1512
Q14008	Cytoskeleton-associated protein 5 OS=Homo sapiens OX=9606 GN=CKAP5 PE=1 SV=3 - [CKAP5_HUMAN]	0	2.80207	0.1	2.90207	29.0207
A5YKK6	CCR4-NOT transcription complex subunit 1 OS=Homo sapiens OX=9606 GN=CNOT1 PE=1 SV=2 - [CNOT1_HUMAN]	0	2.79784	0.1	2.89784	28.9784
Q15111	Inactive phospholipase C-like protein 1 OS=Homo sapiens OX=9606 GN=PLCL1 PE=1 SV=3 - [PLCL1_HUMAN]	0	2.77495	0.1	2.87495	28.7495
P51114	Fragile X mental retardation syndrome-related protein 1 OS=Homo sapiens OX=9606 GN=FXR1 PE=1 SV=3 - [FXR1_HUMAN]	0	2.76633	0.1	2.86633	28.6633
Q96IX5	ATP synthase membrane subunit DAPIT, mitochondrial OS=Homo sapiens OX=9606 GN=ATP5MD PE=1 SV=1 - [ATPMD_HUMAN]	0	2.76404	0.1	2.86404	28.6404
Q8IYA6	Cytoskeleton-associated protein 2-like OS=Homo sapiens OX=9606 GN=CKAP2L PE=1 SV=4 - [CKP2L_HUMAN]	0	2.75495	0.1	2.85495	28.5495
Q96QD9	UAP56-interacting factor OS=Homo sapiens OX=9606 GN=FYTTD1 PE=1 SV=3 - [UIF_HUMAN]	0	2.73624	0.1	2.83624	28.3624
Q15386	Ubiquitin-protein ligase E3C OS=Homo sapiens OX=9606 GN=UBE3C PE=1 SV=3 - [UBE3C_HUMAN]	0	2.72748	0.1	2.82748	28.2748
Q5SSJ5	Heterochromatin protein 1-binding protein 3 OS=Homo sapiens OX=9606 GN=HP1BP3 PE=1 SV=1 - [HP1B3_HUMAN]	0	2.71571	0.1	2.81571	28.1571
Q9Y216	Myotubularin-related protein 7 OS=Homo sapiens OX=9606 GN=MTMR7 PE=1 SV=3 - [MTMR7_HUMAN]	0	2.70621	0.1	2.80621	28.0621
Q6ZN11	Zinc finger protein 793 OS=Homo sapiens OX=9606 GN=ZNF793 PE=2 SV=2 - [ZN793_HUMAN]	0	2.70519	0.1	2.80519	28.0519
Q9UL58	Zinc finger protein 215 OS=Homo sapiens OX=9606 GN=ZNF215 PE=2 SV=2 - [ZN215_HUMAN]	0	2.70292	0.1	2.80292	28.0292
Q9UKM9	RNA-binding protein Raly OS=Homo sapiens OX=9606 GN=RALY PE=1 SV=1 - [RALY_HUMAN]	0	2.69983	0.1	2.79983	27.9983
P07305	Histone H1.0 OS=Homo sapiens OX=9606 GN=H1-0 PE=1 SV=3 - [H10_HUMAN]	0	2.69796	0.1	2.79796	27.9796
P48634	Protein PRRC2A OS=Homo sapiens OX=9606 GN=PRRC2A PE=1 SV=3 - [PRC2A_HUMAN]	0	2.6973	0.1	2.7973	27.973
P29322	Ephrin type-A receptor 8 OS=Homo sapiens OX=9606 GN=EPHA8 PE=1 SV=2 - [EPHA8_HUMAN]	0	2.697	0.1	2.797	27.97
Q8TD30	Alanine aminotransferase 2 OS=Homo sapiens OX=9606 GN=GPT2 PE=1 SV=1 - [ALAT2_HUMAN]	0	2.67346	0.1	2.77346	27.7346
O14917	Protocadherin-17 OS=Homo sapiens OX=9606 GN=PCDH17 PE=1 SV=2 - [PCD17_HUMAN]	0	2.62197	0.1	2.72197	27.2197
Q52LA3	Protein lin-52 homolog OS=Homo sapiens OX=9606 GN=LIN52 PE=1 SV=1 - [LIN52_HUMAN]	0	2.61734	0.1	2.71734	27.1734
Q9H1V8	Sodium-dependent neutral amino acid transporter SLC6A17 OS=Homo sapiens OX=9606 GN=SLC6A17 PE=1 SV=3 - [S6A17_HUMAN]	0	2.60869	0.1	2.70869	27.0869
O00411	DNA-directed RNA polymerase, mitochondrial OS=Homo sapiens OX=9606 GN=POLRMT PE=1 SV=2 - [RPOM_HUMAN]	0	2.60766	0.1	2.70766	27.0766
Q92935	Exostosin-like 1 OS=Homo sapiens OX=9606 GN=EXTL1 PE=1 SV=2 - [EXTL1_HUMAN]	0	2.60097	0.1	2.70097	27.0097
Q14139	Ubiquitin conjugation factor E4 A OS=Homo sapiens OX=9606 GN=UBE4A PE=1 SV=2 - [UBE4A_HUMAN]	0	2.58959	0.1	2.68959	26.8959
Q5JVL4	EF-hand domain-containing protein 1 OS=Homo sapiens OX=9606 GN=EFHC1 PE=1 SV=1 - [EFHC1_HUMAN]	0	2.58764	0.1	2.68764	26.8764
Q8IVV2	Lipoxygenase homology domain-containing protein 1 OS=Homo sapiens OX=9606 GN=LOXHD1 PE=2 SV=4 - [LOXH1_HUMAN]	0	2.58669	0.1	2.68669	26.8669
P10398	Serine/threonine-protein kinase A-Raf OS=Homo sapiens OX=9606 GN=ARAF PE=1 SV=2 - [ARAF_HUMAN]	0	2.56835	0.1	2.66835	26.6835
Q9BQI5	SH3-containing GRB2-like protein 3-interacting protein 1 OS=Homo sapiens OX=9606 GN=SGIP1 PE=1 SV=2 - [SGIP1_HUMAN]	0	2.56479	0.1	2.66479	26.6479
Q6NZ67	Mitotic-spindle organizing protein 2B OS=Homo sapiens OX=9606 GN=MZT2B PE=1 SV=1 - [MZT2B_HUMAN]	0	2.56182	0.1	2.66182	26.6182
Q7Z3D4	LysM and putative peptidoglycan-binding domain-containing protein 3 OS=Homo sapiens OX=9606 GN=LYSMD3 PE=1 SV=2 - [LYSM3_HUMAN]	0	2.55483	0.1	2.65483	26.5483
O95832	Claudin-1 OS=Homo sapiens OX=9606 GN=CLDN1 PE=1 SV=1 - [CLD1_HUMAN]	0	2.53315	0.1	2.63315	26.3315
A2PYH4	Probable ATP-dependent DNA helicase HFM1 OS=Homo sapiens OX=9606 GN=HFM1 PE=1 SV=2 - [HFM1_HUMAN]	0	2.52387	0.1	2.62387	26.2387
O14579	Coatomer subunit epsilon OS=Homo sapiens OX=9606 GN=COPE PE=1 SV=3 - [COPE_HUMAN]	0	2.5209	0.1	2.6209	26.209
Q96JZ2	Hematopoietic SH2 domain-containing protein OS=Homo sapiens OX=9606 GN=HSH2D PE=1 SV=1 - [HSH2D_HUMAN]	0	2.49734	0.1	2.59734	25.9734
Q9BXT5	Testis-expressed protein 15 OS=Homo sapiens OX=9606 GN=TEX15 PE=1 SV=2 - [TEX15_HUMAN]	0	2.49454	0.1	2.59454	25.9454
Q8N684	Cleavage and polyadenylation specificity factor subunit 7 OS=Homo sapiens OX=9606 GN=CPSF7 PE=1 SV=1 - [CPSF7_HUMAN]	0	2.47327	0.1	2.57327	25.7327
Q9UHI6	Probable ATP-dependent RNA helicase DDX20 OS=Homo sapiens OX=9606 GN=DDX20 PE=1 SV=2 - [DDX20_HUMAN]	0	2.44834	0.1	2.54834	25.4834
Q8IW41	MAP kinase-activated protein kinase 5 OS=Homo sapiens OX=9606 GN=MAPKAPK5 PE=1 SV=2 - [MAPK5_HUMAN]	0	2.44643	0.1	2.54643	25.4643
Q8TDX7	Serine/threonine-protein kinase Nek7 OS=Homo sapiens OX=9606 GN=NEK7 PE=1 SV=1 - [NEK7_HUMAN]	0	2.44504	0.1	2.54504	25.4504
Q96LA5	Fc receptor-like protein 2 OS=Homo sapiens OX=9606 GN=FCRL2 PE=1 SV=1 - [FCRL2_HUMAN]	0	2.43542	0.1	2.53542	25.3542
Q9NQS7	Inner centromere protein OS=Homo sapiens OX=9606 GN=INCENP PE=1 SV=3 - [INCE_HUMAN]	0	2.42552	0.1	2.52552	25.2552
Q9C0H9	SRC kinase signaling inhibitor 1 OS=Homo sapiens OX=9606 GN=SRCIN1 PE=1 SV=4 - [SRCN1_HUMAN]	0	2.42058	0.1	2.52058	25.2058
Q71RC2	La-related protein 4 OS=Homo sapiens OX=9606 GN=LARP4 PE=1 SV=3 - [LARP4_HUMAN]	0	2.40287	0.1	2.50287	25.0287
Q9C093	Sperm flagellar protein 2 OS=Homo sapiens OX=9606 GN=SPEF2 PE=1 SV=2 - [SPEF2_HUMAN]	0	2.38486	0.1	2.48486	24.8486
Q9BZX2	Uridine-cytidine kinase 2 OS=Homo sapiens OX=9606 GN=UCK2 PE=1 SV=1 - [UCK2_HUMAN]	0	2.36344	0.1	2.46344	24.6344
Q96JI7	Spatacsin OS=Homo sapiens OX=9606 GN=SPG11 PE=1 SV=3 - [SPTCS_HUMAN]	0	2.36259	0.1	2.46259	24.6259
P54317	Pancreatic lipase-related protein 2 OS=Homo sapiens OX=9606 GN=PNLIPRP2 PE=1 SV=2 - [LIPR2_HUMAN]	0	2.35668	0.1	2.45668	24.5668
Q13573	SNW domain-containing protein 1 OS=Homo sapiens OX=9606 GN=SNW1 PE=1 SV=1 - [SNW1_HUMAN]	0	2.35101	0.1	2.45101	24.5101
O95786	Antiviral innate immune response receptor RIG-I OS=Homo sapiens OX=9606 GN=DDX58 PE=1 SV=2 - [DDX58_HUMAN]	0	2.33032	0.1	2.43032	24.3032
Q14831	Metabotropic glutamate receptor 7 OS=Homo sapiens OX=9606 GN=GRM7 PE=1 SV=1 - [GRM7_HUMAN]	0	2.32616	0.1	2.42616	24.2616
Q9NZB2	Constitutive coactivator of PPAR-gamma-like protein 1 OS=Homo sapiens OX=9606 GN=FAM120A PE=1 SV=2 - [F120A_HUMAN]	0	2.32446	0.1	2.42446	24.2446
P25024	C-X-C chemokine receptor type 1 OS=Homo sapiens OX=9606 GN=CXCR1 PE=1 SV=2 - [CXCR1_HUMAN]	0	2.31784	0.1	2.41784	24.1784
Q9UKF6	Cleavage and polyadenylation specificity factor subunit 3 OS=Homo sapiens OX=9606 GN=CPSF3 PE=1 SV=1 - [CPSF3_HUMAN]	2.25552	56.3255	2.35552	56.4255	23.9545
Q16531	DNA damage-binding protein 1 OS=Homo sapiens OX=9606 GN=DDB1 PE=1 SV=1 - [DDB1_HUMAN]	0	2.29364	0.1	2.39364	23.9364
Q16822	Phosphoenolpyruvate carboxykinase [GTP], mitochondrial OS=Homo sapiens OX=9606 GN=PCK2 PE=1 SV=4 - [PCKGM_HUMAN]	0	2.2876	0.1	2.3876	23.876
P57679	Ellis-van Creveld syndrome protein OS=Homo sapiens OX=9606 GN=EVC PE=1 SV=1 - [EVC_HUMAN]	0	2.28688	0.1	2.38688	23.8688
O75038	1-phosphatidylinositol 4,5-bisphosphate phosphodiesterase eta-2 OS=Homo sapiens OX=9606 GN=PLCH2 PE=2 SV=3 - [PLCH2_HUMAN]	0	2.26143	0.1	2.36143	23.6143
Q5T4S7	E3 ubiquitin-protein ligase UBR4 OS=Homo sapiens OX=9606 GN=UBR4 PE=1 SV=1 - [UBR4_HUMAN]	0	2.25247	0.1	2.35247	23.5247
Q9NRK6	ATP-binding cassette sub-family B member 10, mitochondrial OS=Homo sapiens OX=9606 GN=ABCB10 PE=1 SV=2 - [ABCBA_HUMAN]	0	2.25169	0.1	2.35169	23.5169
Q8IX21	SMC5-SMC6 complex localization factor protein 2 OS=Homo sapiens OX=9606 GN=SLF2 PE=1 SV=2 - [SLF2_HUMAN]	0	2.23663	0.1	2.33663	23.3663
Q86UK7	E3 ubiquitin-protein ligase ZNF598 OS=Homo sapiens OX=9606 GN=ZNF598 PE=1 SV=1 - [ZN598_HUMAN]	0	2.23449	0.1	2.33449	23.3449
P08047	Transcription factor Sp1 OS=Homo sapiens OX=9606 GN=SP1 PE=1 SV=3 - [SP1_HUMAN]	0	2.23027	0.1	2.33027	23.3027
Q9BQS8	FYVE and coiled-coil domain-containing protein 1 OS=Homo sapiens OX=9606 GN=FYCO1 PE=1 SV=3 - [FYCO1_HUMAN]	0	2.22934	0.1	2.32934	23.2934
Q9UPS8	Ankyrin repeat domain-containing protein 26 OS=Homo sapiens OX=9606 GN=ANKRD26 PE=1 SV=4 - [ANR26_HUMAN]	0	2.22398	0.1	2.32398	23.2398
Q53GT1	Kelch-like protein 22 OS=Homo sapiens OX=9606 GN=KLHL22 PE=1 SV=2 - [KLH22_HUMAN]	0	2.20249	0.1	2.30249	23.0249
Q8N1B4	Vacuolar protein sorting-associated protein 52 homolog OS=Homo sapiens OX=9606 GN=VPS52 PE=1 SV=1 - [VPS52_HUMAN]	0	2.19834	0.1	2.29834	22.9834
Q9Y5S9	RNA-binding protein 8A OS=Homo sapiens OX=9606 GN=RBM8A PE=1 SV=1 - [RBM8A_HUMAN]	0	2.19236	0.1	2.29236	22.9236
Q9Y5L0	Transportin-3 OS=Homo sapiens OX=9606 GN=TNPO3 PE=1 SV=3 - [TNPO3_HUMAN]	0	2.19116	0.1	2.29116	22.9116
Q8IVF4	Dynein heavy chain 10, axonemal OS=Homo sapiens OX=9606 GN=DNAH10 PE=1 SV=4 - [DYH10_HUMAN]	0	2.18664	0.1	2.28664	22.8664
Q8N1F7	Nuclear pore complex protein Nup93 OS=Homo sapiens OX=9606 GN=NUP93 PE=1 SV=2 - [NUP93_HUMAN]	0	2.18625	0.1	2.28625	22.8625
O95402	Mediator of RNA polymerase II transcription subunit 26 OS=Homo sapiens OX=9606 GN=MED26 PE=1 SV=2 - [MED26_HUMAN]	0	2.1861	0.1	2.2861	22.861
Q9UMF0	Intercellular adhesion molecule 5 OS=Homo sapiens OX=9606 GN=ICAM5 PE=1 SV=3 - [ICAM5_HUMAN]	0	2.17839	0.1	2.27839	22.7839
P11166	Solute carrier family 2, facilitated glucose transporter member 1 OS=Homo sapiens OX=9606 GN=SLC2A1 PE=1 SV=2 - [GTR1_HUMAN]	0	2.16459	0.1	2.26459	22.6459
P57678	Gem-associated protein 4 OS=Homo sapiens OX=9606 GN=GEMIN4 PE=1 SV=2 - [GEMI4_HUMAN]	0	2.14473	0.1	2.24473	22.4473
Q96JN2	Coiled-coil domain-containing protein 136 OS=Homo sapiens OX=9606 GN=CCDC136 PE=1 SV=3 - [CC136_HUMAN]	0	2.14206	0.1	2.24206	22.4206
Q96JM3	Chromosome alignment-maintaining phosphoprotein 1 OS=Homo sapiens OX=9606 GN=CHAMP1 PE=1 SV=2 - [CHAP1_HUMAN]	0	2.13725	0.1	2.23725	22.3725
Q8WWN8	Arf-GAP with Rho-GAP domain, ANK repeat and PH domain-containing protein 3 OS=Homo sapiens OX=9606 GN=ARAP3 PE=1 SV=1 - [ARAP3_HUMAN]	0	2.10918	0.1	2.20918	22.0918
P35606	Coatomer subunit beta' OS=Homo sapiens OX=9606 GN=COPB2 PE=1 SV=2 - [COPB2_HUMAN]	0	2.08888	0.1	2.18888	21.8888
Q16637	Survival motor neuron protein OS=Homo sapiens OX=9606 GN=SMN1 PE=1 SV=1 - [SMN_HUMAN]	0	2.0826	0.1	2.1826	21.826
A6NKF1	SAC3 domain-containing protein 1 OS=Homo sapiens OX=9606 GN=SAC3D1 PE=1 SV=2 - [SAC31_HUMAN]	0	2.07928	0.1	2.17928	21.7928
B1ATL7	Proline-rich protein 32 OS=Homo sapiens OX=9606 GN=PRR32 PE=1 SV=1 - [PRR32_HUMAN]	0	2.07145	0.1	2.17145	21.7145
Q9ULV3	Cip1-interacting zinc finger protein OS=Homo sapiens OX=9606 GN=CIZ1 PE=1 SV=2 - [CIZ1_HUMAN]	0	2.06333	0.1	2.16333	21.6333
Q92900	Regulator of nonsense transcripts 1 OS=Homo sapiens OX=9606 GN=UPF1 PE=1 SV=2 - [RENT1_HUMAN]	0	2.05254	0.1	2.15254	21.5254
Q8WU90	Zinc finger CCCH domain-containing protein 15 OS=Homo sapiens OX=9606 GN=ZC3H15 PE=1 SV=1 - [ZC3HF_HUMAN]	0	2.04985	0.1	2.14985	21.4985
P13688	Carcinoembryonic antigen-related cell adhesion molecule 1 OS=Homo sapiens OX=9606 GN=CEACAM1 PE=1 SV=2 - [CEAM1_HUMAN]	0	2.02944	0.1	2.12944	21.2944
O14529	Homeobox protein cut-like 2 OS=Homo sapiens OX=9606 GN=CUX2 PE=1 SV=4 - [CUX2_HUMAN]	0	2.01458	0.1	2.11458	21.1458
Q16650	T-box brain protein 1 OS=Homo sapiens OX=9606 GN=TBR1 PE=1 SV=1 - [TBR1_HUMAN]	0	2.01427	0.1	2.11427	21.1427
Q9H2K8	Serine/threonine-protein kinase TAO3 OS=Homo sapiens OX=9606 GN=TAOK3 PE=1 SV=2 - [TAOK3_HUMAN]	0	1.99304	0.1	2.09304	20.9304
P56182	Ribosomal RNA processing protein 1 homolog A OS=Homo sapiens OX=9606 GN=RRP1 PE=1 SV=1 - [RRP1_HUMAN]	0	1.98187	0.1	2.08187	20.8187
A6NGU5	Putative glutathione hydrolase 3 proenzyme OS=Homo sapiens OX=9606 GN=GGT3P PE=5 SV=2 - [GGT3_HUMAN]	0	1.92836	0.1	2.02836	20.2836
Q9BPX3	Condensin complex subunit 3 OS=Homo sapiens OX=9606 GN=NCAPG PE=1 SV=1 - [CND3_HUMAN]	0	1.91164	0.1	2.01164	20.1164
P02768	Albumin OS=Homo sapiens OX=9606 GN=ALB PE=1 SV=2 - [ALBU_HUMAN]	0	1.87895	0.1	1.97895	19.7895
Q14697	Neutral alpha-glucosidase AB OS=Homo sapiens OX=9606 GN=GANAB PE=1 SV=3 - [GANAB_HUMAN]	0	1.84634	0.1	1.94634	19.4634
A6NLW8	Double homeobox protein A OS=Homo sapiens OX=9606 GN=DUXA PE=3 SV=1 - [DUXA_HUMAN]	0	1.84568	0.1	1.94568	19.4568
Q8IVF5	T-lymphoma invasion and metastasis-inducing protein 2 OS=Homo sapiens OX=9606 GN=TIAM2 PE=2 SV=4 - [TIAM2_HUMAN]	0	1.84269	0.1	1.94269	19.4269
P80075	C-C motif chemokine 8 OS=Homo sapiens OX=9606 GN=CCL8 PE=1 SV=2 - [CCL8_HUMAN]	0	1.84174	0.1	1.94174	19.4174
Q8TER5	Rho guanine nucleotide exchange factor 40 OS=Homo sapiens OX=9606 GN=ARHGEF40 PE=1 SV=3 - [ARH40_HUMAN]	0	1.841	0.1	1.941	19.41
Q5VT52	Regulation of nuclear pre-mRNA domain-containing protein 2 OS=Homo sapiens OX=9606 GN=RPRD2 PE=1 SV=1 - [RPRD2_HUMAN]	0	1.83112	0.1	1.93112	19.3112
P27797	Calreticulin OS=Homo sapiens OX=9606 GN=CALR PE=1 SV=1 - [CALR_HUMAN]	0	1.73744	0.1	1.83744	18.3744
Q8N6R0	eEF1A lysine and N-terminal methyltransferase OS=Homo sapiens OX=9606 GN=EEF1AKNMT PE=1 SV=1 - [EFNMT_HUMAN]	0	1.70992	0.1	1.80992	18.0992
Q9BZ72	Membrane-associated phosphatidylinositol transfer protein 2 OS=Homo sapiens OX=9606 GN=PITPNM2 PE=1 SV=1 - [PITM2_HUMAN]	0	1.70452	0.1	1.80452	18.0452
Q8N2Y8	Iporin OS=Homo sapiens OX=9606 GN=RUSC2 PE=1 SV=3 - [RUSC2_HUMAN]	0	1.69988	0.1	1.79988	17.9988
Q16819	Meprin A subunit alpha OS=Homo sapiens OX=9606 GN=MEP1A PE=1 SV=2 - [MEP1A_HUMAN]	0	1.69014	0.1	1.79014	17.9014
P55265	Double-stranded RNA-specific adenosine deaminase OS=Homo sapiens OX=9606 GN=ADAR PE=1 SV=4 - [DSRAD_HUMAN]	0	1.67789	0.1	1.77789	17.7789
P34969	5-hydroxytryptamine receptor 7 OS=Homo sapiens OX=9606 GN=HTR7 PE=1 SV=2 - [5HT7R_HUMAN]	0	1.6476	0.1	1.7476	17.476
P52758	2-iminobutanoate/2-iminopropanoate deaminase OS=Homo sapiens OX=9606 GN=RIDA PE=1 SV=1 - [RIDA_HUMAN]	0	1.64498	0.1	1.74498	17.4498
P0CAP1	Myocardial zonula adherens protein OS=Homo sapiens OX=9606 GN=MYZAP PE=1 SV=1 - [MYZAP_HUMAN]	0	1.64351	0.1	1.74351	17.4351
Q5XKP0	MICOS complex subunit MIC13 OS=Homo sapiens OX=9606 GN=MICOS13 PE=1 SV=1 - [MIC13_HUMAN]	0	1.64166	0.1	1.74166	17.4166
Q96BZ9	TBC1 domain family member 20 OS=Homo sapiens OX=9606 GN=TBC1D20 PE=1 SV=1 - [TBC20_HUMAN]	0	1.63611	0.1	1.73611	17.3611
Q6H8Q1	Actin-binding LIM protein 2 OS=Homo sapiens OX=9606 GN=ABLIM2 PE=1 SV=2 - [ABLM2_HUMAN]	0	1.63314	0.1	1.73314	17.3314
P53708	Integrin alpha-8 OS=Homo sapiens OX=9606 GN=ITGA8 PE=1 SV=3 - [ITA8_HUMAN]	0	1.62043	0.1	1.72043	17.2043
P48643	T-complex protein 1 subunit epsilon OS=Homo sapiens OX=9606 GN=CCT5 PE=1 SV=1 - [TCPE_HUMAN]	0	1.6041	0.1	1.7041	17.041
P20073	Annexin A7 OS=Homo sapiens OX=9606 GN=ANXA7 PE=1 SV=3 - [ANXA7_HUMAN]	0	1.60111	0.1	1.70111	17.0111
P38919	Eukaryotic initiation factor 4A-III OS=Homo sapiens OX=9606 GN=EIF4A3 PE=1 SV=4 - [IF4A3_HUMAN]	3.76991	44.2061	3.86991	44.3061	11.4489
Q07955	Serine/arginine-rich splicing factor 1 OS=Homo sapiens OX=9606 GN=SRSF1 PE=1 SV=2 - [SRSF1_HUMAN]	4.52343	43.4185	4.62343	43.5185	9.41259
O00422	Histone deacetylase complex subunit SAP18 OS=Homo sapiens OX=9606 GN=SAP18 PE=1 SV=1 - [SAP18_HUMAN]	3.66119	30.1824	3.76119	30.2824	8.05129
Q16629	Serine/arginine-rich splicing factor 7 OS=Homo sapiens OX=9606 GN=SRSF7 PE=1 SV=1 - [SRSF7_HUMAN]	4.54153	33.1704	4.64153	33.2704	7.16798
P07910	Heterogeneous nuclear ribonucleoproteins C1/C2 OS=Homo sapiens OX=9606 GN=HNRNPC PE=1 SV=4 - [HNRPC_HUMAN]	2.59043	17.5381	2.69043	17.6381	6.55587
Q13247	Serine/arginine-rich splicing factor 6 OS=Homo sapiens OX=9606 GN=SRSF6 PE=1 SV=2 - [SRSF6_HUMAN]	4.956	31.7899	5.056	31.8899	6.30733
P84103	Serine/arginine-rich splicing factor 3 OS=Homo sapiens OX=9606 GN=SRSF3 PE=1 SV=1 - [SRSF3_HUMAN]	4.19513	26.9891	4.29513	27.0891	6.30692
O75643	U5 small nuclear ribonucleoprotein 200 kDa helicase OS=Homo sapiens OX=9606 GN=SNRNP200 PE=1 SV=2 - [U520_HUMAN]	2.97034	14.7405	3.07034	14.8405	4.83352
P08237	ATP-dependent 6-phosphofructokinase, muscle type OS=Homo sapiens OX=9606 GN=PFKM PE=1 SV=2 - [PFKAM_HUMAN]	2.44899	12.0614	2.54899	12.1614	4.77106
P56192	Methionine--tRNA ligase, cytoplasmic OS=Homo sapiens OX=9606 GN=MARS1 PE=1 SV=2 - [SYMC_HUMAN]	2.62831	12.0688	2.72831	12.1688	4.46019
Q9Y383	Putative RNA-binding protein Luc7-like 2 OS=Homo sapiens OX=9606 GN=LUC7L2 PE=1 SV=2 - [LC7L2_HUMAN]	2.31843	10.2424	2.41843	10.3424	4.27649
Q01130	Serine/arginine-rich splicing factor 2 OS=Homo sapiens OX=9606 GN=SRSF2 PE=1 SV=4 - [SRSF2_HUMAN]	2.07701	9.17735	2.17701	9.27735	4.26151
Q9UPQ0	LIM and calponin homology domains-containing protein 1 OS=Homo sapiens OX=9606 GN=LIMCH1 PE=1 SV=4 - [LIMC1_HUMAN]	1.86303	7.24087	1.96303	7.34087	3.73957
Q08170	Serine/arginine-rich splicing factor 4 OS=Homo sapiens OX=9606 GN=SRSF4 PE=1 SV=2 - [SRSF4_HUMAN]	4.956	18.58	5.056	18.68	3.69462
Q13243	Serine/arginine-rich splicing factor 5 OS=Homo sapiens OX=9606 GN=SRSF5 PE=1 SV=1 - [SRSF5_HUMAN]	2.41569	8.83046	2.51569	8.93046	3.54991
P22102	Trifunctional purine biosynthetic protein adenosine-3 OS=Homo sapiens OX=9606 GN=GART PE=1 SV=1 - [PUR2_HUMAN]	1.81218	6.37433	1.91218	6.47433	3.38583
P67809	Y-box-binding protein 1 OS=Homo sapiens OX=9606 GN=YBX1 PE=1 SV=3 - [YBOX1_HUMAN]	3.93034	13.4203	4.03034	13.5203	3.35463
P52272	Heterogeneous nuclear ribonucleoprotein M OS=Homo sapiens OX=9606 GN=HNRNPM PE=1 SV=3 - [HNRPM_HUMAN]	6.64025	21.9166	6.74025	22.0166	3.26643
Q92841	Probable ATP-dependent RNA helicase DDX17 OS=Homo sapiens OX=9606 GN=DDX17 PE=1 SV=2 - [DDX17_HUMAN]	4.67449	14.9466	4.77449	15.0466	3.15145
P08195	4F2 cell-surface antigen heavy chain OS=Homo sapiens OX=9606 GN=SLC3A2 PE=1 SV=3 - [4F2_HUMAN]	2.65914	8.05362	2.75914	8.15362	2.95513
P13637	Sodium/potassium-transporting ATPase subunit alpha-3 OS=Homo sapiens OX=9606 GN=ATP1A3 PE=1 SV=3 - [AT1A3_HUMAN]	2.7066	7.97132	2.8066	8.07132	2.87583
Q96LR7	Uncharacterized protein C2orf50 OS=Homo sapiens OX=9606 GN=C2orf50 PE=1 SV=1 - [CB050_HUMAN]	2.4206	6.96994	2.5206	7.06994	2.80487
Q9HAV4	Exportin-5 OS=Homo sapiens OX=9606 GN=XPO5 PE=1 SV=1 - [XPO5_HUMAN]	2.26894	6.43389	2.36894	6.53389	2.75815
P51571	Translocon-associated protein subunit delta OS=Homo sapiens OX=9606 GN=SSR4 PE=1 SV=1 - [SSRD_HUMAN]	5.29733	13.9228	5.39733	14.0228	2.5981
Q15366	Poly(rC)-binding protein 2 OS=Homo sapiens OX=9606 GN=PCBP2 PE=1 SV=1 - [PCBP2_HUMAN]	3.88908	10.1666	3.98908	10.2666	2.57368
P62318	Small nuclear ribonucleoprotein Sm D3 OS=Homo sapiens OX=9606 GN=SNRPD3 PE=1 SV=1 - [SMD3_HUMAN]	2.06732	5.31195	2.16732	5.41195	2.49707
P26368	Splicing factor U2AF 65 kDa subunit OS=Homo sapiens OX=9606 GN=U2AF2 PE=1 SV=4 - [U2AF2_HUMAN]	2.1412	5.33977	2.2412	5.43977	2.42716
P22087	rRNA 2'-O-methyltransferase fibrillarin OS=Homo sapiens OX=9606 GN=FBL PE=1 SV=2 - [FBRL_HUMAN]	2.35346	5.85105	2.45346	5.95105	2.42557
P61619	Protein transport protein Sec61 subunit alpha isoform 1 OS=Homo sapiens OX=9606 GN=SEC61A1 PE=1 SV=2 - [S61A1_HUMAN]	2.64858	6.37225	2.74858	6.47225	2.35476
Q9UJS0	Calcium-binding mitochondrial carrier protein Aralar2 OS=Homo sapiens OX=9606 GN=SLC25A13 PE=1 SV=2 - [CMC2_HUMAN]	2.92211	6.95049	3.02211	7.05049	2.33297
P05386	60S acidic ribosomal protein P1 OS=Homo sapiens OX=9606 GN=RPLP1 PE=1 SV=1 - [RLA1_HUMAN]	3.87054	8.75444	3.97054	8.85444	2.23003
Q8WXR4	Myosin-IIIb OS=Homo sapiens OX=9606 GN=MYO3B PE=2 SV=4 - [MYO3B_HUMAN]	2.23846	4.99902	2.33846	5.09902	2.1805
Q9H0A0	RNA cytidine acetyltransferase OS=Homo sapiens OX=9606 GN=NAT10 PE=1 SV=2 - [NAT10_HUMAN]	1.74219	3.79261	1.84219	3.89261	2.11304
Q9P225	Dynein heavy chain 2, axonemal OS=Homo sapiens OX=9606 GN=DNAH2 PE=1 SV=3 - [DYH2_HUMAN]	2.08606	4.49117	2.18606	4.59117	2.10021
P06748	Nucleophosmin OS=Homo sapiens OX=9606 GN=NPM1 PE=1 SV=2 - [NPM_HUMAN]	3.72664	7.90994	3.82664	8.00994	2.09321
Q9BY77	Polymerase delta-interacting protein 3 OS=Homo sapiens OX=9606 GN=POLDIP3 PE=1 SV=2 - [PDIP3_HUMAN]	3.16098	6.60793	3.26098	6.70793	2.05703
P12882	Myosin-1 OS=Homo sapiens OX=9606 GN=MYH1 PE=1 SV=3 - [MYH1_HUMAN]	4.06016	8.43802	4.16016	8.53802	2.05233
O43592	Exportin-T OS=Homo sapiens OX=9606 GN=XPOT PE=1 SV=2 - [XPOT_HUMAN]	2.28726	4.7921	2.38726	4.8921	2.04926
P56134	ATP synthase subunit f, mitochondrial OS=Homo sapiens OX=9606 GN=ATP5MF PE=1 SV=3 - [ATPK_HUMAN]	3.20367	6.56601	3.30367	6.66601	2.01776
P50914	60S ribosomal protein L14 OS=Homo sapiens OX=9606 GN=RPL14 PE=1 SV=4 - [RL14_HUMAN]	5.74048	11.6596	5.84048	11.7596	2.01346
P16615	Sarcoplasmic/endoplasmic reticulum calcium ATPase 2 OS=Homo sapiens OX=9606 GN=ATP2A2 PE=1 SV=1 - [AT2A2_HUMAN]	2.38795	4.85531	2.48795	4.95531	1.99173
Q05193	Dynamin-1 OS=Homo sapiens OX=9606 GN=DNM1 PE=1 SV=2 - [DYN1_HUMAN]	2.43872	4.92039	2.53872	5.02039	1.97753
P17844	Probable ATP-dependent RNA helicase DDX5 OS=Homo sapiens OX=9606 GN=DDX5 PE=1 SV=1 - [DDX5_HUMAN]	4.365	8.66828	4.465	8.76828	1.96378
P28289	Tropomodulin-1 OS=Homo sapiens OX=9606 GN=TMOD1 PE=1 SV=1 - [TMOD1_HUMAN]	3.68618	7.26619	3.78618	7.36619	1.94554
P40939	Trifunctional enzyme subunit alpha, mitochondrial OS=Homo sapiens OX=9606 GN=HADHA PE=1 SV=2 - [ECHA_HUMAN]	2.43107	4.80238	2.53107	4.90238	1.93689
P36542	ATP synthase subunit gamma, mitochondrial OS=Homo sapiens OX=9606 GN=ATP5F1C PE=1 SV=1 - [ATPG_HUMAN]	6.18325	12.0287	6.28325	12.1287	1.93032
P42166	Lamina-associated polypeptide 2, isoform alpha OS=Homo sapiens OX=9606 GN=TMPO PE=1 SV=2 - [LAP2A_HUMAN]	2.6086	5.00292	2.7086	5.10292	1.88397
Q15029	116 kDa U5 small nuclear ribonucleoprotein component OS=Homo sapiens OX=9606 GN=EFTUD2 PE=1 SV=1 - [U5S1_HUMAN]	6.69684	12.5638	6.79684	12.6638	1.86319
P40227	T-complex protein 1 subunit zeta OS=Homo sapiens OX=9606 GN=CCT6A PE=1 SV=3 - [TCPZ_HUMAN]	4.29191	7.97665	4.39191	8.07665	1.83898
P61978	Heterogeneous nuclear ribonucleoprotein K OS=Homo sapiens OX=9606 GN=HNRNPK PE=1 SV=1 - [HNRPK_HUMAN]	14.0178	25.7611	14.1178	25.8611	1.83181
P25205	DNA replication licensing factor MCM3 OS=Homo sapiens OX=9606 GN=MCM3 PE=1 SV=3 - [MCM3_HUMAN]	4.79141	8.64101	4.89141	8.74101	1.78701
P41250	Glycine--tRNA ligase OS=Homo sapiens OX=9606 GN=GARS1 PE=1 SV=3 - [GARS_HUMAN]	4.96982	8.95647	5.06982	9.05647	1.78635
Q13576	Ras GTPase-activating-like protein IQGAP2 OS=Homo sapiens OX=9606 GN=IQGAP2 PE=1 SV=4 - [IQGA2_HUMAN]	2.38699	4.33388	2.48699	4.43388	1.78283
Q53H12	Acylglycerol kinase, mitochondrial OS=Homo sapiens OX=9606 GN=AGK PE=1 SV=2 - [AGK_HUMAN]	14.9105	26.4297	15.0105	26.5297	1.76741
P30050	60S ribosomal protein L12 OS=Homo sapiens OX=9606 GN=RPL12 PE=1 SV=1 - [RL12_HUMAN]	4.33912	7.73412	4.43912	7.83412	1.76479
P17858	ATP-dependent 6-phosphofructokinase, liver type OS=Homo sapiens OX=9606 GN=PFKL PE=1 SV=6 - [PFKAL_HUMAN]	24.1732	42.3729	24.2732	42.4729	1.74979
P62273	40S ribosomal protein S29 OS=Homo sapiens OX=9606 GN=RPS29 PE=1 SV=2 - [RS29_HUMAN]	2.3472	4.14646	2.4472	4.24646	1.73523
P62899	60S ribosomal protein L31 OS=Homo sapiens OX=9606 GN=RPL31 PE=1 SV=1 - [RL31_HUMAN]	2.93329	5.0929	3.03329	5.1929	1.71197
P49790	Nuclear pore complex protein Nup153 OS=Homo sapiens OX=9606 GN=NUP153 PE=1 SV=2 - [NU153_HUMAN]	3.41314	5.85592	3.51314	5.95592	1.69533
P0DMV8	Heat shock 70 kDa protein 1A OS=Homo sapiens OX=9606 GN=HSPA1A PE=1 SV=1 - [HS71A_HUMAN]	2.84919	4.89904	2.94919	4.99904	1.69505
P12004	Proliferating cell nuclear antigen OS=Homo sapiens OX=9606 GN=PCNA PE=1 SV=1 - [PCNA_HUMAN]	3.29946	5.6543	3.39946	5.7543	1.69271
Q9NZ08	Endoplasmic reticulum aminopeptidase 1 OS=Homo sapiens OX=9606 GN=ERAP1 PE=1 SV=3 - [ERAP1_HUMAN]	1.90725	3.2132	2.00725	3.3132	1.65062
P15153	Ras-related C3 botulinum toxin substrate 2 OS=Homo sapiens OX=9606 GN=RAC2 PE=1 SV=1 - [RAC2_HUMAN]	9.51218	15.448	9.61218	15.548	1.61753
Q02543	60S ribosomal protein L18a OS=Homo sapiens OX=9606 GN=RPL18A PE=1 SV=2 - [RL18A_HUMAN]	10.4146	16.6585	10.5146	16.7585	1.59384
P62906	60S ribosomal protein L10a OS=Homo sapiens OX=9606 GN=RPL10A PE=1 SV=2 - [RL10A_HUMAN]	16.6899	26.6451	16.7899	26.7451	1.59293
P17987	T-complex protein 1 subunit alpha OS=Homo sapiens OX=9606 GN=TCP1 PE=1 SV=1 - [TCPA_HUMAN]	5.07719	8.01775	5.17719	8.11775	1.56798
P55060	Exportin-2 OS=Homo sapiens OX=9606 GN=CSE1L PE=1 SV=3 - [XPO2_HUMAN]	2.15461	3.37833	2.25461	3.47833	1.54276
P42167	Lamina-associated polypeptide 2, isoforms beta/gamma OS=Homo sapiens OX=9606 GN=TMPO PE=1 SV=2 - [LAP2B_HUMAN]	5.44268	8.17554	5.54268	8.27554	1.49306
P62829	60S ribosomal protein L23 OS=Homo sapiens OX=9606 GN=RPL23 PE=1 SV=1 - [RL23_HUMAN]	16.2947	24.3509	16.3947	24.4509	1.49139
P43307	Translocon-associated protein subunit alpha OS=Homo sapiens OX=9606 GN=SSR1 PE=1 SV=3 - [SSRA_HUMAN]	1.84687	2.79969	1.94687	2.89969	1.48941
Q15365	Poly(rC)-binding protein 1 OS=Homo sapiens OX=9606 GN=PCBP1 PE=1 SV=2 - [PCBP1_HUMAN]	4.98263	7.39299	5.08263	7.49299	1.47423
P25398	40S ribosomal protein S12 OS=Homo sapiens OX=9606 GN=RPS12 PE=1 SV=3 - [RS12_HUMAN]	14.2275	20.948	14.3275	21.048	1.46907
P46777	60S ribosomal protein L5 OS=Homo sapiens OX=9606 GN=RPL5 PE=1 SV=3 - [RL5_HUMAN]	6.93804	10.1895	7.03804	10.2895	1.46198
Q00325	Phosphate carrier protein, mitochondrial OS=Homo sapiens OX=9606 GN=SLC25A3 PE=1 SV=2 - [MPCP_HUMAN]	18.0251	26.1739	18.1251	26.2739	1.44959
Q9P258	Protein RCC2 OS=Homo sapiens OX=9606 GN=RCC2 PE=1 SV=2 - [RCC2_HUMAN]	6.95868	10.0854	7.05868	10.1854	1.44296
P11021	Endoplasmic reticulum chaperone BiP OS=Homo sapiens OX=9606 GN=HSPA5 PE=1 SV=2 - [BIP_HUMAN]	21.409	30.7264	21.509	30.8264	1.43319
O00629	Importin subunit alpha-3 OS=Homo sapiens OX=9606 GN=KPNA4 PE=1 SV=1 - [IMA3_HUMAN]	2.46898	3.57438	2.56898	3.67438	1.43029
P31943	Heterogeneous nuclear ribonucleoprotein H OS=Homo sapiens OX=9606 GN=HNRNPH1 PE=1 SV=4 - [HNRH1_HUMAN]	20.408	29.0908	20.508	29.1908	1.42338
Q16891	MICOS complex subunit MIC60 OS=Homo sapiens OX=9606 GN=IMMT PE=1 SV=1 - [MIC60_HUMAN]	15.1843	21.6167	15.2843	21.7167	1.42085
Q9NZ01	Very-long-chain enoyl-CoA reductase OS=Homo sapiens OX=9606 GN=TECR PE=1 SV=1 - [TECR_HUMAN]	4.77078	6.78204	4.87078	6.88204	1.41292
P52597	Heterogeneous nuclear ribonucleoprotein F OS=Homo sapiens OX=9606 GN=HNRNPF PE=1 SV=3 - [HNRPF_HUMAN]	17.664	24.9621	17.764	25.0621	1.41084
P49411	Elongation factor Tu, mitochondrial OS=Homo sapiens OX=9606 GN=TUFM PE=1 SV=2 - [EFTU_HUMAN]	27.4772	38.6813	27.5772	38.7813	1.40628
P62805	Histone H4 OS=Homo sapiens OX=9606 GN=H4C1 PE=1 SV=2 - [H4_HUMAN]	15.2881	21.4365	15.3881	21.5365	1.39955
Q8NF37	Lysophosphatidylcholine acyltransferase 1 OS=Homo sapiens OX=9606 GN=LPCAT1 PE=1 SV=2 - [PCAT1_HUMAN]	2.31208	3.26291	2.41208	3.36291	1.39419
O43765	Small glutamine-rich tetratricopeptide repeat-containing protein alpha OS=Homo sapiens OX=9606 GN=SGTA PE=1 SV=1 - [SGTA_HUMAN]	3.74883	5.25464	3.84883	5.35464	1.39124
O14976	Cyclin-G-associated kinase OS=Homo sapiens OX=9606 GN=GAK PE=1 SV=2 - [GAK_HUMAN]	2.94221	4.12812	3.04221	4.22812	1.38982
P33947	ER lumen protein-retaining receptor 2 OS=Homo sapiens OX=9606 GN=KDELR2 PE=1 SV=1 - [ERD22_HUMAN]	4.96503	6.93877	5.06503	7.03877	1.38968
Q5JVF3	PCI domain-containing protein 2 OS=Homo sapiens OX=9606 GN=PCID2 PE=1 SV=2 - [PCID2_HUMAN]	2.60468	3.65694	2.70468	3.75694	1.38905
Q14847	LIM and SH3 domain protein 1 OS=Homo sapiens OX=9606 GN=LASP1 PE=1 SV=2 - [LASP1_HUMAN]	1.90875	2.66898	2.00875	2.76898	1.37846
O75746	Calcium-binding mitochondrial carrier protein Aralar1 OS=Homo sapiens OX=9606 GN=SLC25A12 PE=1 SV=2 - [CMC1_HUMAN]	2.92211	4.05265	3.02211	4.15265	1.37409
Q9NVI1	Fanconi anemia group I protein OS=Homo sapiens OX=9606 GN=FANCI PE=1 SV=4 - [FANCI_HUMAN]	5.79467	7.8759	5.89467	7.9759	1.35307
Q9UBM7	7-dehydrocholesterol reductase OS=Homo sapiens OX=9606 GN=DHCR7 PE=1 SV=1 - [DHCR7_HUMAN]	5.9481	8.06708	6.0481	8.16708	1.35035
P40429	60S ribosomal protein L13a OS=Homo sapiens OX=9606 GN=RPL13A PE=1 SV=2 - [RL13A_HUMAN]	7.54864	10.2241	7.64864	10.3241	1.34979
Q32MZ4	Leucine-rich repeat flightless-interacting protein 1 OS=Homo sapiens OX=9606 GN=LRRFIP1 PE=1 SV=2 - [LRRF1_HUMAN]	15.985	21.5865	16.085	21.6865	1.34824
P60842	Eukaryotic initiation factor 4A-I OS=Homo sapiens OX=9606 GN=EIF4A1 PE=1 SV=1 - [IF4A1_HUMAN]	9.75825	13.1097	9.85825	13.2097	1.33996
Q13200	26S proteasome non-ATPase regulatory subunit 2 OS=Homo sapiens OX=9606 GN=PSMD2 PE=1 SV=3 - [PSMD2_HUMAN]	2.75244	3.70551	2.85244	3.80551	1.33413
P39656	Dolichyl-diphosphooligosaccharide--protein glycosyltransferase 48 kDa subunit OS=Homo sapiens OX=9606 GN=DDOST PE=1 SV=4 - [OST48_HUMAN]	9.94087	13.2814	10.0409	13.3814	1.33269
Q14980	Nuclear mitotic apparatus protein 1 OS=Homo sapiens OX=9606 GN=NUMA1 PE=1 SV=2 - [NUMA1_HUMAN]	14.4756	19.2462	14.5756	19.3462	1.3273
Q13625	Apoptosis-stimulating of p53 protein 2 OS=Homo sapiens OX=9606 GN=TP53BP2 PE=1 SV=2 - [ASPP2_HUMAN]	5.22002	6.92566	5.32002	7.02566	1.32061
P62851	40S ribosomal protein S25 OS=Homo sapiens OX=9606 GN=RPS25 PE=1 SV=1 - [RS25_HUMAN]	7.79396	10.3058	7.89396	10.4058	1.3182
Q7Z2W4	Zinc finger CCCH-type antiviral protein 1 OS=Homo sapiens OX=9606 GN=ZC3HAV1 PE=1 SV=3 - [ZCCHV_HUMAN]	2.43264	3.21644	2.53264	3.31644	1.30948
P27824	Calnexin OS=Homo sapiens OX=9606 GN=CANX PE=1 SV=2 - [CALX_HUMAN]	6.57703	8.58524	6.67703	8.68524	1.30076
P33992	DNA replication licensing factor MCM5 OS=Homo sapiens OX=9606 GN=MCM5 PE=1 SV=5 - [MCM5_HUMAN]	12.3672	15.963	12.4672	16.063	1.28843
O14980	Exportin-1 OS=Homo sapiens OX=9606 GN=XPO1 PE=1 SV=1 - [XPO1_HUMAN]	9.909	12.767	10.009	12.867	1.28554
Q15154	Pericentriolar material 1 protein OS=Homo sapiens OX=9606 GN=PCM1 PE=1 SV=5 - [PCM1_HUMAN]	6.55679	8.40992	6.65679	8.50992	1.27838
P05141	ADP/ATP translocase 2 OS=Homo sapiens OX=9606 GN=SLC25A5 PE=1 SV=7 - [ADT2_HUMAN]	39.0763	49.9089	39.1763	50.0089	1.27651
Q9Y2X3	Nucleolar protein 58 OS=Homo sapiens OX=9606 GN=NOP58 PE=1 SV=1 - [NOP58_HUMAN]	2.31638	2.97373	2.41638	3.07373	1.27204
Q9Y608	Leucine-rich repeat flightless-interacting protein 2 OS=Homo sapiens OX=9606 GN=LRRFIP2 PE=1 SV=1 - [LRRF2_HUMAN]	19.4529	24.713	19.5529	24.813	1.26902
Q8WWK9	Cytoskeleton-associated protein 2 OS=Homo sapiens OX=9606 GN=CKAP2 PE=1 SV=1 - [CKAP2_HUMAN]	2.24574	2.83623	2.34574	2.93623	1.25173
P53621	Coatomer subunit alpha OS=Homo sapiens OX=9606 GN=COPA PE=1 SV=2 - [COPA_HUMAN]	32.5879	40.5666	32.6879	40.6666	1.24409
Q9NVI7	ATPase family AAA domain-containing protein 3A OS=Homo sapiens OX=9606 GN=ATAD3A PE=1 SV=2 - [ATD3A_HUMAN]	28.4206	35.2879	28.5206	35.3879	1.24078
P12235	ADP/ATP translocase 1 OS=Homo sapiens OX=9606 GN=SLC25A4 PE=1 SV=4 - [ADT1_HUMAN]	22.5806	27.9827	22.6806	28.0827	1.23818
O95299	NADH dehydrogenase [ubiquinone] 1 alpha subcomplex subunit 10, mitochondrial OS=Homo sapiens OX=9606 GN=NDUFA10 PE=1 SV=1 - [NDUAA_HUMAN]	2.42918	3.02279	2.52918	3.12279	1.2347
Q96KC8	DnaJ homolog subfamily C member 1 OS=Homo sapiens OX=9606 GN=DNAJC1 PE=1 SV=1 - [DNJC1_HUMAN]	2.89201	3.5646	2.99201	3.6646	1.2248
P43246	DNA mismatch repair protein Msh2 OS=Homo sapiens OX=9606 GN=MSH2 PE=1 SV=1 - [MSH2_HUMAN]	2.65607	3.24747	2.75607	3.34747	1.21458
P49458	Signal recognition particle 9 kDa protein OS=Homo sapiens OX=9606 GN=SRP9 PE=1 SV=2 - [SRP09_HUMAN]	2.03325	2.47164	2.13325	2.57164	1.2055
Q14498	RNA-binding protein 39 OS=Homo sapiens OX=9606 GN=RBM39 PE=1 SV=2 - [RBM39_HUMAN]	2.10922	2.55098	2.20922	2.65098	1.19996
Q15758	Neutral amino acid transporter B(0) OS=Homo sapiens OX=9606 GN=SLC1A5 PE=1 SV=2 - [AAAT_HUMAN]	2.81735	3.39916	2.91735	3.49916	1.19943
P68104	Elongation factor 1-alpha 1 OS=Homo sapiens OX=9606 GN=EEF1A1 PE=1 SV=1 - [EF1A1_HUMAN]	44.1429	52.7528	44.2429	52.8528	1.19461
P08581	Hepatocyte growth factor receptor OS=Homo sapiens OX=9606 GN=MET PE=1 SV=4 - [MET_HUMAN]	1.82174	2.19236	1.92174	2.29236	1.19285
P18621	60S ribosomal protein L17 OS=Homo sapiens OX=9606 GN=RPL17 PE=1 SV=3 - [RL17_HUMAN]	29.4858	35.0325	29.5858	35.1325	1.18748
P63173	60S ribosomal protein L38 OS=Homo sapiens OX=9606 GN=RPL38 PE=1 SV=2 - [RL38_HUMAN]	16.3272	19.3921	16.4272	19.4921	1.18657
P60953	Cell division control protein 42 homolog OS=Homo sapiens OX=9606 GN=CDC42 PE=1 SV=2 - [CDC42_HUMAN]	3.25403	3.87688	3.35403	3.97688	1.1857
P62847	40S ribosomal protein S24 OS=Homo sapiens OX=9606 GN=RPS24 PE=1 SV=1 - [RS24_HUMAN]	6.31663	7.49181	6.41663	7.59181	1.18315
P11142	Heat shock cognate 71 kDa protein OS=Homo sapiens OX=9606 GN=HSPA8 PE=1 SV=1 - [HSP7C_HUMAN]	38.7989	45.6966	38.8989	45.7966	1.17732
O15260	Surfeit locus protein 4 OS=Homo sapiens OX=9606 GN=SURF4 PE=1 SV=3 - [SURF4_HUMAN]	3.09808	3.64325	3.19808	3.74325	1.17047
P27635	60S ribosomal protein L10 OS=Homo sapiens OX=9606 GN=RPL10 PE=1 SV=4 - [RL10_HUMAN]	14.6761	17.1363	14.7761	17.2363	1.1665
P50991	T-complex protein 1 subunit delta OS=Homo sapiens OX=9606 GN=CCT4 PE=1 SV=4 - [TCPD_HUMAN]	2.33721	2.72778	2.43721	2.82778	1.16025
P12236	ADP/ATP translocase 3 OS=Homo sapiens OX=9606 GN=SLC25A6 PE=1 SV=4 - [ADT3_HUMAN]	33.5112	38.3322	33.6112	38.4322	1.14344
P06753	Tropomyosin alpha-3 chain OS=Homo sapiens OX=9606 GN=TPM3 PE=1 SV=2 - [TPM3_HUMAN]	76.7747	87.5749	76.8747	87.6749	1.14049
P05387	60S acidic ribosomal protein P2 OS=Homo sapiens OX=9606 GN=RPLP2 PE=1 SV=1 - [RLA2_HUMAN]	6.12489	6.96414	6.22489	7.06414	1.13482
Q96HS1	Serine/threonine-protein phosphatase PGAM5, mitochondrial OS=Homo sapiens OX=9606 GN=PGAM5 PE=1 SV=2 - [PGAM5_HUMAN]	8.25748	9.37755	8.35748	9.47755	1.13402
O15480	Melanoma-associated antigen B3 OS=Homo sapiens OX=9606 GN=MAGEB3 PE=2 SV=2 - [MAGB3_HUMAN]	2.82076	3.20623	2.92076	3.30623	1.13198
P39023	60S ribosomal protein L3 OS=Homo sapiens OX=9606 GN=RPL3 PE=1 SV=2 - [RL3_HUMAN]	24.6132	27.808	24.7132	27.908	1.12927
P42704	Leucine-rich PPR motif-containing protein, mitochondrial OS=Homo sapiens OX=9606 GN=LRPPRC PE=1 SV=3 - [LPPRC_HUMAN]	18.2067	20.5492	18.3067	20.6492	1.12796
Q8IUC4	Rhophilin-2 OS=Homo sapiens OX=9606 GN=RHPN2 PE=1 SV=1 - [RHPN2_HUMAN]	2.39608	2.7133	2.49608	2.8133	1.12709
Q9P2M7	Cingulin OS=Homo sapiens OX=9606 GN=CGN PE=1 SV=2 - [CING_HUMAN]	4.62691	5.22623	4.72691	5.32623	1.12679
P33241	Lymphocyte-specific protein 1 OS=Homo sapiens OX=9606 GN=LSP1 PE=1 SV=1 - [LSP1_HUMAN]	54.9177	61.719	55.0177	61.819	1.12362
P60660	Myosin light polypeptide 6 OS=Homo sapiens OX=9606 GN=MYL6 PE=1 SV=2 - [MYL6_HUMAN]	304.479	341.902	304.579	342.002	1.12287
O00160	Unconventional myosin-If OS=Homo sapiens OX=9606 GN=MYO1F PE=1 SV=3 - [MYO1F_HUMAN]	152.87	171.639	152.97	171.739	1.1227
Q562R1	Beta-actin-like protein 2 OS=Homo sapiens OX=9606 GN=ACTBL2 PE=1 SV=2 - [ACTBL_HUMAN]	936.507	1047	936.607	1047.1	1.11797
Q92621	Nuclear pore complex protein Nup205 OS=Homo sapiens OX=9606 GN=NUP205 PE=1 SV=3 - [NU205_HUMAN]	2.75775	3.06753	2.85775	3.16753	1.1084
P49207	60S ribosomal protein L34 OS=Homo sapiens OX=9606 GN=RPL34 PE=1 SV=3 - [RL34_HUMAN]	8.67375	9.61201	8.77375	9.71201	1.10694
Q53GQ0	Very-long-chain 3-oxoacyl-CoA reductase OS=Homo sapiens OX=9606 GN=HSD17B12 PE=1 SV=2 - [DHB12_HUMAN]	17.5026	19.3539	17.6026	19.4539	1.10517
P62857	40S ribosomal protein S28 OS=Homo sapiens OX=9606 GN=RPS28 PE=1 SV=1 - [RS28_HUMAN]	3.13018	3.45093	3.23018	3.55093	1.0993
P24539	ATP synthase F(0) complex subunit B1, mitochondrial OS=Homo sapiens OX=9606 GN=ATP5PB PE=1 SV=2 - [AT5F1_HUMAN]	7.39112	8.09068	7.49112	8.19068	1.09339
P04792	Heat shock protein beta-1 OS=Homo sapiens OX=9606 GN=HSPB1 PE=1 SV=2 - [HSPB1_HUMAN]	40.283	43.9412	40.383	44.0412	1.09059
Q12965	Unconventional myosin-Ie OS=Homo sapiens OX=9606 GN=MYO1E PE=1 SV=2 - [MYO1E_HUMAN]	163.369	177.949	163.469	178.049	1.0892
Q92888	Rho guanine nucleotide exchange factor 1 OS=Homo sapiens OX=9606 GN=ARHGEF1 PE=1 SV=2 - [ARHG1_HUMAN]	5.43723	5.91818	5.53723	6.01818	1.08686
Q5D862	Filaggrin-2 OS=Homo sapiens OX=9606 GN=FLG2 PE=1 SV=1 - [FILA2_HUMAN]	5.24911	5.7108	5.34911	5.8108	1.08631
Q9UM00	Calcium load-activated calcium channel OS=Homo sapiens OX=9606 GN=TMCO1 PE=1 SV=2 - [TMCO1_HUMAN]	3.61986	3.93392	3.71986	4.03392	1.08443
O00159	Unconventional myosin-Ic OS=Homo sapiens OX=9606 GN=MYO1C PE=1 SV=4 - [MYO1C_HUMAN]	112.672	122.061	112.772	122.161	1.08326
P15880	40S ribosomal protein S2 OS=Homo sapiens OX=9606 GN=RPS2 PE=1 SV=2 - [RS2_HUMAN]	27.6207	29.9135	27.7207	30.0135	1.08271
Q9NYL9	Tropomodulin-3 OS=Homo sapiens OX=9606 GN=TMOD3 PE=1 SV=1 - [TMOD3_HUMAN]	90.5869	98.0302	90.6869	98.1302	1.08208
Q5T9A4	ATPase family AAA domain-containing protein 3B OS=Homo sapiens OX=9606 GN=ATAD3B PE=1 SV=1 - [ATD3B_HUMAN]	24.5665	26.5732	24.6665	26.6732	1.08135
P42677	40S ribosomal protein S27 OS=Homo sapiens OX=9606 GN=RPS27 PE=1 SV=3 - [RS27_HUMAN]	11.3338	12.2615	11.4338	12.3615	1.08114
O75150	E3 ubiquitin-protein ligase BRE1B OS=Homo sapiens OX=9606 GN=RNF40 PE=1 SV=5 - [BRE1B_HUMAN]	1.74219	1.88736	1.84219	1.98736	1.0788
Q00839	Heterogeneous nuclear ribonucleoprotein U OS=Homo sapiens OX=9606 GN=HNRNPU PE=1 SV=6 - [HNRPU_HUMAN]	8.18772	8.82287	8.28772	8.92287	1.07664
P46779	60S ribosomal protein L28 OS=Homo sapiens OX=9606 GN=RPL28 PE=1 SV=3 - [RL28_HUMAN]	16.4358	17.6934	16.5358	17.7934	1.07605
O95466	Formin-like protein 1 OS=Homo sapiens OX=9606 GN=FMNL1 PE=1 SV=3 - [FMNL1_HUMAN]	5.16989	5.54953	5.26989	5.64953	1.07204
P50416	Carnitine O-palmitoyltransferase 1, liver isoform OS=Homo sapiens OX=9606 GN=CPT1A PE=1 SV=2 - [CPT1A_HUMAN]	3.79034	4.06256	3.89034	4.16256	1.06997
P55209	Nucleosome assembly protein 1-like 1 OS=Homo sapiens OX=9606 GN=NAP1L1 PE=1 SV=1 - [NP1L1_HUMAN]	2.13309	2.28003	2.23309	2.38003	1.0658
Q5RHP9	Glutamate-rich protein 3 OS=Homo sapiens OX=9606 GN=ERICH3 PE=2 SV=1 - [ERIC3_HUMAN]	3.38181	3.60653	3.48181	3.70653	1.06454
Q9BUF5	Tubulin beta-6 chain OS=Homo sapiens OX=9606 GN=TUBB6 PE=1 SV=1 - [TBB6_HUMAN]	60.645	64.4858	60.745	64.5858	1.06323
Q15005	Signal peptidase complex subunit 2 OS=Homo sapiens OX=9606 GN=SPCS2 PE=1 SV=3 - [SPCS2_HUMAN]	5.30685	5.6353	5.40685	5.7353	1.06075
Q92616	eIF-2-alpha kinase activator GCN1 OS=Homo sapiens OX=9606 GN=GCN1 PE=1 SV=6 - [GCN1_HUMAN]	69.1126	73.1219	69.2126	73.2219	1.05793
A5A3E0	POTE ankyrin domain family member F OS=Homo sapiens OX=9606 GN=POTEF PE=1 SV=2 - [POTEF_HUMAN]	1254.75	1325.89	1254.85	1325.99	1.0567
Q07020	60S ribosomal protein L18 OS=Homo sapiens OX=9606 GN=RPL18 PE=1 SV=2 - [RL18_HUMAN]	13.5724	14.3388	13.6724	14.4388	1.05606
P68032	Actin, alpha cardiac muscle 1 OS=Homo sapiens OX=9606 GN=ACTC1 PE=1 SV=1 - [ACTC_HUMAN]	2148.28	2265.58	2148.38	2265.68	1.0546
O95373	Importin-7 OS=Homo sapiens OX=9606 GN=IPO7 PE=1 SV=1 - [IPO7_HUMAN]	5.93735	6.22011	6.03735	6.32011	1.04684
P22234	Multifunctional protein ADE2 OS=Homo sapiens OX=9606 GN=PAICS PE=1 SV=3 - [PUR6_HUMAN]	6.97982	7.30636	7.07982	7.40636	1.04612
O60762	Dolichol-phosphate mannosyltransferase subunit 1 OS=Homo sapiens OX=9606 GN=DPM1 PE=1 SV=1 - [DPM1_HUMAN]	2.55151	2.67323	2.65151	2.77323	1.04591
P62888	60S ribosomal protein L30 OS=Homo sapiens OX=9606 GN=RPL30 PE=1 SV=2 - [RL30_HUMAN]	9.91467	10.3558	10.0147	10.4558	1.04405
Q13435	Splicing factor 3B subunit 2 OS=Homo sapiens OX=9606 GN=SF3B2 PE=1 SV=2 - [SF3B2_HUMAN]	2.88057	3.00855	2.98057	3.10855	1.04294
P05388	60S acidic ribosomal protein P0 OS=Homo sapiens OX=9606 GN=RPLP0 PE=1 SV=1 - [RLA0_HUMAN]	19.9927	20.8548	20.0927	20.9548	1.04291
P61204	ADP-ribosylation factor 3 OS=Homo sapiens OX=9606 GN=ARF3 PE=1 SV=2 - [ARF3_HUMAN]	5.40866	5.64369	5.50866	5.74369	1.04267
P52701	DNA mismatch repair protein Msh6 OS=Homo sapiens OX=9606 GN=MSH6 PE=1 SV=2 - [MSH6_HUMAN]	3.26241	3.3914	3.36241	3.4914	1.03836
Q9P2D0	Inhibitor of Bruton tyrosine kinase OS=Homo sapiens OX=9606 GN=IBTK PE=1 SV=3 - [IBTK_HUMAN]	1.6848	1.75179	1.7848	1.85179	1.03754
P18124	60S ribosomal protein L7 OS=Homo sapiens OX=9606 GN=RPL7 PE=1 SV=1 - [RL7_HUMAN]	11.9126	12.3564	12.0126	12.4564	1.03695
P35579	Myosin-9 OS=Homo sapiens OX=9606 GN=MYH9 PE=1 SV=4 - [MYH9_HUMAN]	2754.5	2844.99	2754.6	2845.09	1.03285
P62140	Serine/threonine-protein phosphatase PP1-beta catalytic subunit OS=Homo sapiens OX=9606 GN=PPP1CB PE=1 SV=3 - [PP1B_HUMAN]	42.4984	43.8942	42.5984	43.9942	1.03277
O43852	Calumenin OS=Homo sapiens OX=9606 GN=CALU PE=1 SV=2 - [CALU_HUMAN]	6.29432	6.47407	6.39432	6.57407	1.02811
P62263	40S ribosomal protein S14 OS=Homo sapiens OX=9606 GN=RPS14 PE=1 SV=3 - [RS14_HUMAN]	10.291	10.566	10.391	10.666	1.02647
Q13045	Protein flightless-1 homolog OS=Homo sapiens OX=9606 GN=FLII PE=1 SV=2 - [FLII_HUMAN]	29.4751	30.1836	29.5751	30.2836	1.02396
P08865	40S ribosomal protein SA OS=Homo sapiens OX=9606 GN=RPSA PE=1 SV=4 - [RSSA_HUMAN]	5.88719	6.02118	5.98719	6.12118	1.02238
Q9Y4I1	Unconventional myosin-Va OS=Homo sapiens OX=9606 GN=MYO5A PE=1 SV=2 - [MYO5A_HUMAN]	140.254	143.251	140.354	143.351	1.02136
P67936	Tropomyosin alpha-4 chain OS=Homo sapiens OX=9606 GN=TPM4 PE=1 SV=3 - [TPM4_HUMAN]	90.6242	92.5442	90.7242	92.6442	1.02116
P47755	F-actin-capping protein subunit alpha-2 OS=Homo sapiens OX=9606 GN=CAPZA2 PE=1 SV=3 - [CAZA2_HUMAN]	29.5478	30.1724	29.6478	30.2724	1.02106
P53618	Coatomer subunit beta OS=Homo sapiens OX=9606 GN=COPB1 PE=1 SV=3 - [COPB_HUMAN]	21.8647	22.3127	21.9647	22.4127	1.02039
Q92608	Dedicator of cytokinesis protein 2 OS=Homo sapiens OX=9606 GN=DOCK2 PE=1 SV=2 - [DOCK2_HUMAN]	2.60373	2.65687	2.70373	2.75687	1.01965
Q9NRP0	Oligosaccharyltransferase complex subunit OSTC OS=Homo sapiens OX=9606 GN=OSTC PE=1 SV=1 - [OSTC_HUMAN]	3.41808	3.48502	3.51808	3.58502	1.01903
P60709	Actin, cytoplasmic 1 OS=Homo sapiens OX=9606 GN=ACTB PE=1 SV=1 - [ACTB_HUMAN]	3160.37	3220.03	3160.47	3220.13	1.01888
Q5H9R7	Serine/threonine-protein phosphatase 6 regulatory subunit 3 OS=Homo sapiens OX=9606 GN=PPP6R3 PE=1 SV=2 - [PP6R3_HUMAN]	3.57576	3.63264	3.67576	3.73264	1.01547
P62081	40S ribosomal protein S7 OS=Homo sapiens OX=9606 GN=RPS7 PE=1 SV=1 - [RS7_HUMAN]	7.4301	7.53628	7.5301	7.63628	1.0141
P68371	Tubulin beta-4B chain OS=Homo sapiens OX=9606 GN=TUBB4B PE=1 SV=1 - [TBB4B_HUMAN]	157.308	159.1	157.408	159.2	1.01138
Q15427	Splicing factor 3B subunit 4 OS=Homo sapiens OX=9606 GN=SF3B4 PE=1 SV=1 - [SF3B4_HUMAN]	3.14499	3.17717	3.24499	3.27717	1.00992
P12268	Inosine-5'-monophosphate dehydrogenase 2 OS=Homo sapiens OX=9606 GN=IMPDH2 PE=1 SV=2 - [IMDH2_HUMAN]	2.79028	2.8164	2.89028	2.9164	1.00904
P78527	DNA-dependent protein kinase catalytic subunit OS=Homo sapiens OX=9606 GN=PRKDC PE=1 SV=3 - [PRKDC_HUMAN]	169.757	170.865	169.857	170.965	1.00652
Q96JA1	Leucine-rich repeats and immunoglobulin-like domains protein 1 OS=Homo sapiens OX=9606 GN=LRIG1 PE=1 SV=2 - [LRIG1_HUMAN]	2.06514	2.07705	2.16514	2.17705	1.0055
P07437	Tubulin beta chain OS=Homo sapiens OX=9606 GN=TUBB PE=1 SV=2 - [TBB5_HUMAN]	192.37	192.682	192.47	192.782	1.00162
Q15645	Pachytene checkpoint protein 2 homolog OS=Homo sapiens OX=9606 GN=TRIP13 PE=1 SV=2 - [PCH2_HUMAN]	12.1222	12.1411	12.2222	12.2411	1.00154
P35998	26S proteasome regulatory subunit 7 OS=Homo sapiens OX=9606 GN=PSMC2 PE=1 SV=3 - [PRS7_HUMAN]	0	0	0.1	0.1	1
P33552	Cyclin-dependent kinases regulatory subunit 2 OS=Homo sapiens OX=9606 GN=CKS2 PE=1 SV=1 - [CKS2_HUMAN]	0	0	0.1	0.1	1
P61927	60S ribosomal protein L37 OS=Homo sapiens OX=9606 GN=RPL37 PE=1 SV=2 - [RL37_HUMAN]	0	0	0.1	0.1	1
Q9UK73	Protein fem-1 homolog B OS=Homo sapiens OX=9606 GN=FEM1B PE=1 SV=1 - [FEM1B_HUMAN]	0	0	0.1	0.1	1
Q9NX20	39S ribosomal protein L16, mitochondrial OS=Homo sapiens OX=9606 GN=MRPL16 PE=1 SV=1 - [RM16_HUMAN]	0	0	0.1	0.1	1
Q8IWT1	Sodium channel subunit beta-4 OS=Homo sapiens OX=9606 GN=SCN4B PE=1 SV=1 - [SCN4B_HUMAN]	0	0	0.1	0.1	1
A6NLC8	Putative TAF11-like protein ENSP00000332601 OS=Homo sapiens OX=9606 PE=3 SV=2 - [YE016_HUMAN]	0	0	0.1	0.1	1
Q9Y6W6	Dual specificity protein phosphatase 10 OS=Homo sapiens OX=9606 GN=DUSP10 PE=1 SV=1 - [DUS10_HUMAN]	0	0	0.1	0.1	1
Q8WVF5	BTB/POZ domain-containing protein KCTD4 OS=Homo sapiens OX=9606 GN=KCTD4 PE=1 SV=2 - [KCTD4_HUMAN]	0	0	0.1	0.1	1
Q8IX29	F-box only protein 16 OS=Homo sapiens OX=9606 GN=FBXO16 PE=1 SV=1 - [FBX16_HUMAN]	0	0	0.1	0.1	1
P78414	Iroquois-class homeodomain protein IRX-1 OS=Homo sapiens OX=9606 GN=IRX1 PE=2 SV=3 - [IRX1_HUMAN]	0	0	0.1	0.1	1
Q01094	Transcription factor E2F1 OS=Homo sapiens OX=9606 GN=E2F1 PE=1 SV=1 - [E2F1_HUMAN]	0	0	0.1	0.1	1
Q08AF3	Schlafen family member 5 OS=Homo sapiens OX=9606 GN=SLFN5 PE=1 SV=1 - [SLFN5_HUMAN]	0	0	0.1	0.1	1
P17936	Insulin-like growth factor-binding protein 3 OS=Homo sapiens OX=9606 GN=IGFBP3 PE=1 SV=2 - [IBP3_HUMAN]	0	0	0.1	0.1	1
Q8N5S9	Calcium/calmodulin-dependent protein kinase kinase 1 OS=Homo sapiens OX=9606 GN=CAMKK1 PE=1 SV=2 - [KKCC1_HUMAN]	0	0	0.1	0.1	1
Q13421	Mesothelin OS=Homo sapiens OX=9606 GN=MSLN PE=1 SV=2 - [MSLN_HUMAN]	0	0	0.1	0.1	1
Q9Y2Y4	Zinc finger and BTB domain-containing protein 32 OS=Homo sapiens OX=9606 GN=ZBTB32 PE=1 SV=1 - [ZBT32_HUMAN]	0	0	0.1	0.1	1
Q9GZX5	Zinc finger protein 350 OS=Homo sapiens OX=9606 GN=ZNF350 PE=1 SV=3 - [ZN350_HUMAN]	0	0	0.1	0.1	1
O75841	Uroplakin-1b OS=Homo sapiens OX=9606 GN=UPK1B PE=1 SV=5 - [UPK1B_HUMAN]	0	0	0.1	0.1	1
Q9BSL1	Ubiquitin-associated domain-containing protein 1 OS=Homo sapiens OX=9606 GN=UBAC1 PE=1 SV=1 - [UBAC1_HUMAN]	0	0	0.1	0.1	1
Q96JD6	1,5-anhydro-D-fructose reductase OS=Homo sapiens OX=9606 GN=AKR1E2 PE=1 SV=2 - [AKCL2_HUMAN]	0	0	0.1	0.1	1
P10644	cAMP-dependent protein kinase type I-alpha regulatory subunit OS=Homo sapiens OX=9606 GN=PRKAR1A PE=1 SV=1 - [KAP0_HUMAN]	0	0	0.1	0.1	1
Q8IVS8	Glycerate kinase OS=Homo sapiens OX=9606 GN=GLYCTK PE=1 SV=1 - [GLCTK_HUMAN]	0	0	0.1	0.1	1
P18031	Tyrosine-protein phosphatase non-receptor type 1 OS=Homo sapiens OX=9606 GN=PTPN1 PE=1 SV=1 - [PTN1_HUMAN]	0	0	0.1	0.1	1
Q9HB21	Pleckstrin homology domain-containing family A member 1 OS=Homo sapiens OX=9606 GN=PLEKHA1 PE=1 SV=2 - [PKHA1_HUMAN]	0	0	0.1	0.1	1
Q15842	ATP-sensitive inward rectifier potassium channel 8 OS=Homo sapiens OX=9606 GN=KCNJ8 PE=1 SV=1 - [KCNJ8_HUMAN]	0	0	0.1	0.1	1
Q8IYJ2	Uncharacterized protein C10orf67, mitochondrial OS=Homo sapiens OX=9606 GN=C10orf67 PE=1 SV=3 - [CJ067_HUMAN]	0	0	0.1	0.1	1
Q8IYR2	SET and MYND domain-containing protein 4 OS=Homo sapiens OX=9606 GN=SMYD4 PE=2 SV=3 - [SMYD4_HUMAN]	0	0	0.1	0.1	1
Q9NR81	Rho guanine nucleotide exchange factor 3 OS=Homo sapiens OX=9606 GN=ARHGEF3 PE=1 SV=1 - [ARHG3_HUMAN]	0	0	0.1	0.1	1
Q96I34	Protein phosphatase 1 regulatory subunit 16A OS=Homo sapiens OX=9606 GN=PPP1R16A PE=1 SV=1 - [PP16A_HUMAN]	0	0	0.1	0.1	1
Q8N184	Zinc finger protein 567 OS=Homo sapiens OX=9606 GN=ZNF567 PE=1 SV=3 - [ZN567_HUMAN]	0	0	0.1	0.1	1
Q969R2	Oxysterol-binding protein 2 OS=Homo sapiens OX=9606 GN=OSBP2 PE=1 SV=2 - [OSBP2_HUMAN]	0	0	0.1	0.1	1
Q6Q0C0	E3 ubiquitin-protein ligase TRAF7 OS=Homo sapiens OX=9606 GN=TRAF7 PE=1 SV=1 - [TRAF7_HUMAN]	0	0	0.1	0.1	1
Q8WUH2	Transforming growth factor-beta receptor-associated protein 1 OS=Homo sapiens OX=9606 GN=TGFBRAP1 PE=1 SV=1 - [TGFA1_HUMAN]	0	0	0.1	0.1	1
Q00973	Beta-1,4 N-acetylgalactosaminyltransferase 1 OS=Homo sapiens OX=9606 GN=B4GALNT1 PE=1 SV=2 - [B4GN1_HUMAN]	0	0	0.1	0.1	1
Q9UBT2	SUMO-activating enzyme subunit 2 OS=Homo sapiens OX=9606 GN=UBA2 PE=1 SV=2 - [SAE2_HUMAN]	0	0	0.1	0.1	1
Q96K49	Transmembrane protein 87B OS=Homo sapiens OX=9606 GN=TMEM87B PE=1 SV=1 - [TM87B_HUMAN]	0	0	0.1	0.1	1
O60287	Nucleolar pre-ribosomal-associated protein 1 OS=Homo sapiens OX=9606 GN=URB1 PE=1 SV=4 - [NPA1P_HUMAN]	0	0	0.1	0.1	1
Q14683	Structural maintenance of chromosomes protein 1A OS=Homo sapiens OX=9606 GN=SMC1A PE=1 SV=2 - [SMC1A_HUMAN]	0	0	0.1	0.1	1
Q13402	Unconventional myosin-VIIa OS=Homo sapiens OX=9606 GN=MYO7A PE=1 SV=2 - [MYO7A_HUMAN]	0	0	0.1	0.1	1
Q9ULW0	Targeting protein for Xklp2 OS=Homo sapiens OX=9606 GN=TPX2 PE=1 SV=2 - [TPX2_HUMAN]	0	0	0.1	0.1	1
Q8TCG5	Carnitine O-palmitoyltransferase 1, brain isoform OS=Homo sapiens OX=9606 GN=CPT1C PE=1 SV=1 - [CPT1C_HUMAN]	0	0	0.1	0.1	1
Q9NVR0	Kelch-like protein 11 OS=Homo sapiens OX=9606 GN=KLHL11 PE=1 SV=1 - [KLH11_HUMAN]	0	0	0.1	0.1	1
Q9NX78	Transmembrane protein 260 OS=Homo sapiens OX=9606 GN=TMEM260 PE=1 SV=3 - [TM260_HUMAN]	0	0	0.1	0.1	1
P51957	Serine/threonine-protein kinase Nek4 OS=Homo sapiens OX=9606 GN=NEK4 PE=1 SV=2 - [NEK4_HUMAN]	0	0	0.1	0.1	1
Q9UQ16	Dynamin-3 OS=Homo sapiens OX=9606 GN=DNM3 PE=1 SV=4 - [DYN3_HUMAN]	0	0	0.1	0.1	1
Q99575	Ribonucleases P/MRP protein subunit POP1 OS=Homo sapiens OX=9606 GN=POP1 PE=1 SV=2 - [POP1_HUMAN]	0	0	0.1	0.1	1
Q96AY4	Tetratricopeptide repeat protein 28 OS=Homo sapiens OX=9606 GN=TTC28 PE=1 SV=4 - [TTC28_HUMAN]	0	0	0.1	0.1	1
Q00872	Myosin-binding protein C, slow-type OS=Homo sapiens OX=9606 GN=MYBPC1 PE=1 SV=2 - [MYPC1_HUMAN]	0	0	0.1	0.1	1
Q149M9	NACHT domain- and WD repeat-containing protein 1 OS=Homo sapiens OX=9606 GN=NWD1 PE=1 SV=3 - [NWD1_HUMAN]	0	0	0.1	0.1	1
Q9C000	NACHT, LRR and PYD domains-containing protein 1 OS=Homo sapiens OX=9606 GN=NLRP1 PE=1 SV=1 - [NLRP1_HUMAN]	0	0	0.1	0.1	1
Q13023	A-kinase anchor protein 6 OS=Homo sapiens OX=9606 GN=AKAP6 PE=1 SV=3 - [AKAP6_HUMAN]	0	0	0.1	0.1	1
Q9UGU0	Transcription factor 20 OS=Homo sapiens OX=9606 GN=TCF20 PE=1 SV=3 - [TCF20_HUMAN]	0	0	0.1	0.1	1
Q8NB66	Protein unc-13 homolog C OS=Homo sapiens OX=9606 GN=UNC13C PE=2 SV=3 - [UN13C_HUMAN]	0	0	0.1	0.1	1
Q9C0I4	Thrombospondin type-1 domain-containing protein 7B OS=Homo sapiens OX=9606 GN=THSD7B PE=2 SV=3 - [THS7B_HUMAN]	0	0	0.1	0.1	1
O95996	Adenomatous polyposis coli protein 2 OS=Homo sapiens OX=9606 GN=APC2 PE=1 SV=1 - [APCL_HUMAN]	0	0	0.1	0.1	1
Q9Y4C0	Neurexin-3 OS=Homo sapiens OX=9606 GN=NRXN3 PE=1 SV=4 - [NRX3A_HUMAN]	0	0	0.1	0.1	1
O60242	Adhesion G protein-coupled receptor B3 OS=Homo sapiens OX=9606 GN=ADGRB3 PE=1 SV=2 - [AGRB3_HUMAN]	0	0	0.1	0.1	1
Q86UQ4	ATP-binding cassette sub-family A member 13 OS=Homo sapiens OX=9606 GN=ABCA13 PE=2 SV=3 - [ABCAD_HUMAN]	0	0	0.1	0.1	1
P20929	Nebulin OS=Homo sapiens OX=9606 GN=NEB PE=1 SV=5 - [NEBU_HUMAN]	0	0	0.1	0.1	1
P10599	Thioredoxin OS=Homo sapiens OX=9606 GN=TXN PE=1 SV=3 - [THIO_HUMAN]	0	0	0.1	0.1	1
P22626	Heterogeneous nuclear ribonucleoproteins A2/B1 OS=Homo sapiens OX=9606 GN=HNRNPA2B1 PE=1 SV=2 - [ROA2_HUMAN]	0	0	0.1	0.1	1
P09651	Heterogeneous nuclear ribonucleoprotein A1 OS=Homo sapiens OX=9606 GN=HNRNPA1 PE=1 SV=5 - [ROA1_HUMAN]	0	0	0.1	0.1	1
O15144	Actin-related protein 2/3 complex subunit 2 OS=Homo sapiens OX=9606 GN=ARPC2 PE=1 SV=1 - [ARPC2_HUMAN]	0	0	0.1	0.1	1
Q96MG7	Non-structural maintenance of chromosomes element 3 homolog OS=Homo sapiens OX=9606 GN=NSMCE3 PE=1 SV=1 - [NSE3_HUMAN]	0	0	0.1	0.1	1
O75618	Death effector domain-containing protein OS=Homo sapiens OX=9606 GN=DEDD PE=1 SV=1 - [DEDD_HUMAN]	0	0	0.1	0.1	1
Q0D2K0	Magnesium transporter NIPA4 OS=Homo sapiens OX=9606 GN=NIPAL4 PE=1 SV=3 - [NIPA4_HUMAN]	0	0	0.1	0.1	1
Q8N6K7	Sterile alpha motif domain-containing protein 3 OS=Homo sapiens OX=9606 GN=SAMD3 PE=1 SV=2 - [SAMD3_HUMAN]	0	0	0.1	0.1	1
Q96IK5	Germ cell-less protein-like 1 OS=Homo sapiens OX=9606 GN=GMCL1 PE=1 SV=1 - [GMCL1_HUMAN]	0	0	0.1	0.1	1
Q4UJ75	Putative ankyrin repeat domain-containing protein 20A4 OS=Homo sapiens OX=9606 GN=ANKRD20A4P PE=5 SV=1 - [A20A4_HUMAN]	0	0	0.1	0.1	1
Q5VZ46	Uncharacterized protein KIAA1614 OS=Homo sapiens OX=9606 GN=KIAA1614 PE=2 SV=3 - [K1614_HUMAN]	0	0	0.1	0.1	1
Q4LE39	AT-rich interactive domain-containing protein 4B OS=Homo sapiens OX=9606 GN=ARID4B PE=1 SV=2 - [ARI4B_HUMAN]	0	0	0.1	0.1	1
Q96BY7	Autophagy-related protein 2 homolog B OS=Homo sapiens OX=9606 GN=ATG2B PE=1 SV=5 - [ATG2B_HUMAN]	0	0	0.1	0.1	1
P56385	ATP synthase subunit e, mitochondrial OS=Homo sapiens OX=9606 GN=ATP5ME PE=1 SV=2 - [ATP5I_HUMAN]	0		0.1	0.1	1
P35268	60S ribosomal protein L22 OS=Homo sapiens OX=9606 GN=RPL22 PE=1 SV=2 - [RL22_HUMAN]	0		0.1	0.1	1
A8MWD9	Putative small nuclear ribonucleoprotein G-like protein 15 OS=Homo sapiens OX=9606 GN=SNRPGP15 PE=5 SV=2 - [RUXGL_HUMAN]	0		0.1	0.1	1
P23284	Peptidyl-prolyl cis-trans isomerase B OS=Homo sapiens OX=9606 GN=PPIB PE=1 SV=2 - [PPIB_HUMAN]	0		0.1	0.1	1
O95295	SNARE-associated protein Snapin OS=Homo sapiens OX=9606 GN=SNAPIN PE=1 SV=1 - [SNAPN_HUMAN]	0		0.1	0.1	1
P13987	CD59 glycoprotein OS=Homo sapiens OX=9606 GN=CD59 PE=1 SV=1 - [CD59_HUMAN]	0		0.1	0.1	1
O75531	Barrier-to-autointegration factor OS=Homo sapiens OX=9606 GN=BANF1 PE=1 SV=1 - [BAF_HUMAN]	0		0.1	0.1	1
P61026	Ras-related protein Rab-10 OS=Homo sapiens OX=9606 GN=RAB10 PE=1 SV=1 - [RAB10_HUMAN]	0		0.1	0.1	1
P60468	Protein transport protein Sec61 subunit beta OS=Homo sapiens OX=9606 GN=SEC61B PE=1 SV=2 - [SC61B_HUMAN]	0		0.1	0.1	1
P09326	CD48 antigen OS=Homo sapiens OX=9606 GN=CD48 PE=1 SV=2 - [CD48_HUMAN]	0		0.1	0.1	1
O60783	28S ribosomal protein S14, mitochondrial OS=Homo sapiens OX=9606 GN=MRPS14 PE=1 SV=1 - [RT14_HUMAN]	0		0.1	0.1	1
P59998	Actin-related protein 2/3 complex subunit 4 OS=Homo sapiens OX=9606 GN=ARPC4 PE=1 SV=3 - [ARPC4_HUMAN]	0		0.1	0.1	1
P43243	Matrin-3 OS=Homo sapiens OX=9606 GN=MATR3 PE=1 SV=2 - [MATR3_HUMAN]	0		0.1	0.1	1
P37108	Signal recognition particle 14 kDa protein OS=Homo sapiens OX=9606 GN=SRP14 PE=1 SV=2 - [SRP14_HUMAN]	0		0.1	0.1	1
O43615	Mitochondrial import inner membrane translocase subunit TIM44 OS=Homo sapiens OX=9606 GN=TIMM44 PE=1 SV=2 - [TIM44_HUMAN]	0		0.1	0.1	1
P41091	Eukaryotic translation initiation factor 2 subunit 3 OS=Homo sapiens OX=9606 GN=EIF2S3 PE=1 SV=3 - [IF2G_HUMAN]	0		0.1	0.1	1
P20290	Transcription factor BTF3 OS=Homo sapiens OX=9606 GN=BTF3 PE=1 SV=1 - [BTF3_HUMAN]	0		0.1	0.1	1
P10620	Microsomal glutathione S-transferase 1 OS=Homo sapiens OX=9606 GN=MGST1 PE=1 SV=1 - [MGST1_HUMAN]	0		0.1	0.1	1
P52434	DNA-directed RNA polymerases I, II, and III subunit RPABC3 OS=Homo sapiens OX=9606 GN=POLR2H PE=1 SV=4 - [RPAB3_HUMAN]	0		0.1	0.1	1
Q16718	NADH dehydrogenase [ubiquinone] 1 alpha subcomplex subunit 5 OS=Homo sapiens OX=9606 GN=NDUFA5 PE=1 SV=3 - [NDUA5_HUMAN]	0		0.1	0.1	1
P13747	HLA class I histocompatibility antigen, alpha chain E OS=Homo sapiens OX=9606 GN=HLA-E PE=1 SV=4 - [HLAE_HUMAN]	0		0.1	0.1	1
P28066	Proteasome subunit alpha type-5 OS=Homo sapiens OX=9606 GN=PSMA5 PE=1 SV=3 - [PSA5_HUMAN]	0		0.1	0.1	1
P30041	Peroxiredoxin-6 OS=Homo sapiens OX=9606 GN=PRDX6 PE=1 SV=3 - [PRDX6_HUMAN]	0		0.1	0.1	1
O95471	Claudin-7 OS=Homo sapiens OX=9606 GN=CLDN7 PE=1 SV=4 - [CLD7_HUMAN]	0		0.1	0.1	1
P26583	High mobility group protein B2 OS=Homo sapiens OX=9606 GN=HMGB2 PE=1 SV=2 - [HMGB2_HUMAN]	0		0.1	0.1	1
O76021	Ribosomal L1 domain-containing protein 1 OS=Homo sapiens OX=9606 GN=RSL1D1 PE=1 SV=3 - [RL1D1_HUMAN]	0		0.1	0.1	1
Q15306	Interferon regulatory factor 4 OS=Homo sapiens OX=9606 GN=IRF4 PE=1 SV=1 - [IRF4_HUMAN]	0		0.1	0.1	1
A6NIZ1	Ras-related protein Rap-1b-like protein OS=Homo sapiens OX=9606 PE=2 SV=1 - [RP1BL_HUMAN]	0		0.1	0.1	1
Q86W42	THO complex subunit 6 homolog OS=Homo sapiens OX=9606 GN=THOC6 PE=1 SV=1 - [THOC6_HUMAN]	0		0.1	0.1	1
O96000	NADH dehydrogenase [ubiquinone] 1 beta subcomplex subunit 10 OS=Homo sapiens OX=9606 GN=NDUFB10 PE=1 SV=3 - [NDUBA_HUMAN]	0		0.1	0.1	1
Q9Y3B3	Transmembrane emp24 domain-containing protein 7 OS=Homo sapiens OX=9606 GN=TMED7 PE=1 SV=2 - [TMED7_HUMAN]	0		0.1	0.1	1
Q9UNM6	26S proteasome non-ATPase regulatory subunit 13 OS=Homo sapiens OX=9606 GN=PSMD13 PE=1 SV=2 - [PSD13_HUMAN]	0		0.1	0.1	1
P14866	Heterogeneous nuclear ribonucleoprotein L OS=Homo sapiens OX=9606 GN=HNRNPL PE=1 SV=2 - [HNRPL_HUMAN]	0		0.1	0.1	1
O75828	Carbonyl reductase [NADPH] 3 OS=Homo sapiens OX=9606 GN=CBR3 PE=1 SV=3 - [CBR3_HUMAN]	0		0.1	0.1	1
Q16595	Frataxin, mitochondrial OS=Homo sapiens OX=9606 GN=FXN PE=1 SV=2 - [FRDA_HUMAN]	0		0.1	0.1	1
Q8TB37	Iron-sulfur protein NUBPL OS=Homo sapiens OX=9606 GN=NUBPL PE=1 SV=3 - [NUBPL_HUMAN]	0		0.1	0.1	1
P49760	Dual specificity protein kinase CLK2 OS=Homo sapiens OX=9606 GN=CLK2 PE=1 SV=1 - [CLK2_HUMAN]	0		0.1	0.1	1
O43610	Protein sprouty homolog 3 OS=Homo sapiens OX=9606 GN=SPRY3 PE=1 SV=2 - [SPY3_HUMAN]	0		0.1	0.1	1
Q10589	Bone marrow stromal antigen 2 OS=Homo sapiens OX=9606 GN=BST2 PE=1 SV=1 - [BST2_HUMAN]	0		0.1	0.1	1
Q9NYL4	Peptidyl-prolyl cis-trans isomerase FKBP11 OS=Homo sapiens OX=9606 GN=FKBP11 PE=1 SV=1 - [FKB11_HUMAN]	0		0.1	0.1	1
Q9UMY1	Nucleolar protein 7 OS=Homo sapiens OX=9606 GN=NOL7 PE=1 SV=2 - [NOL7_HUMAN]	0		0.1	0.1	1
P27695	DNA-(apurinic or apyrimidinic site) endonuclease OS=Homo sapiens OX=9606 GN=APEX1 PE=1 SV=2 - [APEX1_HUMAN]	0		0.1	0.1	1
Q9Y224	RNA transcription, translation and transport factor protein OS=Homo sapiens OX=9606 GN=RTRAF PE=1 SV=1 - [RTRAF_HUMAN]	0		0.1	0.1	1
Q3KQZ1	Solute carrier family 25 member 35 OS=Homo sapiens OX=9606 GN=SLC25A35 PE=1 SV=1 - [S2535_HUMAN]	0		0.1	0.1	1
Q86VM9	Zinc finger CCCH domain-containing protein 18 OS=Homo sapiens OX=9606 GN=ZC3H18 PE=1 SV=2 - [ZCH18_HUMAN]	0		0.1	0.1	1
P08579	U2 small nuclear ribonucleoprotein B'' OS=Homo sapiens OX=9606 GN=SNRPB2 PE=1 SV=1 - [RU2B_HUMAN]	0		0.1	0.1	1
Q9NRN7	L-aminoadipate-semialdehyde dehydrogenase-phosphopantetheinyl transferase OS=Homo sapiens OX=9606 GN=AASDHPPT PE=1 SV=2 - [ADPPT_HUMAN]	0		0.1	0.1	1
Q15181	Inorganic pyrophosphatase OS=Homo sapiens OX=9606 GN=PPA1 PE=1 SV=2 - [IPYR_HUMAN]	0		0.1	0.1	1
P05198	Eukaryotic translation initiation factor 2 subunit 1 OS=Homo sapiens OX=9606 GN=EIF2S1 PE=1 SV=3 - [IF2A_HUMAN]	0		0.1	0.1	1
P50990	T-complex protein 1 subunit theta OS=Homo sapiens OX=9606 GN=CCT8 PE=1 SV=4 - [TCPQ_HUMAN]	0		0.1	0.1	1
Q9Y315	Deoxyribose-phosphate aldolase OS=Homo sapiens OX=9606 GN=DERA PE=1 SV=2 - [DEOC_HUMAN]	0		0.1	0.1	1
Q4U2R6	39S ribosomal protein L51, mitochondrial OS=Homo sapiens OX=9606 GN=MRPL51 PE=1 SV=1 - [RM51_HUMAN]	0		0.1	0.1	1
Q5HYI8	Rab-like protein 3 OS=Homo sapiens OX=9606 GN=RABL3 PE=1 SV=1 - [RABL3_HUMAN]	0		0.1	0.1	1
Q9Y277	Voltage-dependent anion-selective channel protein 3 OS=Homo sapiens OX=9606 GN=VDAC3 PE=1 SV=1 - [VDAC3_HUMAN]	0		0.1	0.1	1
P11465	Pregnancy-specific beta-1-glycoprotein 2 OS=Homo sapiens OX=9606 GN=PSG2 PE=2 SV=2 - [PSG2_HUMAN]	0		0.1	0.1	1
Q6ZNM6	Testis-expressed protein 43 OS=Homo sapiens OX=9606 GN=TEX43 PE=1 SV=1 - [TEX43_HUMAN]	0		0.1	0.1	1
Q96K17	Transcription factor BTF3 homolog 4 OS=Homo sapiens OX=9606 GN=BTF3L4 PE=1 SV=1 - [BT3L4_HUMAN]	0		0.1	0.1	1
P00846	ATP synthase subunit a OS=Homo sapiens OX=9606 GN=MT-ATP6 PE=1 SV=1 - [ATP6_HUMAN]	0		0.1	0.1	1
P53597	Succinate--CoA ligase [ADP/GDP-forming] subunit alpha, mitochondrial OS=Homo sapiens OX=9606 GN=SUCLG1 PE=1 SV=4 - [SUCA_HUMAN]	0		0.1	0.1	1
Q86WN2	Interferon epsilon OS=Homo sapiens OX=9606 GN=IFNE PE=2 SV=1 - [IFNE_HUMAN]	0		0.1	0.1	1
O43772	Mitochondrial carnitine/acylcarnitine carrier protein OS=Homo sapiens OX=9606 GN=SLC25A20 PE=1 SV=1 - [MCAT_HUMAN]	0		0.1	0.1	1
P35318	Pro-adrenomedullin OS=Homo sapiens OX=9606 GN=ADM PE=1 SV=1 - [ADML_HUMAN]	0		0.1	0.1	1
O43684	Mitotic checkpoint protein BUB3 OS=Homo sapiens OX=9606 GN=BUB3 PE=1 SV=1 - [BUB3_HUMAN]	0		0.1	0.1	1
P61163	Alpha-centractin OS=Homo sapiens OX=9606 GN=ACTR1A PE=1 SV=1 - [ACTZ_HUMAN]	0		0.1	0.1	1
P39748	Flap endonuclease 1 OS=Homo sapiens OX=9606 GN=FEN1 PE=1 SV=1 - [FEN1_HUMAN]	0		0.1	0.1	1
P40938	Replication factor C subunit 3 OS=Homo sapiens OX=9606 GN=RFC3 PE=1 SV=2 - [RFC3_HUMAN]	0		0.1	0.1	1
Q9UJZ1	Stomatin-like protein 2, mitochondrial OS=Homo sapiens OX=9606 GN=STOML2 PE=1 SV=1 - [STML2_HUMAN]	0		0.1	0.1	1
O00303	Eukaryotic translation initiation factor 3 subunit F OS=Homo sapiens OX=9606 GN=EIF3F PE=1 SV=1 - [EIF3F_HUMAN]	0		0.1	0.1	1
O43837	Isocitrate dehydrogenase [NAD] subunit beta, mitochondrial OS=Homo sapiens OX=9606 GN=IDH3B PE=1 SV=2 - [IDH3B_HUMAN]	0		0.1	0.1	1
Q9UHB9	Signal recognition particle subunit SRP68 OS=Homo sapiens OX=9606 GN=SRP68 PE=1 SV=2 - [SRP68_HUMAN]	0		0.1	0.1	1
Q9Y3X0	Coiled-coil domain-containing protein 9 OS=Homo sapiens OX=9606 GN=CCDC9 PE=1 SV=1 - [CCDC9_HUMAN]	0		0.1	0.1	1
P45880	Voltage-dependent anion-selective channel protein 2 OS=Homo sapiens OX=9606 GN=VDAC2 PE=1 SV=2 - [VDAC2_HUMAN]	0		0.1	0.1	1
O15547	P2X purinoceptor 6 OS=Homo sapiens OX=9606 GN=P2RX6 PE=1 SV=2 - [P2RX6_HUMAN]	0		0.1	0.1	1
Q86T03	Type 1 phosphatidylinositol 4,5-bisphosphate 4-phosphatase OS=Homo sapiens OX=9606 GN=PIP4P1 PE=1 SV=1 - [PP4P1_HUMAN]	0		0.1	0.1	1
Q96AG4	Leucine-rich repeat-containing protein 59 OS=Homo sapiens OX=9606 GN=LRRC59 PE=1 SV=1 - [LRC59_HUMAN]	0		0.1	0.1	1
P35249	Replication factor C subunit 4 OS=Homo sapiens OX=9606 GN=RFC4 PE=1 SV=2 - [RFC4_HUMAN]	0		0.1	0.1	1
Q9Y295	Developmentally-regulated GTP-binding protein 1 OS=Homo sapiens OX=9606 GN=DRG1 PE=1 SV=1 - [DRG1_HUMAN]	0		0.1	0.1	1
P61962	DDB1- and CUL4-associated factor 7 OS=Homo sapiens OX=9606 GN=DCAF7 PE=1 SV=1 - [DCAF7_HUMAN]	0		0.1	0.1	1
P53396	ATP-citrate synthase OS=Homo sapiens OX=9606 GN=ACLY PE=1 SV=3 - [ACLY_HUMAN]	0		0.1	0.1	1
O15466	Alpha-2,8-sialyltransferase 8E OS=Homo sapiens OX=9606 GN=ST8SIA5 PE=1 SV=2 - [SIA8E_HUMAN]	0		0.1	0.1	1
P50749	Ras association domain-containing protein 2 OS=Homo sapiens OX=9606 GN=RASSF2 PE=1 SV=1 - [RASF2_HUMAN]	0		0.1	0.1	1
Q9P0J7	E3 ubiquitin-protein ligase KCMF1 OS=Homo sapiens OX=9606 GN=KCMF1 PE=1 SV=2 - [KCMF1_HUMAN]	0		0.1	0.1	1
Q9BT22	Chitobiosyldiphosphodolichol beta-mannosyltransferase OS=Homo sapiens OX=9606 GN=ALG1 PE=1 SV=2 - [ALG1_HUMAN]	0		0.1	0.1	1
Q7KZF4	Staphylococcal nuclease domain-containing protein 1 OS=Homo sapiens OX=9606 GN=SND1 PE=1 SV=1 - [SND1_HUMAN]	0		0.1	0.1	1
B2RNN3	Complement C1q and tumor necrosis factor-related protein 9B OS=Homo sapiens OX=9606 GN=C1QTNF9B PE=1 SV=1 - [C1T9B_HUMAN]	0		0.1	0.1	1
Q12905	Interleukin enhancer-binding factor 2 OS=Homo sapiens OX=9606 GN=ILF2 PE=1 SV=2 - [ILF2_HUMAN]	0		0.1	0.1	1
Q15785	Mitochondrial import receptor subunit TOM34 OS=Homo sapiens OX=9606 GN=TOMM34 PE=1 SV=2 - [TOM34_HUMAN]	0		0.1	0.1	1
Q9NVH6	Trimethyllysine dioxygenase, mitochondrial OS=Homo sapiens OX=9606 GN=TMLHE PE=1 SV=1 - [TMLH_HUMAN]	0		0.1	0.1	1
P62714	Serine/threonine-protein phosphatase 2A catalytic subunit beta isoform OS=Homo sapiens OX=9606 GN=PPP2CB PE=1 SV=1 - [PP2AB_HUMAN]	0		0.1	0.1	1
P29350	Tyrosine-protein phosphatase non-receptor type 6 OS=Homo sapiens OX=9606 GN=PTPN6 PE=1 SV=1 - [PTN6_HUMAN]	0		0.1	0.1	1
Q9H3F6	BTB/POZ domain-containing adapter for CUL3-mediated RhoA degradation protein 3 OS=Homo sapiens OX=9606 GN=KCTD10 PE=1 SV=1 - [BACD3_HUMAN]	0		0.1	0.1	1
O43660	Pleiotropic regulator 1 OS=Homo sapiens OX=9606 GN=PLRG1 PE=1 SV=1 - [PLRG1_HUMAN]	0		0.1	0.1	1
Q9BUJ2	Heterogeneous nuclear ribonucleoprotein U-like protein 1 OS=Homo sapiens OX=9606 GN=HNRNPUL1 PE=1 SV=2 - [HNRL1_HUMAN]	0		0.1	0.1	1
P41240	Tyrosine-protein kinase CSK OS=Homo sapiens OX=9606 GN=CSK PE=1 SV=1 - [CSK_HUMAN]	0		0.1	0.1	1
Q9NUQ2	1-acyl-sn-glycerol-3-phosphate acyltransferase epsilon OS=Homo sapiens OX=9606 GN=AGPAT5 PE=1 SV=3 - [PLCE_HUMAN]	0		0.1	0.1	1
Q9UN81	LINE-1 retrotransposable element ORF1 protein OS=Homo sapiens OX=9606 GN=L1RE1 PE=1 SV=1 - [LORF1_HUMAN]	0		0.1	0.1	1
Q10713	Mitochondrial-processing peptidase subunit alpha OS=Homo sapiens OX=9606 GN=PMPCA PE=1 SV=2 - [MPPA_HUMAN]	0		0.1	0.1	1
O00203	AP-3 complex subunit beta-1 OS=Homo sapiens OX=9606 GN=AP3B1 PE=1 SV=3 - [AP3B1_HUMAN]	0		0.1	0.1	1
Q9HCD5	Nuclear receptor coactivator 5 OS=Homo sapiens OX=9606 GN=NCOA5 PE=1 SV=2 - [NCOA5_HUMAN]	0		0.1	0.1	1
O00567	Nucleolar protein 56 OS=Homo sapiens OX=9606 GN=NOP56 PE=1 SV=4 - [NOP56_HUMAN]	0		0.1	0.1	1
P27930	Interleukin-1 receptor type 2 OS=Homo sapiens OX=9606 GN=IL1R2 PE=1 SV=1 - [IL1R2_HUMAN]	0		0.1	0.1	1
Q9Y262	Eukaryotic translation initiation factor 3 subunit L OS=Homo sapiens OX=9606 GN=EIF3L PE=1 SV=1 - [EIF3L_HUMAN]	0		0.1	0.1	1
Q9BXS6	Nucleolar and spindle-associated protein 1 OS=Homo sapiens OX=9606 GN=NUSAP1 PE=1 SV=1 - [NUSAP_HUMAN]	0		0.1	0.1	1
Q8NEB7	Acrosin-binding protein OS=Homo sapiens OX=9606 GN=ACRBP PE=2 SV=1 - [ACRBP_HUMAN]	0		0.1	0.1	1
Q5VZF2	Muscleblind-like protein 2 OS=Homo sapiens OX=9606 GN=MBNL2 PE=1 SV=2 - [MBNL2_HUMAN]	0		0.1	0.1	1
P60228	Eukaryotic translation initiation factor 3 subunit E OS=Homo sapiens OX=9606 GN=EIF3E PE=1 SV=1 - [EIF3E_HUMAN]	0		0.1	0.1	1
Q9P0W0	Interferon kappa OS=Homo sapiens OX=9606 GN=IFNK PE=1 SV=2 - [IFNK_HUMAN]	0		0.1	0.1	1
Q13148	TAR DNA-binding protein 43 OS=Homo sapiens OX=9606 GN=TARDBP PE=1 SV=1 - [TADBP_HUMAN]	0		0.1	0.1	1
Q05519	Serine/arginine-rich splicing factor 11 OS=Homo sapiens OX=9606 GN=SRSF11 PE=1 SV=1 - [SRS11_HUMAN]	0		0.1	0.1	1
Q8NH80	Putative olfactory receptor 10D3 OS=Homo sapiens OX=9606 GN=OR10D3 PE=5 SV=1 - [O10D3_HUMAN]	0		0.1	0.1	1
P31939	Bifunctional purine biosynthesis protein ATIC OS=Homo sapiens OX=9606 GN=ATIC PE=1 SV=3 - [PUR9_HUMAN]	0		0.1	0.1	1
Q6ZRF8	RING finger protein 207 OS=Homo sapiens OX=9606 GN=RNF207 PE=1 SV=2 - [RN207_HUMAN]	0		0.1	0.1	1
Q9Y4L1	Hypoxia up-regulated protein 1 OS=Homo sapiens OX=9606 GN=HYOU1 PE=1 SV=1 - [HYOU1_HUMAN]	0		0.1	0.1	1
O96017	Serine/threonine-protein kinase Chk2 OS=Homo sapiens OX=9606 GN=CHEK2 PE=1 SV=1 - [CHK2_HUMAN]	0		0.1	0.1	1
P61289	Proteasome activator complex subunit 3 OS=Homo sapiens OX=9606 GN=PSME3 PE=1 SV=1 - [PSME3_HUMAN]	0		0.1	0.1	1
Q92685	Dol-P-Man:Man(5)GlcNAc(2)-PP-Dol alpha-1,3-mannosyltransferase OS=Homo sapiens OX=9606 GN=ALG3 PE=1 SV=1 - [ALG3_HUMAN]	0		0.1	0.1	1
O95707	Ribonuclease P protein subunit p29 OS=Homo sapiens OX=9606 GN=POP4 PE=1 SV=2 - [RPP29_HUMAN]	0		0.1	0.1	1
Q8N680	Zinc finger and BTB domain-containing protein 2 OS=Homo sapiens OX=9606 GN=ZBTB2 PE=1 SV=1 - [ZBTB2_HUMAN]	0		0.1	0.1	1
P17812	CTP synthase 1 OS=Homo sapiens OX=9606 GN=CTPS1 PE=1 SV=2 - [PYRG1_HUMAN]	0		0.1	0.1	1
P06744	Glucose-6-phosphate isomerase OS=Homo sapiens OX=9606 GN=GPI PE=1 SV=4 - [G6PI_HUMAN]	0		0.1	0.1	1
Q12906	Interleukin enhancer-binding factor 3 OS=Homo sapiens OX=9606 GN=ILF3 PE=1 SV=3 - [ILF3_HUMAN]	0		0.1	0.1	1
Q9NW64	Pre-mRNA-splicing factor RBM22 OS=Homo sapiens OX=9606 GN=RBM22 PE=1 SV=1 - [RBM22_HUMAN]	0		0.1	0.1	1
Q96T76	MMS19 nucleotide excision repair protein homolog OS=Homo sapiens OX=9606 GN=MMS19 PE=1 SV=2 - [MMS19_HUMAN]	0		0.1	0.1	1
Q9Y230	RuvB-like 2 OS=Homo sapiens OX=9606 GN=RUVBL2 PE=1 SV=3 - [RUVB2_HUMAN]	0		0.1	0.1	1
Q9H9P8	L-2-hydroxyglutarate dehydrogenase, mitochondrial OS=Homo sapiens OX=9606 GN=L2HGDH PE=1 SV=3 - [L2HDH_HUMAN]	0		0.1	0.1	1
Q70UQ0	Inhibitor of nuclear factor kappa-B kinase-interacting protein OS=Homo sapiens OX=9606 GN=IKBIP PE=1 SV=1 - [IKIP_HUMAN]	0		0.1	0.1	1
O76094	Signal recognition particle subunit SRP72 OS=Homo sapiens OX=9606 GN=SRP72 PE=1 SV=3 - [SRP72_HUMAN]	0		0.1	0.1	1
P38935	DNA-binding protein SMUBP-2 OS=Homo sapiens OX=9606 GN=IGHMBP2 PE=1 SV=3 - [SMBP2_HUMAN]	0		0.1	0.1	1
Q14209	Transcription factor E2F2 OS=Homo sapiens OX=9606 GN=E2F2 PE=1 SV=1 - [E2F2_HUMAN]	0		0.1	0.1	1
P61221	ATP-binding cassette sub-family E member 1 OS=Homo sapiens OX=9606 GN=ABCE1 PE=1 SV=1 - [ABCE1_HUMAN]	0		0.1	0.1	1
P50395	Rab GDP dissociation inhibitor beta OS=Homo sapiens OX=9606 GN=GDI2 PE=1 SV=2 - [GDIB_HUMAN]	0		0.1	0.1	1
P48426	Phosphatidylinositol 5-phosphate 4-kinase type-2 alpha OS=Homo sapiens OX=9606 GN=PIP4K2A PE=1 SV=2 - [PI42A_HUMAN]	0		0.1	0.1	1
Q9BXJ2	Complement C1q tumor necrosis factor-related protein 7 OS=Homo sapiens OX=9606 GN=C1QTNF7 PE=2 SV=1 - [C1QT7_HUMAN]	0		0.1	0.1	1
Q99459	Cell division cycle 5-like protein OS=Homo sapiens OX=9606 GN=CDC5L PE=1 SV=2 - [CDC5L_HUMAN]	0		0.1	0.1	1
Q6ZQN7	Solute carrier organic anion transporter family member 4C1 OS=Homo sapiens OX=9606 GN=SLCO4C1 PE=1 SV=1 - [SO4C1_HUMAN]	0		0.1	0.1	1
A6NM43	Putative T-complex protein 1 subunit theta-like 1 OS=Homo sapiens OX=9606 GN=CCT8L1P PE=5 SV=1 - [TCPQL_HUMAN]	0		0.1	0.1	1
P55010	Eukaryotic translation initiation factor 5 OS=Homo sapiens OX=9606 GN=EIF5 PE=1 SV=2 - [IF5_HUMAN]	0		0.1	0.1	1
Q96DF8	Splicing factor ESS-2 homolog OS=Homo sapiens OX=9606 GN=ESS2 PE=1 SV=1 - [ESS2_HUMAN]	0		0.1	0.1	1
Q01844	RNA-binding protein EWS OS=Homo sapiens OX=9606 GN=EWSR1 PE=1 SV=1 - [EWS_HUMAN]	0		0.1	0.1	1
O00487	26S proteasome non-ATPase regulatory subunit 14 OS=Homo sapiens OX=9606 GN=PSMD14 PE=1 SV=1 - [PSDE_HUMAN]	0		0.1	0.1	1
A3KMH1	von Willebrand factor A domain-containing protein 8 OS=Homo sapiens OX=9606 GN=VWA8 PE=1 SV=2 - [VWA8_HUMAN]	0		0.1	0.1	1
Q9NP60	X-linked interleukin-1 receptor accessory protein-like 2 OS=Homo sapiens OX=9606 GN=IL1RAPL2 PE=2 SV=1 - [IRPL2_HUMAN]	0		0.1	0.1	1
Q9H936	Mitochondrial glutamate carrier 1 OS=Homo sapiens OX=9606 GN=SLC25A22 PE=1 SV=1 - [GHC1_HUMAN]	0		0.1	0.1	1
O75843	AP-1 complex subunit gamma-like 2 OS=Homo sapiens OX=9606 GN=AP1G2 PE=1 SV=1 - [AP1G2_HUMAN]	0		0.1	0.1	1
Q86VE3	Spermidine/spermine N(1)-acetyltransferase-like protein 1 OS=Homo sapiens OX=9606 GN=SATL1 PE=2 SV=4 - [SATL1_HUMAN]	0		0.1	0.1	1
Q9Y263	Phospholipase A-2-activating protein OS=Homo sapiens OX=9606 GN=PLAA PE=1 SV=2 - [PLAP_HUMAN]	0		0.1	0.1	1
Q8NCW6	Polypeptide N-acetylgalactosaminyltransferase 11 OS=Homo sapiens OX=9606 GN=GALNT11 PE=1 SV=2 - [GLT11_HUMAN]	0		0.1	0.1	1
O60841	Eukaryotic translation initiation factor 5B OS=Homo sapiens OX=9606 GN=EIF5B PE=1 SV=4 - [IF2P_HUMAN]	0		0.1	0.1	1
P55072	Transitional endoplasmic reticulum ATPase OS=Homo sapiens OX=9606 GN=VCP PE=1 SV=4 - [TERA_HUMAN]	0		0.1	0.1	1
Q86VP6	Cullin-associated NEDD8-dissociated protein 1 OS=Homo sapiens OX=9606 GN=CAND1 PE=1 SV=2 - [CAND1_HUMAN]	0		0.1	0.1	1
Q9NVP1	ATP-dependent RNA helicase DDX18 OS=Homo sapiens OX=9606 GN=DDX18 PE=1 SV=2 - [DDX18_HUMAN]	0		0.1	0.1	1
Q9NYA1	Sphingosine kinase 1 OS=Homo sapiens OX=9606 GN=SPHK1 PE=1 SV=1 - [SPHK1_HUMAN]	0		0.1	0.1	1
Q9BZE4	Nucleolar GTP-binding protein 1 OS=Homo sapiens OX=9606 GN=GTPBP4 PE=1 SV=3 - [NOG1_HUMAN]	0		0.1	0.1	1
Q96KM6	Zinc finger protein 512B OS=Homo sapiens OX=9606 GN=ZNF512B PE=1 SV=1 - [Z512B_HUMAN]	0		0.1	0.1	1
P55084	Trifunctional enzyme subunit beta, mitochondrial OS=Homo sapiens OX=9606 GN=HADHB PE=1 SV=3 - [ECHB_HUMAN]	0		0.1	0.1	1
Q14258	E3 ubiquitin/ISG15 ligase TRIM25 OS=Homo sapiens OX=9606 GN=TRIM25 PE=1 SV=2 - [TRI25_HUMAN]	0		0.1	0.1	1
Q969Z0	FAST kinase domain-containing protein 4 OS=Homo sapiens OX=9606 GN=TBRG4 PE=1 SV=1 - [FAKD4_HUMAN]	0		0.1	0.1	1
Q96T37	RNA-binding protein 15 OS=Homo sapiens OX=9606 GN=RBM15 PE=1 SV=2 - [RBM15_HUMAN]	0		0.1	0.1	1
Q9BW92	Threonine--tRNA ligase, mitochondrial OS=Homo sapiens OX=9606 GN=TARS2 PE=1 SV=1 - [SYTM_HUMAN]	0		0.1	0.1	1
P12956	X-ray repair cross-complementing protein 6 OS=Homo sapiens OX=9606 GN=XRCC6 PE=1 SV=2 - [XRCC6_HUMAN]	0		0.1	0.1	1
P26639	Threonine--tRNA ligase 1, cytoplasmic OS=Homo sapiens OX=9606 GN=TARS1 PE=1 SV=3 - [SYTC_HUMAN]	0		0.1	0.1	1
O95972	Bone morphogenetic protein 15 OS=Homo sapiens OX=9606 GN=BMP15 PE=1 SV=2 - [BMP15_HUMAN]	0		0.1	0.1	1
P68400	Casein kinase II subunit alpha OS=Homo sapiens OX=9606 GN=CSNK2A1 PE=1 SV=1 - [CSK21_HUMAN]	0		0.1	0.1	1
P54198	Protein HIRA OS=Homo sapiens OX=9606 GN=HIRA PE=1 SV=2 - [HIRA_HUMAN]	0		0.1	0.1	1
O43156	TELO2-interacting protein 1 homolog OS=Homo sapiens OX=9606 GN=TTI1 PE=1 SV=3 - [TTI1_HUMAN]	0		0.1	0.1	1
Q96P70	Importin-9 OS=Homo sapiens OX=9606 GN=IPO9 PE=1 SV=3 - [IPO9_HUMAN]	0		0.1	0.1	1
P55884	Eukaryotic translation initiation factor 3 subunit B OS=Homo sapiens OX=9606 GN=EIF3B PE=1 SV=3 - [EIF3B_HUMAN]	0		0.1	0.1	1
Q9H4M9	EH domain-containing protein 1 OS=Homo sapiens OX=9606 GN=EHD1 PE=1 SV=2 - [EHD1_HUMAN]	0		0.1	0.1	1
Q99832	T-complex protein 1 subunit eta OS=Homo sapiens OX=9606 GN=CCT7 PE=1 SV=2 - [TCPH_HUMAN]	0		0.1	0.1	1
O00231	26S proteasome non-ATPase regulatory subunit 11 OS=Homo sapiens OX=9606 GN=PSMD11 PE=1 SV=3 - [PSD11_HUMAN]	0		0.1	0.1	1
Q96PE3	Inositol polyphosphate-4-phosphatase type I A OS=Homo sapiens OX=9606 GN=INPP4A PE=1 SV=1 - [INP4A_HUMAN]	0		0.1	0.1	1
P05164	Myeloperoxidase OS=Homo sapiens OX=9606 GN=MPO PE=1 SV=1 - [PERM_HUMAN]	0		0.1	0.1	1
Q13427	Peptidyl-prolyl cis-trans isomerase G OS=Homo sapiens OX=9606 GN=PPIG PE=1 SV=2 - [PPIG_HUMAN]	0		0.1	0.1	1
Q9Y6Y0	Influenza virus NS1A-binding protein OS=Homo sapiens OX=9606 GN=IVNS1ABP PE=1 SV=3 - [NS1BP_HUMAN]	0		0.1	0.1	1
O43196	MutS protein homolog 5 OS=Homo sapiens OX=9606 GN=MSH5 PE=1 SV=1 - [MSH5_HUMAN]	0		0.1	0.1	1
Q9P2E2	Kinesin-like protein KIF17 OS=Homo sapiens OX=9606 GN=KIF17 PE=2 SV=3 - [KIF17_HUMAN]	0		0.1	0.1	1
P28370	Probable global transcription activator SNF2L1 OS=Homo sapiens OX=9606 GN=SMARCA1 PE=1 SV=2 - [SMCA1_HUMAN]	0		0.1	0.1	1
O75534	Cold shock domain-containing protein E1 OS=Homo sapiens OX=9606 GN=CSDE1 PE=1 SV=2 - [CSDE1_HUMAN]	0		0.1	0.1	1
Q6PJT7	Zinc finger CCCH domain-containing protein 14 OS=Homo sapiens OX=9606 GN=ZC3H14 PE=1 SV=1 - [ZC3HE_HUMAN]	0		0.1	0.1	1
P05455	Lupus La protein OS=Homo sapiens OX=9606 GN=SSB PE=1 SV=2 - [LA_HUMAN]	0		0.1	0.1	1
Q6ZN30	Zinc finger protein basonuclin-2 OS=Homo sapiens OX=9606 GN=BNC2 PE=1 SV=1 - [BNC2_HUMAN]	0		0.1	0.1	1
Q96QP1	Alpha-protein kinase 1 OS=Homo sapiens OX=9606 GN=ALPK1 PE=1 SV=3 - [ALPK1_HUMAN]	0		0.1	0.1	1
Q96L50	Leucine-rich repeat protein 1 OS=Homo sapiens OX=9606 GN=LRR1 PE=1 SV=2 - [LLR1_HUMAN]	0		0.1	0.1	1
Q5H9T9	Fibrous sheath CABYR-binding protein OS=Homo sapiens OX=9606 GN=FSCB PE=2 SV=3 - [FSCB_HUMAN]	0		0.1	0.1	1
P84996	Protein ALEX OS=Homo sapiens OX=9606 GN=GNAS PE=1 SV=1 - [ALEX_HUMAN]	0		0.1	0.1	1
Q9H6S3	Epidermal growth factor receptor kinase substrate 8-like protein 2 OS=Homo sapiens OX=9606 GN=EPS8L2 PE=1 SV=2 - [ES8L2_HUMAN]	0		0.1	0.1	1
E9PAV3	Nascent polypeptide-associated complex subunit alpha, muscle-specific form OS=Homo sapiens OX=9606 GN=NACA PE=1 SV=1 - [NACAM_HUMAN]	0		0.1	0.1	1
O15042	U2 snRNP-associated SURP motif-containing protein OS=Homo sapiens OX=9606 GN=U2SURP PE=1 SV=2 - [SR140_HUMAN]	0		0.1	0.1	1
Q9Y2H5	Pleckstrin homology domain-containing family A member 6 OS=Homo sapiens OX=9606 GN=PLEKHA6 PE=1 SV=4 - [PKHA6_HUMAN]	0		0.1	0.1	1
Q9UI26	Importin-11 OS=Homo sapiens OX=9606 GN=IPO11 PE=1 SV=1 - [IPO11_HUMAN]	0		0.1	0.1	1
P27816	Microtubule-associated protein 4 OS=Homo sapiens OX=9606 GN=MAP4 PE=1 SV=3 - [MAP4_HUMAN]	0		0.1	0.1	1
Q9NRG9	Aladin OS=Homo sapiens OX=9606 GN=AAAS PE=1 SV=1 - [AAAS_HUMAN]	0		0.1	0.1	1
H3BPF8	Golgin subfamily A member 8S OS=Homo sapiens OX=9606 GN=GOLGA8S PE=3 SV=1 - [GOG8S_HUMAN]	0		0.1	0.1	1
Q8IY63	Angiomotin-like protein 1 OS=Homo sapiens OX=9606 GN=AMOTL1 PE=1 SV=1 - [AMOL1_HUMAN]	0		0.1	0.1	1
Q5T848	Probable G-protein coupled receptor 158 OS=Homo sapiens OX=9606 GN=GPR158 PE=1 SV=1 - [GP158_HUMAN]	0		0.1	0.1	1
Q14566	DNA replication licensing factor MCM6 OS=Homo sapiens OX=9606 GN=MCM6 PE=1 SV=1 - [MCM6_HUMAN]	0		0.1	0.1	1
Q6ZN08	Putative zinc finger protein 66 OS=Homo sapiens OX=9606 GN=ZNF66 PE=5 SV=3 - [ZNF66_HUMAN]	0		0.1	0.1	1
P18583	Protein SON OS=Homo sapiens OX=9606 GN=SON PE=1 SV=4 - [SON_HUMAN]	0		0.1	0.1	1
Q1KMD3	Heterogeneous nuclear ribonucleoprotein U-like protein 2 OS=Homo sapiens OX=9606 GN=HNRNPUL2 PE=1 SV=1 - [HNRL2_HUMAN]	0		0.1	0.1	1
Q93009	Ubiquitin carboxyl-terminal hydrolase 7 OS=Homo sapiens OX=9606 GN=USP7 PE=1 SV=2 - [UBP7_HUMAN]	0		0.1	0.1	1
Q8NE71	ATP-binding cassette sub-family F member 1 OS=Homo sapiens OX=9606 GN=ABCF1 PE=1 SV=2 - [ABCF1_HUMAN]	0		0.1	0.1	1
Q14494	Endoplasmic reticulum membrane sensor NFE2L1 OS=Homo sapiens OX=9606 GN=NFE2L1 PE=1 SV=1 - [NF2L1_HUMAN]	0		0.1	0.1	1
P30414	NK-tumor recognition protein OS=Homo sapiens OX=9606 GN=NKTR PE=1 SV=2 - [NKTR_HUMAN]	0		0.1	0.1	1
O43525	Potassium voltage-gated channel subfamily KQT member 3 OS=Homo sapiens OX=9606 GN=KCNQ3 PE=1 SV=2 - [KCNQ3_HUMAN]	0		0.1	0.1	1
Q9BXP5	Serrate RNA effector molecule homolog OS=Homo sapiens OX=9606 GN=SRRT PE=1 SV=1 - [SRRT_HUMAN]	0		0.1	0.1	1
Q63HR2	Tensin-2 OS=Homo sapiens OX=9606 GN=TNS2 PE=1 SV=2 - [TNS2_HUMAN]	0		0.1	0.1	1
P55157	Microsomal triglyceride transfer protein large subunit OS=Homo sapiens OX=9606 GN=MTTP PE=1 SV=1 - [MTP_HUMAN]	0		0.1	0.1	1
P49756	RNA-binding protein 25 OS=Homo sapiens OX=9606 GN=RBM25 PE=1 SV=3 - [RBM25_HUMAN]	0		0.1	0.1	1
Q9NS15	Latent-transforming growth factor beta-binding protein 3 OS=Homo sapiens OX=9606 GN=LTBP3 PE=1 SV=4 - [LTBP3_HUMAN]	0		0.1	0.1	1
O94916	Nuclear factor of activated T-cells 5 OS=Homo sapiens OX=9606 GN=NFAT5 PE=1 SV=1 - [NFAT5_HUMAN]	0		0.1	0.1	1
Q9P2N5	RNA-binding protein 27 OS=Homo sapiens OX=9606 GN=RBM27 PE=1 SV=2 - [RBM27_HUMAN]	0		0.1	0.1	1
P29590	Protein PML OS=Homo sapiens OX=9606 GN=PML PE=1 SV=3 - [PML_HUMAN]	0		0.1	0.1	1
Q9P2J5	Leucine--tRNA ligase, cytoplasmic OS=Homo sapiens OX=9606 GN=LARS1 PE=1 SV=2 - [SYLC_HUMAN]	0		0.1	0.1	1
O15226	NF-kappa-B-repressing factor OS=Homo sapiens OX=9606 GN=NKRF PE=1 SV=2 - [NKRF_HUMAN]	0		0.1	0.1	1
O60765	Zinc finger protein 354A OS=Homo sapiens OX=9606 GN=ZNF354A PE=1 SV=2 - [Z354A_HUMAN]	0		0.1	0.1	1
Q7L014	Probable ATP-dependent RNA helicase DDX46 OS=Homo sapiens OX=9606 GN=DDX46 PE=1 SV=2 - [DDX46_HUMAN]	0		0.1	0.1	1
Q86XH1	Dynein regulatory complex protein 11 OS=Homo sapiens OX=9606 GN=IQCA1 PE=2 SV=1 - [DRC11_HUMAN]	0		0.1	0.1	1
Q86SQ0	Pleckstrin homology-like domain family B member 2 OS=Homo sapiens OX=9606 GN=PHLDB2 PE=1 SV=2 - [PHLB2_HUMAN]	0		0.1	0.1	1
O14617	AP-3 complex subunit delta-1 OS=Homo sapiens OX=9606 GN=AP3D1 PE=1 SV=1 - [AP3D1_HUMAN]	0		0.1	0.1	1
Q9ULL4	Plexin-B3 OS=Homo sapiens OX=9606 GN=PLXNB3 PE=1 SV=2 - [PLXB3_HUMAN]	0		0.1	0.1	1
Q96JM4	Leucine-rich repeat and IQ domain-containing protein 1 OS=Homo sapiens OX=9606 GN=LRRIQ1 PE=2 SV=3 - [LRIQ1_HUMAN]	0		0.1	0.1	1
Q6P4R8	Nuclear factor related to kappa-B-binding protein OS=Homo sapiens OX=9606 GN=NFRKB PE=1 SV=2 - [NFRKB_HUMAN]	0		0.1	0.1	1
Q8IZH2	5'-3' exoribonuclease 1 OS=Homo sapiens OX=9606 GN=XRN1 PE=1 SV=1 - [XRN1_HUMAN]	0		0.1	0.1	1
Q9C0G0	Zinc finger protein 407 OS=Homo sapiens OX=9606 GN=ZNF407 PE=1 SV=2 - [ZN407_HUMAN]	0		0.1	0.1	1
Q15477	Helicase SKI2W OS=Homo sapiens OX=9606 GN=SKIV2L PE=1 SV=3 - [SKIV2_HUMAN]	0		0.1	0.1	1
Q6Q759	Sperm-associated antigen 17 OS=Homo sapiens OX=9606 GN=SPAG17 PE=2 SV=1 - [SPG17_HUMAN]	0		0.1	0.1	1
O14578	Citron Rho-interacting kinase OS=Homo sapiens OX=9606 GN=CIT PE=1 SV=2 - [CTRO_HUMAN]	0		0.1	0.1	1
Q5VU65	Nuclear pore membrane glycoprotein 210-like OS=Homo sapiens OX=9606 GN=NUP210L PE=2 SV=1 - [P210L_HUMAN]	0		0.1	0.1	1
Q9ULI4	Kinesin-like protein KIF26A OS=Homo sapiens OX=9606 GN=KIF26A PE=1 SV=3 - [KI26A_HUMAN]	0		0.1	0.1	1
Q16099	Glutamate receptor ionotropic, kainate 4 OS=Homo sapiens OX=9606 GN=GRIK4 PE=2 SV=2 - [GRIK4_HUMAN]	0		0.1	0.1	1
P49792	E3 SUMO-protein ligase RanBP2 OS=Homo sapiens OX=9606 GN=RANBP2 PE=1 SV=2 - [RBP2_HUMAN]	0		0.1	0.1	1
Q8WYB5	Histone acetyltransferase KAT6B OS=Homo sapiens OX=9606 GN=KAT6B PE=1 SV=3 - [KAT6B_HUMAN]	0		0.1	0.1	1
Q9Y4D7	Plexin-D1 OS=Homo sapiens OX=9606 GN=PLXND1 PE=1 SV=3 - [PLXD1_HUMAN]	0		0.1	0.1	1
Q15058	Kinesin-like protein KIF14 OS=Homo sapiens OX=9606 GN=KIF14 PE=1 SV=1 - [KIF14_HUMAN]	0		0.1	0.1	1
Q96PE1	Adhesion G protein-coupled receptor A2 OS=Homo sapiens OX=9606 GN=ADGRA2 PE=1 SV=2 - [AGRA2_HUMAN]	0		0.1	0.1	1
Q14966	Zinc finger protein 638 OS=Homo sapiens OX=9606 GN=ZNF638 PE=1 SV=2 - [ZN638_HUMAN]	0		0.1	0.1	1
Q5VYK3	Proteasome adapter and scaffold protein ECM29 OS=Homo sapiens OX=9606 GN=ECPAS PE=1 SV=2 - [ECM29_HUMAN]	0		0.1	0.1	1
Q12802	A-kinase anchor protein 13 OS=Homo sapiens OX=9606 GN=AKAP13 PE=1 SV=2 - [AKP13_HUMAN]	0		0.1	0.1	1
Q6P2E9	Enhancer of mRNA-decapping protein 4 OS=Homo sapiens OX=9606 GN=EDC4 PE=1 SV=1 - [EDC4_HUMAN]	0		0.1	0.1	1
O75165	DnaJ homolog subfamily C member 13 OS=Homo sapiens OX=9606 GN=DNAJC13 PE=1 SV=5 - [DJC13_HUMAN]	0		0.1	0.1	1
Q9P2D8	Protein unc-79 homolog OS=Homo sapiens OX=9606 GN=UNC79 PE=2 SV=4 - [UNC79_HUMAN]	0		0.1	0.1	1
Q8WWQ8	Stabilin-2 OS=Homo sapiens OX=9606 GN=STAB2 PE=1 SV=3 - [STAB2_HUMAN]	0		0.1	0.1	1
P12111	Collagen alpha-3(VI) chain OS=Homo sapiens OX=9606 GN=COL6A3 PE=1 SV=5 - [CO6A3_HUMAN]	0		0.1	0.1	1
Q8IWJ2	GRIP and coiled-coil domain-containing protein 2 OS=Homo sapiens OX=9606 GN=GCC2 PE=1 SV=4 - [GCC2_HUMAN]	0		0.1	0.1	1
Q9NYC9	Dynein heavy chain 9, axonemal OS=Homo sapiens OX=9606 GN=DNAH9 PE=1 SV=3 - [DYH9_HUMAN]	0		0.1	0.1	1
O14686	Histone-lysine N-methyltransferase 2D OS=Homo sapiens OX=9606 GN=KMT2D PE=1 SV=2 - [KMT2D_HUMAN]	0		0.1	0.1	1
Q8IVF2	Protein AHNAK2 OS=Homo sapiens OX=9606 GN=AHNAK2 PE=1 SV=2 - [AHNK2_HUMAN]	0		0.1	0.1	1
P11532	Dystrophin OS=Homo sapiens OX=9606 GN=DMD PE=1 SV=3 - [DMD_HUMAN]	0		0.1	0.1	1
Q9Y6V0	Protein piccolo OS=Homo sapiens OX=9606 GN=PCLO PE=1 SV=5 - [PCLO_HUMAN]	0		0.1	0.1	1
Q8WXI7	Mucin-16 OS=Homo sapiens OX=9606 GN=MUC16 PE=1 SV=3 - [MUC16_HUMAN]	0		0.1	0.1	1
P09488	Glutathione S-transferase Mu 1 OS=Homo sapiens OX=9606 GN=GSTM1 PE=1 SV=3 - [GSTM1_HUMAN]	0		0.1	0.1	1
O15145	Actin-related protein 2/3 complex subunit 3 OS=Homo sapiens OX=9606 GN=ARPC3 PE=1 SV=3 - [ARPC3_HUMAN]	0		0.1	0.1	1
P58557	Endoribonuclease YbeY OS=Homo sapiens OX=9606 GN=YBEY PE=1 SV=2 - [YBEY_HUMAN]	0		0.1	0.1	1
Q6DHV7	Adenosine deaminase-like protein OS=Homo sapiens OX=9606 GN=ADAL PE=1 SV=2 - [ADAL_HUMAN]	0		0.1	0.1	1
Q9H0A6	RING finger protein 32 OS=Homo sapiens OX=9606 GN=RNF32 PE=1 SV=1 - [RNF32_HUMAN]	0		0.1	0.1	1
O95551	Tyrosyl-DNA phosphodiesterase 2 OS=Homo sapiens OX=9606 GN=TDP2 PE=1 SV=1 - [TYDP2_HUMAN]	0		0.1	0.1	1
O94776	Metastasis-associated protein MTA2 OS=Homo sapiens OX=9606 GN=MTA2 PE=1 SV=1 - [MTA2_HUMAN]	0		0.1	0.1	1
Q9NW82	WD repeat-containing protein 70 OS=Homo sapiens OX=9606 GN=WDR70 PE=1 SV=1 - [WDR70_HUMAN]	0		0.1	0.1	1
Q96IP4	Terminal nucleotidyltransferase 5A OS=Homo sapiens OX=9606 GN=TENT5A PE=1 SV=2 - [TET5A_HUMAN]	0		0.1	0.1	1
Q96SJ8	Tetraspanin-18 OS=Homo sapiens OX=9606 GN=TSPAN18 PE=2 SV=1 - [TSN18_HUMAN]	0		0.1	0.1	1
Q9H6J7	UPF0705 protein C11orf49 OS=Homo sapiens OX=9606 GN=C11orf49 PE=1 SV=2 - [CK049_HUMAN]	0		0.1	0.1	1
Q6IPR3	tRNA wybutosine-synthesizing protein 3 homolog OS=Homo sapiens OX=9606 GN=TYW3 PE=1 SV=2 - [TYW3_HUMAN]	0		0.1	0.1	1
Q6K0P9	Pyrin and HIN domain-containing protein 1 OS=Homo sapiens OX=9606 GN=PYHIN1 PE=1 SV=1 - [IFIX_HUMAN]	0		0.1	0.1	1
Q9H814	Phosphorylated adapter RNA export protein OS=Homo sapiens OX=9606 GN=PHAX PE=1 SV=1 - [PHAX_HUMAN]	0		0.1	0.1	1
A4D2H0	cTAGE family member 15 OS=Homo sapiens OX=9606 GN=CTAGE15 PE=2 SV=1 - [CTGEF_HUMAN]	0		0.1	0.1	1
P26640	Valine--tRNA ligase OS=Homo sapiens OX=9606 GN=VARS1 PE=1 SV=4 - [SYVC_HUMAN]	0		0.1	0.1	1
Q16881	Thioredoxin reductase 1, cytoplasmic OS=Homo sapiens OX=9606 GN=TXNRD1 PE=1 SV=3 - [TRXR1_HUMAN]	0		0.1	0.1	1
P46199	Translation initiation factor IF-2, mitochondrial OS=Homo sapiens OX=9606 GN=MTIF2 PE=1 SV=2 - [IF2M_HUMAN]	0		0.1	0.1	1
P51178	1-phosphatidylinositol 4,5-bisphosphate phosphodiesterase delta-1 OS=Homo sapiens OX=9606 GN=PLCD1 PE=1 SV=2 - [PLCD1_HUMAN]	0		0.1	0.1	1
Q8N7W2	BEN domain-containing protein 7 OS=Homo sapiens OX=9606 GN=BEND7 PE=1 SV=2 - [BEND7_HUMAN]	0		0.1	0.1	1
P0CB47	Upstream-binding factor 1-like protein 1 OS=Homo sapiens OX=9606 GN=UBTFL1 PE=1 SV=1 - [UBFL1_HUMAN]	0		0.1	0.1	1
Q9Y2W2	WW domain-binding protein 11 OS=Homo sapiens OX=9606 GN=WBP11 PE=1 SV=1 - [WBP11_HUMAN]	0		0.1	0.1	1
Q9BXY5	Calcyphosin-2 OS=Homo sapiens OX=9606 GN=CAPS2 PE=2 SV=2 - [CAYP2_HUMAN]	0		0.1	0.1	1
Q96S53	Dual specificity testis-specific protein kinase 2 OS=Homo sapiens OX=9606 GN=TESK2 PE=1 SV=1 - [TESK2_HUMAN]	0		0.1	0.1	1
Q6PCB5	Lysine-specific demethylase RSBN1L OS=Homo sapiens OX=9606 GN=RSBN1L PE=1 SV=2 - [RSBNL_HUMAN]	0		0.1	0.1	1
Q9BX63	Fanconi anemia group J protein OS=Homo sapiens OX=9606 GN=BRIP1 PE=1 SV=2 - [FANCJ_HUMAN]	0		0.1	0.1	1
Q9UKA1	F-box/LRR-repeat protein 5 OS=Homo sapiens OX=9606 GN=FBXL5 PE=1 SV=2 - [FBXL5_HUMAN]	0		0.1	0.1	1
Q460N5	Protein mono-ADP-ribosyltransferase PARP14 OS=Homo sapiens OX=9606 GN=PARP14 PE=1 SV=3 - [PAR14_HUMAN]	0		0.1	0.1	1
Q14137	Ribosome biogenesis protein BOP1 OS=Homo sapiens OX=9606 GN=BOP1 PE=1 SV=2 - [BOP1_HUMAN]	0		0.1	0.1	1
Q96QU1	Protocadherin-15 OS=Homo sapiens OX=9606 GN=PCDH15 PE=1 SV=2 - [PCD15_HUMAN]	0		0.1	0.1	1
Q9Y2G1	Myelin regulatory factor OS=Homo sapiens OX=9606 GN=MYRF PE=1 SV=3 - [MYRF_HUMAN]	0		0.1	0.1	1
O15021	Microtubule-associated serine/threonine-protein kinase 4 OS=Homo sapiens OX=9606 GN=MAST4 PE=1 SV=4 - [MAST4_HUMAN]	0		0.1	0.1	1
Q9UDT6	CAP-Gly domain-containing linker protein 2 OS=Homo sapiens OX=9606 GN=CLIP2 PE=1 SV=1 - [CLIP2_HUMAN]	0		0.1	0.1	1
P06756	Integrin alpha-V OS=Homo sapiens OX=9606 GN=ITGAV PE=1 SV=2 - [ITAV_HUMAN]	0		0.1	0.1	1
Q9UPX8	SH3 and multiple ankyrin repeat domains protein 2 OS=Homo sapiens OX=9606 GN=SHANK2 PE=1 SV=3 - [SHAN2_HUMAN]	0		0.1	0.1	1
Q9UIF9	Bromodomain adjacent to zinc finger domain protein 2A OS=Homo sapiens OX=9606 GN=BAZ2A PE=1 SV=4 - [BAZ2A_HUMAN]	0		0.1	0.1	1
Q5VYS8	Terminal uridylyltransferase 7 OS=Homo sapiens OX=9606 GN=TUT7 PE=1 SV=1 - [TUT7_HUMAN]	0		0.1	0.1	1
Q9BV73	Centrosome-associated protein CEP250 OS=Homo sapiens OX=9606 GN=CEP250 PE=1 SV=2 - [CP250_HUMAN]	0		0.1	0.1	1
P46821	Microtubule-associated protein 1B OS=Homo sapiens OX=9606 GN=MAP1B PE=1 SV=2 - [MAP1B_HUMAN]	0		0.1	0.1	1
Q709C8	Vacuolar protein sorting-associated protein 13C OS=Homo sapiens OX=9606 GN=VPS13C PE=1 SV=1 - [VP13C_HUMAN]	0		0.1	0.1	1
P15924	Desmoplakin OS=Homo sapiens OX=9606 GN=DSP PE=1 SV=3 - [DESP_HUMAN]	0		0.1	0.1	1
P13611	Versican core protein OS=Homo sapiens OX=9606 GN=VCAN PE=1 SV=3 - [CSPG2_HUMAN]	0		0.1	0.1	1
P33993	DNA replication licensing factor MCM7 OS=Homo sapiens OX=9606 GN=MCM7 PE=1 SV=4 - [MCM7_HUMAN]	42.7058	42.6287	42.8058	42.7287	0.998197
Q14739	Delta(14)-sterol reductase LBR OS=Homo sapiens OX=9606 GN=LBR PE=1 SV=2 - [LBR_HUMAN]	3.35365	3.34584	3.45365	3.44584	0.997738
P13645	Keratin, type I cytoskeletal 10 OS=Homo sapiens OX=9606 GN=KRT10 PE=1 SV=6 - [K1C10_HUMAN]	92.7444	92.3852	92.8444	92.4852	0.996131
P47914	60S ribosomal protein L29 OS=Homo sapiens OX=9606 GN=RPL29 PE=1 SV=2 - [RL29_HUMAN]	3.95377	3.93576	4.05377	4.03576	0.995557
P08708	40S ribosomal protein S17 OS=Homo sapiens OX=9606 GN=RPS17 PE=1 SV=2 - [RS17_HUMAN]	8.61093	8.56312	8.71093	8.66312	0.994511
Q9Y512	Sorting and assembly machinery component 50 homolog OS=Homo sapiens OX=9606 GN=SAMM50 PE=1 SV=3 - [SAM50_HUMAN]	5.94184	5.90486	6.04184	6.00486	0.99388
Q9NYQ3	Hydroxyacid oxidase 2 OS=Homo sapiens OX=9606 GN=HAO2 PE=1 SV=1 - [HAOX2_HUMAN]	4.4639	4.43464	4.5639	4.53464	0.993589
P36578	60S ribosomal protein L4 OS=Homo sapiens OX=9606 GN=RPL4 PE=1 SV=5 - [RL4_HUMAN]	38.5053	38.2173	38.6053	38.3173	0.992538
P52907	F-actin-capping protein subunit alpha-1 OS=Homo sapiens OX=9606 GN=CAPZA1 PE=1 SV=3 - [CAZA1_HUMAN]	48.5397	48.1393	48.6397	48.2393	0.991769
P02786	Transferrin receptor protein 1 OS=Homo sapiens OX=9606 GN=TFRC PE=1 SV=2 - [TFR1_HUMAN]	2.56204	2.53968	2.66204	2.63968	0.9916
P27708	CAD protein OS=Homo sapiens OX=9606 GN=CAD PE=1 SV=3 - [PYR1_HUMAN]	56.2236	55.7012	56.3236	55.8012	0.990724
P62249	40S ribosomal protein S16 OS=Homo sapiens OX=9606 GN=RPS16 PE=1 SV=2 - [RS16_HUMAN]	25.6775	25.4276	25.7775	25.5276	0.990306
P35580	Myosin-10 OS=Homo sapiens OX=9606 GN=MYH10 PE=1 SV=3 - [MYH10_HUMAN]	1077.54	1066.97	1077.64	1067.07	0.990196
P62701	40S ribosomal protein S4, X isoform OS=Homo sapiens OX=9606 GN=RPS4X PE=1 SV=2 - [RS4X_HUMAN]	57.2791	56.6684	57.3791	56.7684	0.989356
P0DP24	Calmodulin-2 OS=Homo sapiens OX=9606 GN=CALM2 PE=1 SV=1 - [CALM2_HUMAN]	36.1046	35.5552	36.2046	35.6552	0.984826
P63241	Eukaryotic translation initiation factor 5A-1 OS=Homo sapiens OX=9606 GN=EIF5A PE=1 SV=2 - [IF5A1_HUMAN]	2.82483	2.77422	2.92483	2.87422	0.982699
P29728	2'-5'-oligoadenylate synthase 2 OS=Homo sapiens OX=9606 GN=OAS2 PE=1 SV=3 - [OAS2_HUMAN]	3.39051	3.32701	3.49051	3.42701	0.981809
O95573	Long-chain-fatty-acid--CoA ligase 3 OS=Homo sapiens OX=9606 GN=ACSL3 PE=1 SV=3 - [ACSL3_HUMAN]	3.33222	3.2648	3.43222	3.3648	0.980356
O60488	Long-chain-fatty-acid--CoA ligase 4 OS=Homo sapiens OX=9606 GN=ACSL4 PE=1 SV=2 - [ACSL4_HUMAN]	3.33222	3.2648	3.43222	3.3648	0.980356
P46778	60S ribosomal protein L21 OS=Homo sapiens OX=9606 GN=RPL21 PE=1 SV=2 - [RL21_HUMAN]	25.0523	24.5486	25.1523	24.6486	0.979976
P62753	40S ribosomal protein S6 OS=Homo sapiens OX=9606 GN=RPS6 PE=1 SV=1 - [RS6_HUMAN]	6.54795	6.39672	6.64795	6.49672	0.977251
P13639	Elongation factor 2 OS=Homo sapiens OX=9606 GN=EEF2 PE=1 SV=4 - [EF2_HUMAN]	25.385	24.6991	25.485	24.7991	0.973083
P68366	Tubulin alpha-4A chain OS=Homo sapiens OX=9606 GN=TUBA4A PE=1 SV=1 - [TBA4A_HUMAN]	140.463	136.539	140.563	136.639	0.972082
Q5JTH9	RRP12-like protein OS=Homo sapiens OX=9606 GN=RRP12 PE=1 SV=2 - [RRP12_HUMAN]	2.80705	2.72517	2.90705	2.82517	0.971837
Q6ZRI0	Otogelin OS=Homo sapiens OX=9606 GN=OTOG PE=1 SV=3 - [OTOG_HUMAN]	1.68597	1.63467	1.78597	1.73467	0.971273
Q06830	Peroxiredoxin-1 OS=Homo sapiens OX=9606 GN=PRDX1 PE=1 SV=1 - [PRDX1_HUMAN]	7.20353	6.99004	7.30353	7.09004	0.970768
P62861	40S ribosomal protein S30 OS=Homo sapiens OX=9606 GN=FAU PE=1 SV=1 - [RS30_HUMAN]	24.4021	23.6858	24.5021	23.7858	0.970766
P14625	Endoplasmin OS=Homo sapiens OX=9606 GN=HSP90B1 PE=1 SV=1 - [ENPL_HUMAN]	8.1309	7.87123	8.2309	7.97123	0.968451
Q71U36	Tubulin alpha-1A chain OS=Homo sapiens OX=9606 GN=TUBA1A PE=1 SV=1 - [TBA1A_HUMAN]	126.248	122.205	126.348	122.305	0.968001
Q92974	Rho guanine nucleotide exchange factor 2 OS=Homo sapiens OX=9606 GN=ARHGEF2 PE=1 SV=4 - [ARHG2_HUMAN]	19.1927	18.5724	19.2927	18.6724	0.967845
O94822	E3 ubiquitin-protein ligase listerin OS=Homo sapiens OX=9606 GN=LTN1 PE=1 SV=6 - [LTN1_HUMAN]	3.17387	3.0671	3.27387	3.1671	0.967385
O00483	Cytochrome c oxidase subunit NDUFA4 OS=Homo sapiens OX=9606 GN=NDUFA4 PE=1 SV=1 - [NDUA4_HUMAN]	2.33454	2.25314	2.43454	2.35314	0.966565
O60884	DnaJ homolog subfamily A member 2 OS=Homo sapiens OX=9606 GN=DNAJA2 PE=1 SV=1 - [DNJA2_HUMAN]	2.7836	2.67565	2.8836	2.77565	0.962564
P18085	ADP-ribosylation factor 4 OS=Homo sapiens OX=9606 GN=ARF4 PE=1 SV=3 - [ARF4_HUMAN]	5.49885	5.26407	5.59885	5.36407	0.958065
Q7Z406	Myosin-14 OS=Homo sapiens OX=9606 GN=MYH14 PE=1 SV=2 - [MYH14_HUMAN]	324.327	310.349	324.427	310.449	0.956916
Q9UM54	Unconventional myosin-VI OS=Homo sapiens OX=9606 GN=MYO6 PE=1 SV=4 - [MYO6_HUMAN]	85.4414	81.6193	85.5414	81.7193	0.955319
Q9Y657	Spindlin-1 OS=Homo sapiens OX=9606 GN=SPIN1 PE=1 SV=3 - [SPIN1_HUMAN]	3.67791	3.4999	3.77791	3.5999	0.952881
Q9BQE3	Tubulin alpha-1C chain OS=Homo sapiens OX=9606 GN=TUBA1C PE=1 SV=1 - [TBA1C_HUMAN]	138.68	131.851	138.78	131.951	0.950795
P02765	Alpha-2-HS-glycoprotein OS=Homo sapiens OX=9606 GN=AHSG PE=1 SV=2 - [FETUA_HUMAN]	3.39162	3.21833	3.49162	3.31833	0.950371
Q9Y3Y2	Chromatin target of PRMT1 protein OS=Homo sapiens OX=9606 GN=CHTOP PE=1 SV=2 - [CHTOP_HUMAN]	23.0072	21.8444	23.1072	21.9444	0.949676
P47756	F-actin-capping protein subunit beta OS=Homo sapiens OX=9606 GN=CAPZB PE=1 SV=4 - [CAPZB_HUMAN]	78.3733	74.3154	78.4733	74.4154	0.948289
P04843	Dolichyl-diphosphooligosaccharide--protein glycosyltransferase subunit 1 OS=Homo sapiens OX=9606 GN=RPN1 PE=1 SV=1 - [RPN1_HUMAN]	9.51625	9.01405	9.61625	9.11405	0.947776
O60814	Histone H2B type 1-K OS=Homo sapiens OX=9606 GN=H2BC12 PE=1 SV=3 - [H2B1K_HUMAN]	16.3725	15.4907	16.4725	15.5907	0.946466
O15372	Eukaryotic translation initiation factor 3 subunit H OS=Homo sapiens OX=9606 GN=EIF3H PE=1 SV=1 - [EIF3H_HUMAN]	2.90123	2.7357	3.00123	2.8357	0.944846
Q01082	Spectrin beta chain, non-erythrocytic 1 OS=Homo sapiens OX=9606 GN=SPTBN1 PE=1 SV=2 - [SPTB2_HUMAN]	201.254	189.843	201.354	189.943	0.943327
Q96C19	EF-hand domain-containing protein D2 OS=Homo sapiens OX=9606 GN=EFHD2 PE=1 SV=1 - [EFHD2_HUMAN]	103.221	97.3292	103.321	97.4292	0.942975
P35908	Keratin, type II cytoskeletal 2 epidermal OS=Homo sapiens OX=9606 GN=KRT2 PE=1 SV=2 - [K22E_HUMAN]	93.3408	87.9379	93.4408	88.0379	0.942178
P62854	40S ribosomal protein S26 OS=Homo sapiens OX=9606 GN=RPS26 PE=1 SV=3 - [RS26_HUMAN]	15.0604	14.1773	15.1604	14.2773	0.941748
O00148	ATP-dependent RNA helicase DDX39A OS=Homo sapiens OX=9606 GN=DDX39A PE=1 SV=2 - [DX39A_HUMAN]	14.1209	13.259	14.2209	13.359	0.939395
Q9C0D5	Protein TANC1 OS=Homo sapiens OX=9606 GN=TANC1 PE=1 SV=3 - [TANC1_HUMAN]	2.37689	2.22553	2.47689	2.32553	0.938891
P62750	60S ribosomal protein L23a OS=Homo sapiens OX=9606 GN=RPL23A PE=1 SV=1 - [RL23A_HUMAN]	28.6445	26.8233	28.7445	26.9233	0.936642
Q8WWI1	LIM domain only protein 7 OS=Homo sapiens OX=9606 GN=LMO7 PE=1 SV=3 - [LMO7_HUMAN]	11.4924	10.7447	11.5924	10.8447	0.935504
P62913	60S ribosomal protein L11 OS=Homo sapiens OX=9606 GN=RPL11 PE=1 SV=2 - [RL11_HUMAN]	16.6243	15.5456	16.7243	15.6456	0.935498
P62269	40S ribosomal protein S18 OS=Homo sapiens OX=9606 GN=RPS18 PE=1 SV=3 - [RS18_HUMAN]	56.6454	52.9231	56.7454	53.0231	0.934404
Q02878	60S ribosomal protein L6 OS=Homo sapiens OX=9606 GN=RPL6 PE=1 SV=3 - [RL6_HUMAN]	33.3056	31.0137	33.4056	31.1137	0.931394
P84098	60S ribosomal protein L19 OS=Homo sapiens OX=9606 GN=RPL19 PE=1 SV=1 - [RL19_HUMAN]	2.0727	1.92156	2.1727	2.02156	0.930436
P08238	Heat shock protein HSP 90-beta OS=Homo sapiens OX=9606 GN=HSP90AB1 PE=1 SV=4 - [HS90B_HUMAN]	68.4513	63.6258	68.5513	63.7258	0.929609
P69905	Hemoglobin subunit alpha OS=Homo sapiens OX=9606 GN=HBA1 PE=1 SV=2 - [HBA_HUMAN]	4.94485	4.5893	5.04485	4.6893	0.929522
P62241	40S ribosomal protein S8 OS=Homo sapiens OX=9606 GN=RPS8 PE=1 SV=2 - [RS8_HUMAN]	32.2793	29.9712	32.3793	30.0712	0.928715
Q9NTJ3	Structural maintenance of chromosomes protein 4 OS=Homo sapiens OX=9606 GN=SMC4 PE=1 SV=2 - [SMC4_HUMAN]	3.29213	3.04742	3.39213	3.14742	0.927859
P08670	Vimentin OS=Homo sapiens OX=9606 GN=VIM PE=1 SV=4 - [VIME_HUMAN]	251.416	232.228	251.516	232.328	0.92371
P46781	40S ribosomal protein S9 OS=Homo sapiens OX=9606 GN=RPS9 PE=1 SV=3 - [RS9_HUMAN]	41.3068	38.0736	41.4068	38.1736	0.921917
O43795	Unconventional myosin-Ib OS=Homo sapiens OX=9606 GN=MYO1B PE=1 SV=3 - [MYO1B_HUMAN]	136.943	126.229	137.043	126.329	0.921818
P16403	Histone H1.2 OS=Homo sapiens OX=9606 GN=H1-2 PE=1 SV=2 - [H12_HUMAN]	18.5116	17.024	18.6116	17.124	0.920073
Q96PK6	RNA-binding protein 14 OS=Homo sapiens OX=9606 GN=RBM14 PE=1 SV=2 - [RBM14_HUMAN]	20.1579	18.4783	20.2579	18.5783	0.91709
P01834	Immunoglobulin kappa constant OS=Homo sapiens OX=9606 GN=IGKC PE=1 SV=2 - [IGKC_HUMAN]	16.3094	14.9368	16.4094	15.0368	0.916349
P46977	Dolichyl-diphosphooligosaccharide--protein glycosyltransferase subunit STT3A OS=Homo sapiens OX=9606 GN=STT3A PE=1 SV=2 - [STT3A_HUMAN]	1.94787	1.77474	2.04787	1.87474	0.915457
P31146	Coronin-1A OS=Homo sapiens OX=9606 GN=CORO1A PE=1 SV=4 - [COR1A_HUMAN]	12.891	11.7903	12.991	11.8903	0.915272
Q4KMQ1	Taperin OS=Homo sapiens OX=9606 GN=TPRN PE=1 SV=2 - [TPRN_HUMAN]	2.67141	2.43096	2.77141	2.53096	0.913239
P61247	40S ribosomal protein S3a OS=Homo sapiens OX=9606 GN=RPS3A PE=1 SV=2 - [RS3A_HUMAN]	28.6214	26.1233	28.7214	26.2233	0.91302
Q9UJC5	SH3 domain-binding glutamic acid-rich-like protein 2 OS=Homo sapiens OX=9606 GN=SH3BGRL2 PE=1 SV=2 - [SH3L2_HUMAN]	3.12233	2.8395	3.22233	2.9395	0.912227
P61313	60S ribosomal protein L15 OS=Homo sapiens OX=9606 GN=RPL15 PE=1 SV=2 - [RL15_HUMAN]	20.2269	18.4141	20.3269	18.5141	0.910819
P04844	Dolichyl-diphosphooligosaccharide--protein glycosyltransferase subunit 2 OS=Homo sapiens OX=9606 GN=RPN2 PE=1 SV=3 - [RPN2_HUMAN]	14.2373	12.9131	14.3373	13.0131	0.907635
P06493	Cyclin-dependent kinase 1 OS=Homo sapiens OX=9606 GN=CDK1 PE=1 SV=3 - [CDK1_HUMAN]	3.06644	2.77211	3.16644	2.87211	0.907047
Q16643	Drebrin OS=Homo sapiens OX=9606 GN=DBN1 PE=1 SV=4 - [DREB_HUMAN]	87.839	79.5586	87.939	79.6586	0.905839
P52292	Importin subunit alpha-1 OS=Homo sapiens OX=9606 GN=KPNA2 PE=1 SV=1 - [IMA1_HUMAN]	3.66975	3.31453	3.76975	3.41453	0.905769
P01857	Immunoglobulin heavy constant gamma 1 OS=Homo sapiens OX=9606 GN=IGHG1 PE=1 SV=1 - [IGHG1_HUMAN]	33.3123	30.1267	33.4123	30.2267	0.90466
P09382	Galectin-1 OS=Homo sapiens OX=9606 GN=LGALS1 PE=1 SV=2 - [LEG1_HUMAN]	10.4613	9.44794	10.5613	9.54794	0.90405
P06576	ATP synthase subunit beta, mitochondrial OS=Homo sapiens OX=9606 GN=ATP5F1B PE=1 SV=3 - [ATPB_HUMAN]	37.2302	33.6195	37.3302	33.7195	0.903276
Q8TC12	Retinol dehydrogenase 11 OS=Homo sapiens OX=9606 GN=RDH11 PE=1 SV=2 - [RDH11_HUMAN]	3.90083	3.50811	4.00083	3.60811	0.901841
O94832	Unconventional myosin-Id OS=Homo sapiens OX=9606 GN=MYO1D PE=1 SV=2 - [MYO1D_HUMAN]	126.439	113.736	126.539	113.836	0.899618
Q09666	Neuroblast differentiation-associated protein AHNAK OS=Homo sapiens OX=9606 GN=AHNAK PE=1 SV=2 - [AHNK_HUMAN]	17.5385	15.7635	17.6385	15.8635	0.899367
P63104	14-3-3 protein zeta/delta OS=Homo sapiens OX=9606 GN=YWHAZ PE=1 SV=1 - [1433Z_HUMAN]	4.91462	4.39018	5.01462	4.49018	0.895418
P62258	14-3-3 protein epsilon OS=Homo sapiens OX=9606 GN=YWHAE PE=1 SV=1 - [1433E_HUMAN]	4.91462	4.39018	5.01462	4.49018	0.895418
P63244	Receptor of activated protein C kinase 1 OS=Homo sapiens OX=9606 GN=RACK1 PE=1 SV=3 - [RACK1_HUMAN]	46.8054	41.7418	46.9054	41.8418	0.892047
Q8WZ42	Titin OS=Homo sapiens OX=9606 GN=TTN PE=1 SV=4 - [TITIN_HUMAN]	2.26613	2.00983	2.36613	2.10983	0.891682
Q9H2D6	TRIO and F-actin-binding protein OS=Homo sapiens OX=9606 GN=TRIOBP PE=1 SV=3 - [TARA_HUMAN]	1.82125	1.61133	1.92125	1.71133	0.890739
O14974	Protein phosphatase 1 regulatory subunit 12A OS=Homo sapiens OX=9606 GN=PPP1R12A PE=1 SV=1 - [MYPT1_HUMAN]	78.8533	70.1725	78.9533	70.2725	0.890051
P62136	Serine/threonine-protein phosphatase PP1-alpha catalytic subunit OS=Homo sapiens OX=9606 GN=PPP1CA PE=1 SV=1 - [PP1A_HUMAN]	39.6462	35.2735	39.7462	35.3735	0.889986
Q92614	Unconventional myosin-XVIIIa OS=Homo sapiens OX=9606 GN=MYO18A PE=1 SV=3 - [MY18A_HUMAN]	151.178	134.495	151.278	134.595	0.88972
Q07283	Trichohyalin OS=Homo sapiens OX=9606 GN=TCHH PE=1 SV=2 - [TRHY_HUMAN]	2.07485	1.825	2.17485	1.925	0.885118
P09493	Tropomyosin alpha-1 chain OS=Homo sapiens OX=9606 GN=TPM1 PE=1 SV=2 - [TPM1_HUMAN]	41.7629	36.9042	41.8629	37.0042	0.883937
Q13813	Spectrin alpha chain, non-erythrocytic 1 OS=Homo sapiens OX=9606 GN=SPTAN1 PE=1 SV=3 - [SPTN1_HUMAN]	226.027	198.741	226.127	198.841	0.879336
P33991	DNA replication licensing factor MCM4 OS=Homo sapiens OX=9606 GN=MCM4 PE=1 SV=5 - [MCM4_HUMAN]	4.09649	3.58541	4.19649	3.68541	0.878213
P08754	Guanine nucleotide-binding protein G(i) subunit alpha OS=Homo sapiens OX=9606 GN=GNAI3 PE=1 SV=3 - [GNAI3_HUMAN]	3.08565	2.69279	3.18565	2.79279	0.87668
P04899	Guanine nucleotide-binding protein G(i) subunit alpha-2 OS=Homo sapiens OX=9606 GN=GNAI2 PE=1 SV=3 - [GNAI2_HUMAN]	3.08565	2.69279	3.18565	2.79279	0.87668
Q15149	Plectin OS=Homo sapiens OX=9606 GN=PLEC PE=1 SV=3 - [PLEC_HUMAN]	231.39	202.687	231.49	202.787	0.876007
Q9UNL2	Translocon-associated protein subunit gamma OS=Homo sapiens OX=9606 GN=SSR3 PE=1 SV=1 - [SSRG_HUMAN]	3.97602	3.45755	4.07602	3.55755	0.8728
P23396	40S ribosomal protein S3 OS=Homo sapiens OX=9606 GN=RPS3 PE=1 SV=2 - [RS3_HUMAN]	33.3939	28.9639	33.4939	29.0639	0.867736
P48047	ATP synthase subunit O, mitochondrial OS=Homo sapiens OX=9606 GN=ATP5PO PE=1 SV=1 - [ATPO_HUMAN]	13.2839	11.4914	13.3839	11.5914	0.866069
Q8IYB3	Serine/arginine repetitive matrix protein 1 OS=Homo sapiens OX=9606 GN=SRRM1 PE=1 SV=2 - [SRRM1_HUMAN]	4.29975	3.7088	4.39975	3.8088	0.865685
Q96JB8	MAGUK p55 subfamily member 4 OS=Homo sapiens OX=9606 GN=MPP4 PE=1 SV=2 - [MPP4_HUMAN]	2.75581	2.3624	2.85581	2.4624	0.862242
P42695	Condensin-2 complex subunit D3 OS=Homo sapiens OX=9606 GN=NCAPD3 PE=1 SV=2 - [CNDD3_HUMAN]	2.48831	2.12825	2.58831	2.22825	0.86089
P46940	Ras GTPase-activating-like protein IQGAP1 OS=Homo sapiens OX=9606 GN=IQGAP1 PE=1 SV=1 - [IQGA1_HUMAN]	91.0608	77.7109	91.1608	77.8109	0.853557
Q9H9B4	Sideroflexin-1 OS=Homo sapiens OX=9606 GN=SFXN1 PE=1 SV=4 - [SFXN1_HUMAN]	6.51503	5.54162	6.61503	5.64162	0.852849
Q6WCQ1	Myosin phosphatase Rho-interacting protein OS=Homo sapiens OX=9606 GN=MPRIP PE=1 SV=3 - [MPRIP_HUMAN]	30.1075	25.6289	30.2075	25.7289	0.851739
P62424	60S ribosomal protein L7a OS=Homo sapiens OX=9606 GN=RPL7A PE=1 SV=2 - [RL7A_HUMAN]	14.6513	12.4528	14.7513	12.5528	0.850965
P04264	Keratin, type II cytoskeletal 1 OS=Homo sapiens OX=9606 GN=KRT1 PE=1 SV=6 - [K2C1_HUMAN]	163.034	138.156	163.134	138.256	0.847498
Q9UJ99	Cadherin-22 OS=Homo sapiens OX=9606 GN=CDH22 PE=2 SV=2 - [CAD22_HUMAN]	5.44452	4.58258	5.54452	4.68258	0.844543
Q6NYC8	Phostensin OS=Homo sapiens OX=9606 GN=PPP1R18 PE=1 SV=1 - [PPR18_HUMAN]	36.6844	30.8402	36.7844	30.9402	0.841123
P07900	Heat shock protein HSP 90-alpha OS=Homo sapiens OX=9606 GN=HSP90AA1 PE=1 SV=5 - [HS90A_HUMAN]	28.6206	24.0109	28.7206	24.1109	0.839499
Q13155	Aminoacyl tRNA synthase complex-interacting multifunctional protein 2 OS=Homo sapiens OX=9606 GN=AIMP2 PE=1 SV=2 - [AIMP2_HUMAN]	2.28375	1.88809	2.38375	1.98809	0.834017
Q8TEM1	Nuclear pore membrane glycoprotein 210 OS=Homo sapiens OX=9606 GN=NUP210 PE=1 SV=3 - [PO210_HUMAN]	3.42862	2.82898	3.52862	2.92898	0.830065
Q9UHB6	LIM domain and actin-binding protein 1 OS=Homo sapiens OX=9606 GN=LIMA1 PE=1 SV=1 - [LIMA1_HUMAN]	61.7575	51.1974	61.8575	51.2974	0.829283
P61254	60S ribosomal protein L26 OS=Homo sapiens OX=9606 GN=RPL26 PE=1 SV=1 - [RL26_HUMAN]	23.2626	19.2723	23.3626	19.3723	0.829204
P62841	40S ribosomal protein S15 OS=Homo sapiens OX=9606 GN=RPS15 PE=1 SV=2 - [RS15_HUMAN]	4.8876	4.00092	4.9876	4.10092	0.822223
P19105	Myosin regulatory light chain 12A OS=Homo sapiens OX=9606 GN=MYL12A PE=1 SV=2 - [ML12A_HUMAN]	98.8489	80.99	98.9489	81.09	0.819514
Q96IU4	Protein ABHD14B OS=Homo sapiens OX=9606 GN=ABHD14B PE=1 SV=1 - [ABHEB_HUMAN]	2.75201	2.21838	2.85201	2.31838	0.812893
P12814	Alpha-actinin-1 OS=Homo sapiens OX=9606 GN=ACTN1 PE=1 SV=2 - [ACTN1_HUMAN]	28.5903	23.0681	28.6903	23.1681	0.807523
P60866	40S ribosomal protein S20 OS=Homo sapiens OX=9606 GN=RPS20 PE=1 SV=1 - [RS20_HUMAN]	8.39781	6.7352	8.49781	6.8352	0.804348
Q14974	Importin subunit beta-1 OS=Homo sapiens OX=9606 GN=KPNB1 PE=1 SV=2 - [IMB1_HUMAN]	19.083	15.2131	19.183	15.3131	0.798268
Q03001	Dystonin OS=Homo sapiens OX=9606 GN=DST PE=1 SV=4 - [DYST_HUMAN]	109.952	87.1896	110.052	87.2896	0.793168
Q96KK5	Histone H2A type 1-H OS=Homo sapiens OX=9606 GN=H2AC12 PE=1 SV=3 - [H2A1H_HUMAN]	22.3248	17.6437	22.4248	17.7437	0.791254
Q69YQ0	Cytospin-A OS=Homo sapiens OX=9606 GN=SPECC1L PE=1 SV=2 - [CYTSA_HUMAN]	43.9552	34.6517	44.0552	34.7517	0.788821
P27348	14-3-3 protein theta OS=Homo sapiens OX=9606 GN=YWHAQ PE=1 SV=1 - [1433T_HUMAN]	12.6054	9.90534	12.7054	10.0053	0.787489
Q9BQG0	Myb-binding protein 1A OS=Homo sapiens OX=9606 GN=MYBBP1A PE=1 SV=2 - [MBB1A_HUMAN]	6.02157	4.70842	6.12157	4.80842	0.785489
P13796	Plastin-2 OS=Homo sapiens OX=9606 GN=LCP1 PE=1 SV=6 - [PLSL_HUMAN]	16.4915	12.9095	16.5915	13.0095	0.784108
O00571	ATP-dependent RNA helicase DDX3X OS=Homo sapiens OX=9606 GN=DDX3X PE=1 SV=3 - [DDX3X_HUMAN]	11.9679	9.34549	12.0679	9.44549	0.782694
P46776	60S ribosomal protein L27a OS=Homo sapiens OX=9606 GN=RPL27A PE=1 SV=2 - [RL27A_HUMAN]	12.1442	9.37417	12.2442	9.47417	0.773767
O43707	Alpha-actinin-4 OS=Homo sapiens OX=9606 GN=ACTN4 PE=1 SV=2 - [ACTN4_HUMAN]	64.7164	49.9989	64.8164	50.0989	0.772935
P62277	40S ribosomal protein S13 OS=Homo sapiens OX=9606 GN=RPS13 PE=1 SV=2 - [RS13_HUMAN]	75.5087	57.7695	75.6087	57.8695	0.765382
P13647	Keratin, type II cytoskeletal 5 OS=Homo sapiens OX=9606 GN=KRT5 PE=1 SV=3 - [K2C5_HUMAN]	28.4545	21.3018	28.5545	21.4018	0.749505
P62917	60S ribosomal protein L8 OS=Homo sapiens OX=9606 GN=RPL8 PE=1 SV=2 - [RL8_HUMAN]	6.69583	4.92061	6.79583	5.02061	0.738779
P11908	Ribose-phosphate pyrophosphokinase 2 OS=Homo sapiens OX=9606 GN=PRPS2 PE=1 SV=2 - [PRPS2_HUMAN]	5.23293	3.82054	5.33293	3.92054	0.735155
P26373	60S ribosomal protein L13 OS=Homo sapiens OX=9606 GN=RPL13 PE=1 SV=4 - [RL13_HUMAN]	35.3658	25.8584	35.4658	25.9584	0.731928
P62266	40S ribosomal protein S23 OS=Homo sapiens OX=9606 GN=RPS23 PE=1 SV=3 - [RS23_HUMAN]	14.5077	10.5458	14.6077	10.6458	0.728776
P53007	Tricarboxylate transport protein, mitochondrial OS=Homo sapiens OX=9606 GN=SLC25A1 PE=1 SV=2 - [TXTP_HUMAN]	6.87629	4.97828	6.97629	5.07828	0.727935
E9PRG8	Uncharacterized protein C11orf98 OS=Homo sapiens OX=9606 GN=C11orf98 PE=4 SV=2 - [CK098_HUMAN]	14.964	10.8405	15.064	10.9405	0.726265
O43175	D-3-phosphoglycerate dehydrogenase OS=Homo sapiens OX=9606 GN=PHGDH PE=1 SV=4 - [SERA_HUMAN]	13.6674	9.80867	13.7674	9.90867	0.71972
P25705	ATP synthase subunit alpha, mitochondrial OS=Homo sapiens OX=9606 GN=ATP5F1A PE=1 SV=1 - [ATPA_HUMAN]	40.8469	29.2414	40.9469	29.3414	0.716572
P83731	60S ribosomal protein L24 OS=Homo sapiens OX=9606 GN=RPL24 PE=1 SV=1 - [RL24_HUMAN]	9.13394	6.43371	9.23394	6.53371	0.707575
Q9NR30	Nucleolar RNA helicase 2 OS=Homo sapiens OX=9606 GN=DDX21 PE=1 SV=5 - [DDX21_HUMAN]	6.86041	4.80536	6.96041	4.90536	0.704751
P57088	Transmembrane protein 33 OS=Homo sapiens OX=9606 GN=TMEM33 PE=1 SV=2 - [TMM33_HUMAN]	4.92893	3.389	5.02893	3.489	0.693785
P62280	40S ribosomal protein S11 OS=Homo sapiens OX=9606 GN=RPS11 PE=1 SV=3 - [RS11_HUMAN]	75.8838	52.3796	75.9838	52.4796	0.690668
P62979	Ubiquitin-40S ribosomal protein S27a OS=Homo sapiens OX=9606 GN=RPS27A PE=1 SV=2 - [RS27A_HUMAN]	13.1729	9.04041	13.2729	9.14041	0.688653
P01876	Immunoglobulin heavy constant alpha 1 OS=Homo sapiens OX=9606 GN=IGHA1 PE=1 SV=2 - [IGHA1_HUMAN]	12.7601	8.71404	12.8601	8.81404	0.685379
Q15021	Condensin complex subunit 1 OS=Homo sapiens OX=9606 GN=NCAPD2 PE=1 SV=3 - [CND1_HUMAN]	2.78085	1.86697	2.88085	1.96697	0.682775
P46782	40S ribosomal protein S5 OS=Homo sapiens OX=9606 GN=RPS5 PE=1 SV=4 - [RS5_HUMAN]	16.1507	10.7848	16.2507	10.8848	0.6698
P62891	60S ribosomal protein L39 OS=Homo sapiens OX=9606 GN=RPL39 PE=1 SV=2 - [RL39_HUMAN]	32.913	21.9182	33.013	22.0182	0.666956
Q8NC51	Plasminogen activator inhibitor 1 RNA-binding protein OS=Homo sapiens OX=9606 GN=SERBP1 PE=1 SV=2 - [PAIRB_HUMAN]	9.00566	5.95266	9.10566	6.05266	0.664714
P42766	60S ribosomal protein L35 OS=Homo sapiens OX=9606 GN=RPL35 PE=1 SV=2 - [RL35_HUMAN]	29.2562	19.3658	29.3562	19.4658	0.663089
P62910	60S ribosomal protein L32 OS=Homo sapiens OX=9606 GN=RPL32 PE=1 SV=2 - [RL32_HUMAN]	13.0904	8.59969	13.1904	8.69969	0.659549
O75964	ATP synthase subunit g, mitochondrial OS=Homo sapiens OX=9606 GN=ATP5MG PE=1 SV=3 - [ATP5L_HUMAN]	10.0599	6.56516	10.1599	6.66516	0.656027
P35527	Keratin, type I cytoskeletal 9 OS=Homo sapiens OX=9606 GN=KRT9 PE=1 SV=3 - [K1C9_HUMAN]	77.7917	50.9758	77.8917	51.0758	0.655728
Q9Y678	Coatomer subunit gamma-1 OS=Homo sapiens OX=9606 GN=COPG1 PE=1 SV=1 - [COPG1_HUMAN]	13.0844	8.46753	13.1844	8.56753	0.649824
P38646	Stress-70 protein, mitochondrial OS=Homo sapiens OX=9606 GN=HSPA9 PE=1 SV=2 - [GRP75_HUMAN]	9.02295	5.7324	9.12295	5.8324	0.639311
O15143	Actin-related protein 2/3 complex subunit 1B OS=Homo sapiens OX=9606 GN=ARPC1B PE=1 SV=3 - [ARC1B_HUMAN]	3.51433	2.20297	3.61433	2.30297	0.637175
Q9P0L0	Vesicle-associated membrane protein-associated protein A OS=Homo sapiens OX=9606 GN=VAPA PE=1 SV=3 - [VAPA_HUMAN]	6.59294	4.15884	6.69294	4.25884	0.636318
P14649	Myosin light chain 6B OS=Homo sapiens OX=9606 GN=MYL6B PE=1 SV=1 - [MYL6B_HUMAN]	78.9125	49.1595	79.0125	49.2595	0.62344
P51159	Ras-related protein Rab-27A OS=Homo sapiens OX=9606 GN=RAB27A PE=1 SV=3 - [RB27A_HUMAN]	6.24216	3.83195	6.34216	3.93195	0.61997
Q9NPQ8	Synembryn-A OS=Homo sapiens OX=9606 GN=RIC8A PE=1 SV=3 - [RIC8A_HUMAN]	3.392	2.04408	3.492	2.14408	0.613998
O95816	BAG family molecular chaperone regulator 2 OS=Homo sapiens OX=9606 GN=BAG2 PE=1 SV=1 - [BAG2_HUMAN]	6.76144	4.10605	6.86144	4.20605	0.612998
P49368	T-complex protein 1 subunit gamma OS=Homo sapiens OX=9606 GN=CCT3 PE=1 SV=4 - [TCPG_HUMAN]	13.8105	8.20674	13.9105	8.30674	0.597157
P41219	Peripherin OS=Homo sapiens OX=9606 GN=PRPH PE=1 SV=2 - [PERI_HUMAN]	20.3413	11.9503	20.4413	12.0503	0.589507
P07355	Annexin A2 OS=Homo sapiens OX=9606 GN=ANXA2 PE=1 SV=2 - [ANXA2_HUMAN]	12.5027	7.28065	12.6027	7.38065	0.585642
P02538	Keratin, type II cytoskeletal 6A OS=Homo sapiens OX=9606 GN=KRT6A PE=1 SV=3 - [K2C6A_HUMAN]	45.1747	26.0325	45.2747	26.1325	0.577199
O75533	Splicing factor 3B subunit 1 OS=Homo sapiens OX=9606 GN=SF3B1 PE=1 SV=3 - [SF3B1_HUMAN]	6.0157	3.41984	6.1157	3.51984	0.575541
P68431	Histone H3.1 OS=Homo sapiens OX=9606 GN=H3C1 PE=1 SV=2 - [H31_HUMAN]	6.22229	3.50287	6.32229	3.60287	0.569868
O95425	Supervillin OS=Homo sapiens OX=9606 GN=SVIL PE=1 SV=2 - [SVIL_HUMAN]	5.81885	3.26179	5.91885	3.36179	0.56798
P04406	Glyceraldehyde-3-phosphate dehydrogenase OS=Homo sapiens OX=9606 GN=GAPDH PE=1 SV=3 - [G3P_HUMAN]	35.2206	19.776	35.3206	19.876	0.56273
P18077	60S ribosomal protein L35a OS=Homo sapiens OX=9606 GN=RPL35A PE=1 SV=2 - [RL35A_HUMAN]	11.4832	6.28531	11.5832	6.38531	0.551258
P62244	40S ribosomal protein S15a OS=Homo sapiens OX=9606 GN=RPS15A PE=1 SV=2 - [RS15A_HUMAN]	10.673	5.82933	10.773	5.92933	0.550386
P02545	Prelamin-A/C OS=Homo sapiens OX=9606 GN=LMNA PE=1 SV=1 - [LMNA_HUMAN]	6.62318	3.54109	6.72318	3.64109	0.541573
Q96PY5	Formin-like protein 2 OS=Homo sapiens OX=9606 GN=FMNL2 PE=1 SV=3 - [FMNL2_HUMAN]	4.78354	2.52858	4.88354	2.62858	0.538253
P46783	40S ribosomal protein S10 OS=Homo sapiens OX=9606 GN=RPS10 PE=1 SV=1 - [RS10_HUMAN]	12.7627	6.80874	12.8627	6.90874	0.537116
Q01650	Large neutral amino acids transporter small subunit 1 OS=Homo sapiens OX=9606 GN=SLC7A5 PE=1 SV=2 - [LAT1_HUMAN]	6.79825	3.57924	6.89825	3.67924	0.533359
P26641	Elongation factor 1-gamma OS=Homo sapiens OX=9606 GN=EEF1G PE=1 SV=3 - [EF1G_HUMAN]	31.2476	16.562	31.3476	16.662	0.531525
P10809	60 kDa heat shock protein, mitochondrial OS=Homo sapiens OX=9606 GN=HSPD1 PE=1 SV=2 - [CH60_HUMAN]	13.5655	7.12826	13.6655	7.22826	0.528943
Q04637	Eukaryotic translation initiation factor 4 gamma 1 OS=Homo sapiens OX=9606 GN=EIF4G1 PE=1 SV=4 - [IF4G1_HUMAN]	8.18223	4.27141	8.28223	4.37141	0.527806
P08779	Keratin, type I cytoskeletal 16 OS=Homo sapiens OX=9606 GN=KRT16 PE=1 SV=4 - [K1C16_HUMAN]	33.6844	17.6905	33.7844	17.7905	0.526588
Q03519	Antigen peptide transporter 2 OS=Homo sapiens OX=9606 GN=TAP2 PE=1 SV=1 - [TAP2_HUMAN]	5.62299	2.9067	5.72299	3.0067	0.525372
Q3ZCQ8	Mitochondrial import inner membrane translocase subunit TIM50 OS=Homo sapiens OX=9606 GN=TIMM50 PE=1 SV=2 - [TIM50_HUMAN]	13.1216	6.76276	13.2216	6.86276	0.519058
P63167	Dynein light chain 1, cytoplasmic OS=Homo sapiens OX=9606 GN=DYNLL1 PE=1 SV=1 - [DYL1_HUMAN]	4.07159	2.04916	4.17159	2.14916	0.51519
P23528	Cofilin-1 OS=Homo sapiens OX=9606 GN=CFL1 PE=1 SV=3 - [COF1_HUMAN]	6.50516	3.29777	6.60516	3.39777	0.514411
P14868	Aspartate--tRNA ligase, cytoplasmic OS=Homo sapiens OX=9606 GN=DARS1 PE=1 SV=2 - [SYDC_HUMAN]	5.28741	2.66906	5.38741	2.76906	0.513987
P20700	Lamin-B1 OS=Homo sapiens OX=9606 GN=LMNB1 PE=1 SV=2 - [LMNB1_HUMAN]	4.93069	2.40407	5.03069	2.50407	0.497759
P62826	GTP-binding nuclear protein Ran OS=Homo sapiens OX=9606 GN=RAN PE=1 SV=3 - [RAN_HUMAN]	6.77215	3.28833	6.87215	3.38833	0.493053
P11586	C-1-tetrahydrofolate synthase, cytoplasmic OS=Homo sapiens OX=9606 GN=MTHFD1 PE=1 SV=3 - [C1TC_HUMAN]	7.759	3.75774	7.859	3.85774	0.490869
Q9Y3U8	60S ribosomal protein L36 OS=Homo sapiens OX=9606 GN=RPL36 PE=1 SV=3 - [RL36_HUMAN]	4.82856	2.28003	4.92856	2.38003	0.482907
P61513	60S ribosomal protein L37a OS=Homo sapiens OX=9606 GN=RPL37A PE=1 SV=2 - [RL37A_HUMAN]	119.562	55.5456	119.662	55.6456	0.465025
Q9H0U3	Magnesium transporter protein 1 OS=Homo sapiens OX=9606 GN=MAGT1 PE=1 SV=1 - [MAGT1_HUMAN]	4.96018	2.24702	5.06018	2.34702	0.463821
P39019	40S ribosomal protein S19 OS=Homo sapiens OX=9606 GN=RPS19 PE=1 SV=2 - [RS19_HUMAN]	4.61907	2.08145	4.71907	2.18145	0.462262
Q96KR7	Phosphatase and actin regulator 3 OS=Homo sapiens OX=9606 GN=PHACTR3 PE=1 SV=1 - [PHAR3_HUMAN]	32.6817	14.9125	32.7817	15.0125	0.457953
P02533	Keratin, type I cytoskeletal 14 OS=Homo sapiens OX=9606 GN=KRT14 PE=1 SV=4 - [K1C14_HUMAN]	36.8246	16.757	36.9246	16.857	0.456525
Q15629	Translocating chain-associated membrane protein 1 OS=Homo sapiens OX=9606 GN=TRAM1 PE=1 SV=3 - [TRAM1_HUMAN]	4.17652	1.84572	4.27652	1.94572	0.454977
P83881	60S ribosomal protein L36a OS=Homo sapiens OX=9606 GN=RPL36A PE=1 SV=2 - [RL36A_HUMAN]	24.2861	10.8346	24.3861	10.9346	0.448395
P34897	Serine hydroxymethyltransferase, mitochondrial OS=Homo sapiens OX=9606 GN=SHMT2 PE=1 SV=3 - [GLYM_HUMAN]	11.4331	5.06453	11.5331	5.16453	0.447801
P61158	Actin-related protein 3 OS=Homo sapiens OX=9606 GN=ACTR3 PE=1 SV=3 - [ARP3_HUMAN]	6.38738	2.75532	6.48738	2.85532	0.440134
O00299	Chloride intracellular channel protein 1 OS=Homo sapiens OX=9606 GN=CLIC1 PE=1 SV=4 - [CLIC1_HUMAN]	6.80553	2.8512	6.90553	2.9512	0.427368
P00338	L-lactate dehydrogenase A chain OS=Homo sapiens OX=9606 GN=LDHA PE=1 SV=2 - [LDHA_HUMAN]	36.415	15.3704	36.515	15.4704	0.423673
P43490	Nicotinamide phosphoribosyltransferase OS=Homo sapiens OX=9606 GN=NAMPT PE=1 SV=1 - [NAMPT_HUMAN]	10.7852	4.42908	10.8852	4.52908	0.416077
Q969Q0	60S ribosomal protein L36a-like OS=Homo sapiens OX=9606 GN=RPL36AL PE=1 SV=3 - [RL36L_HUMAN]	26.903	11.0866	27.003	11.1866	0.414274
P14618	Pyruvate kinase PKM OS=Homo sapiens OX=9606 GN=PKM PE=1 SV=4 - [KPYM_HUMAN]	24.6849	10.1511	24.7849	10.2511	0.413601
Q8TEX9	Importin-4 OS=Homo sapiens OX=9606 GN=IPO4 PE=1 SV=2 - [IPO4_HUMAN]	12.0336	4.84689	12.1336	4.94689	0.407702
P62987	Ubiquitin-60S ribosomal protein L40 OS=Homo sapiens OX=9606 GN=UBA52 PE=1 SV=2 - [RL40_HUMAN]	10.7398	4.15306	10.8398	4.25306	0.392354
P06396	Gelsolin OS=Homo sapiens OX=9606 GN=GSN PE=1 SV=1 - [GELS_HUMAN]	20.3293	7.8754	20.4293	7.9754	0.39039
P61353	60S ribosomal protein L27 OS=Homo sapiens OX=9606 GN=RPL27 PE=1 SV=2 - [RL27_HUMAN]	11.777	4.46482	11.877	4.56482	0.384341
Q9Y2D5	A-kinase anchor protein 2 OS=Homo sapiens OX=9606 GN=AKAP2 PE=1 SV=3 - [AKAP2_HUMAN]	6.46005	2.41051	6.56005	2.51051	0.382696
Q15084	Protein disulfide-isomerase A6 OS=Homo sapiens OX=9606 GN=PDIA6 PE=1 SV=1 - [PDIA6_HUMAN]	18.9551	6.89535	19.0551	6.99535	0.367112
P21333	Filamin-A OS=Homo sapiens OX=9606 GN=FLNA PE=1 SV=4 - [FLNA_HUMAN]	9.04373	3.02641	9.14373	3.12641	0.341918
P06733	Alpha-enolase OS=Homo sapiens OX=9606 GN=ENO1 PE=1 SV=2 - [ENOA_HUMAN]	22.4342	7.44919	22.5342	7.54919	0.335011
P62937	Peptidyl-prolyl cis-trans isomerase A OS=Homo sapiens OX=9606 GN=PPIA PE=1 SV=2 - [PPIA_HUMAN]	15.2947	4.95024	15.3947	5.05024	0.328051
Q86YZ3	Hornerin OS=Homo sapiens OX=9606 GN=HRNR PE=1 SV=2 - [HORN_HUMAN]	19.4927	6.25517	19.5927	6.35517	0.324364
Q9H3U1	Protein unc-45 homolog A OS=Homo sapiens OX=9606 GN=UNC45A PE=1 SV=1 - [UN45A_HUMAN]	5.97461	1.82339	6.07461	1.92339	0.316627
P07195	L-lactate dehydrogenase B chain OS=Homo sapiens OX=9606 GN=LDHB PE=1 SV=2 - [LDHB_HUMAN]	17.7002	5.10699	17.8002	5.20699	0.292524
P22695	Cytochrome b-c1 complex subunit 2, mitochondrial OS=Homo sapiens OX=9606 GN=UQCRC2 PE=1 SV=3 - [QCR2_HUMAN]	9.28141	2.48948	9.38141	2.58948	0.276023
Q969V3	Nicalin OS=Homo sapiens OX=9606 GN=NCLN PE=1 SV=2 - [NCLN_HUMAN]	8.58958	2.00625	8.68958	2.10625	0.242388
Q14525	Keratin, type I cuticular Ha3-II OS=Homo sapiens OX=9606 GN=KRT33B PE=1 SV=3 - [KT33B_HUMAN]	23.1533	3.92497	23.2533	4.02497	0.173092
P50238	Cysteine-rich protein 1 OS=Homo sapiens OX=9606 GN=CRIP1 PE=1 SV=3 - [CRIP1_HUMAN]	1.62625		1.72625	0.1	0.0579292
Q9P0P8	Mitochondrial transcription rescue factor 1 OS=Homo sapiens OX=9606 GN=MTRES1 PE=1 SV=1 - [MRES1_HUMAN]	1.62696		1.72696	0.1	0.0579051
Q9UJV8	Purine-rich element-binding protein gamma OS=Homo sapiens OX=9606 GN=PURG PE=2 SV=1 - [PURG_HUMAN]	1.62867		1.72867	0.1	0.0578479
Q9P0J6	39S ribosomal protein L36, mitochondrial OS=Homo sapiens OX=9606 GN=MRPL36 PE=1 SV=1 - [RM36_HUMAN]	1.63102		1.73102	0.1	0.0577695
Q8NGY6	Olfactory receptor 6N2 OS=Homo sapiens OX=9606 GN=OR6N2 PE=3 SV=1 - [OR6N2_HUMAN]	1.67248		1.77248	0.1	0.0564181
Q9H000	Probable E3 ubiquitin-protein ligase makorin-2 OS=Homo sapiens OX=9606 GN=MKRN2 PE=1 SV=2 - [MKRN2_HUMAN]	1.68731		1.78731	0.1	0.0559501
Q14103	Heterogeneous nuclear ribonucleoprotein D0 OS=Homo sapiens OX=9606 GN=HNRNPD PE=1 SV=1 - [HNRPD_HUMAN]	1.70821	0	1.80821	0.1	0.0553034
P15735	Phosphorylase b kinase gamma catalytic chain, liver/testis isoform OS=Homo sapiens OX=9606 GN=PHKG2 PE=1 SV=1 - [PHKG2_HUMAN]	1.70935		1.80935	0.1	0.0552684
O14907	Tax1-binding protein 3 OS=Homo sapiens OX=9606 GN=TAX1BP3 PE=1 SV=2 - [TX1B3_HUMAN]	1.71102		1.81102	0.1	0.0552175
P53999	Activated RNA polymerase II transcriptional coactivator p15 OS=Homo sapiens OX=9606 GN=SUB1 PE=1 SV=3 - [TCP4_HUMAN]	1.71866	0	1.81866	0.1	0.0549854
Q96SB8	Structural maintenance of chromosomes protein 6 OS=Homo sapiens OX=9606 GN=SMC6 PE=1 SV=2 - [SMC6_HUMAN]	1.742		1.842	0.1	0.0542888
O95447	Lebercilin-like protein OS=Homo sapiens OX=9606 GN=LCA5L PE=1 SV=1 - [LCA5L_HUMAN]	1.74506		1.84506	0.1	0.0541988
Q9NY12	H/ACA ribonucleoprotein complex subunit 1 OS=Homo sapiens OX=9606 GN=GAR1 PE=1 SV=1 - [GAR1_HUMAN]	1.74586		1.84586	0.1	0.0541752
Q02224	Centromere-associated protein E OS=Homo sapiens OX=9606 GN=CENPE PE=1 SV=2 - [CENPE_HUMAN]	1.75106		1.85106	0.1	0.0540232
Q7Z6E9	E3 ubiquitin-protein ligase RBBP6 OS=Homo sapiens OX=9606 GN=RBBP6 PE=1 SV=1 - [RBBP6_HUMAN]	1.75311		1.85311	0.1	0.0539633
Q9ULS5	Transmembrane and coiled-coil domain protein 3 OS=Homo sapiens OX=9606 GN=TMCC3 PE=1 SV=3 - [TMCC3_HUMAN]	1.75545		1.85545	0.1	0.0538954
Q96JN8	Neuralized-like protein 4 OS=Homo sapiens OX=9606 GN=NEURL4 PE=1 SV=2 - [NEUL4_HUMAN]	1.77853		1.87853	0.1	0.0532332
O00139	Kinesin-like protein KIF2A OS=Homo sapiens OX=9606 GN=KIF2A PE=1 SV=3 - [KIF2A_HUMAN]	1.78715		1.88715	0.1	0.05299
Q9UMQ3	Homeobox protein BarH-like 2 OS=Homo sapiens OX=9606 GN=BARX2 PE=1 SV=3 - [BARX2_HUMAN]	1.8015		1.9015	0.1	0.0525901
Q9NP81	Serine--tRNA ligase, mitochondrial OS=Homo sapiens OX=9606 GN=SARS2 PE=1 SV=1 - [SYSM_HUMAN]	1.80962		1.90962	0.1	0.0523666
P15311	Ezrin OS=Homo sapiens OX=9606 GN=EZR PE=1 SV=4 - [EZRI_HUMAN]	1.86951		1.96951	0.1	0.050774
H7BZ55	Putative ciliary rootlet coiled-coil protein 2 OS=Homo sapiens OX=9606 GN=CROCC2 PE=5 SV=4 - [CRCC2_HUMAN]	1.87076		1.97076	0.1	0.050742
P62316	Small nuclear ribonucleoprotein Sm D2 OS=Homo sapiens OX=9606 GN=SNRPD2 PE=1 SV=1 - [SMD2_HUMAN]	1.9054		2.0054	0.1	0.0498653
Q13469	Nuclear factor of activated T-cells, cytoplasmic 2 OS=Homo sapiens OX=9606 GN=NFATC2 PE=1 SV=2 - [NFAC2_HUMAN]	1.95124		2.05124	0.1	0.0487511
O15528	25-hydroxyvitamin D-1 alpha hydroxylase, mitochondrial OS=Homo sapiens OX=9606 GN=CYP27B1 PE=1 SV=1 - [CP27B_HUMAN]	1.96004		2.06004	0.1	0.0485428
P49321	Nuclear autoantigenic sperm protein OS=Homo sapiens OX=9606 GN=NASP PE=1 SV=2 - [NASP_HUMAN]	1.97739		2.07739	0.1	0.0481373
Q2KHM9	Protein moonraker OS=Homo sapiens OX=9606 GN=KIAA0753 PE=1 SV=3 - [MOONR_HUMAN]	1.97739		2.07739	0.1	0.0481373
P18847	Cyclic AMP-dependent transcription factor ATF-3 OS=Homo sapiens OX=9606 GN=ATF3 PE=1 SV=2 - [ATF3_HUMAN]	2.01662		2.11662	0.1	0.047245
Q8NBN3	Transmembrane protein 87A OS=Homo sapiens OX=9606 GN=TMEM87A PE=1 SV=3 - [TM87A_HUMAN]	2.02575		2.12575	0.1	0.0470422
P62873	Guanine nucleotide-binding protein G(I)/G(S)/G(T) subunit beta-1 OS=Homo sapiens OX=9606 GN=GNB1 PE=1 SV=3 - [GBB1_HUMAN]	2.02611		2.12611	0.1	0.0470343
P13010	X-ray repair cross-complementing protein 5 OS=Homo sapiens OX=9606 GN=XRCC5 PE=1 SV=3 - [XRCC5_HUMAN]	2.02939		2.12939	0.1	0.0469617
O00481	Butyrophilin subfamily 3 member A1 OS=Homo sapiens OX=9606 GN=BTN3A1 PE=1 SV=3 - [BT3A1_HUMAN]	2.04273		2.14273	0.1	0.0466695
Q5U623	Activating transcription factor 7-interacting protein 2 OS=Homo sapiens OX=9606 GN=ATF7IP2 PE=1 SV=2 - [MCAF2_HUMAN]	2.04943		2.14943	0.1	0.046524
Q12791	Calcium-activated potassium channel subunit alpha-1 OS=Homo sapiens OX=9606 GN=KCNMA1 PE=1 SV=2 - [KCMA1_HUMAN]	2.09558		2.19558	0.1	0.045546
Q6PKC3	Thioredoxin domain-containing protein 11 OS=Homo sapiens OX=9606 GN=TXNDC11 PE=1 SV=2 - [TXD11_HUMAN]	2.11607		2.21607	0.1	0.0451249
Q92834	X-linked retinitis pigmentosa GTPase regulator OS=Homo sapiens OX=9606 GN=RPGR PE=1 SV=2 - [RPGR_HUMAN]	2.11618		2.21618	0.1	0.0451226
O15117	FYN-binding protein 1 OS=Homo sapiens OX=9606 GN=FYB1 PE=1 SV=2 - [FYB1_HUMAN]	2.16197		2.26197	0.1	0.0442092
Q9UKA4	A-kinase anchor protein 11 OS=Homo sapiens OX=9606 GN=AKAP11 PE=1 SV=1 - [AKA11_HUMAN]	2.16214		2.26214	0.1	0.0442059
Q9UGM3	Deleted in malignant brain tumors 1 protein OS=Homo sapiens OX=9606 GN=DMBT1 PE=1 SV=2 - [DMBT1_HUMAN]	2.19175		2.29175	0.1	0.0436347
P62195	26S proteasome regulatory subunit 8 OS=Homo sapiens OX=9606 GN=PSMC5 PE=1 SV=1 - [PRS8_HUMAN]	2.19287		2.29287	0.1	0.0436134
P47897	Glutamine--tRNA ligase OS=Homo sapiens OX=9606 GN=QARS1 PE=1 SV=1 - [SYQ_HUMAN]	2.1968		2.2968	0.1	0.0435389
Q13464	Rho-associated protein kinase 1 OS=Homo sapiens OX=9606 GN=ROCK1 PE=1 SV=1 - [ROCK1_HUMAN]	2.20796		2.30796	0.1	0.0433284
Q96I24	Far upstream element-binding protein 3 OS=Homo sapiens OX=9606 GN=FUBP3 PE=1 SV=2 - [FUBP3_HUMAN]	2.2116		2.3116	0.1	0.0432601
P16144	Integrin beta-4 OS=Homo sapiens OX=9606 GN=ITGB4 PE=1 SV=5 - [ITB4_HUMAN]	2.21426		2.31426	0.1	0.0432104
Q14244	Ensconsin OS=Homo sapiens OX=9606 GN=MAP7 PE=1 SV=1 - [MAP7_HUMAN]	2.22852		2.32852	0.1	0.0429456
P60369	Keratin-associated protein 10-3 OS=Homo sapiens OX=9606 GN=KRTAP10-3 PE=2 SV=2 - [KR103_HUMAN]	2.23723		2.33723	0.1	0.0427857
Q5T200	Zinc finger CCCH domain-containing protein 13 OS=Homo sapiens OX=9606 GN=ZC3H13 PE=1 SV=1 - [ZC3HD_HUMAN]	2.28203		2.38203	0.1	0.041981
Q63HN1	Putative protein FAM205B OS=Homo sapiens OX=9606 GN=FAM205BP PE=5 SV=1 - [F205B_HUMAN]	2.28743		2.38743	0.1	0.0418861
O95347	Structural maintenance of chromosomes protein 2 OS=Homo sapiens OX=9606 GN=SMC2 PE=1 SV=2 - [SMC2_HUMAN]	2.28998		2.38998	0.1	0.0418413
Q9ULE6	Paladin OS=Homo sapiens OX=9606 GN=PALD1 PE=1 SV=3 - [PALD_HUMAN]	2.29151		2.39151	0.1	0.0418146
Q86VS8	Protein Hook homolog 3 OS=Homo sapiens OX=9606 GN=HOOK3 PE=1 SV=2 - [HOOK3_HUMAN]	2.31474		2.41474	0.1	0.0414124
Q14435	Polypeptide N-acetylgalactosaminyltransferase 3 OS=Homo sapiens OX=9606 GN=GALNT3 PE=1 SV=2 - [GALT3_HUMAN]	2.31492		2.41492	0.1	0.0414093
P35232	Prohibitin OS=Homo sapiens OX=9606 GN=PHB PE=1 SV=1 - [PHB_HUMAN]	2.31656		2.41656	0.1	0.0413811
Q5W041	Armadillo repeat-containing protein 3 OS=Homo sapiens OX=9606 GN=ARMC3 PE=2 SV=2 - [ARMC3_HUMAN]	2.33427		2.43427	0.1	0.04108
P82650	28S ribosomal protein S22, mitochondrial OS=Homo sapiens OX=9606 GN=MRPS22 PE=1 SV=1 - [RT22_HUMAN]	2.33487		2.43487	0.1	0.04107
Q0VAA5	PI-PLC X domain-containing protein 2 OS=Homo sapiens OX=9606 GN=PLCXD2 PE=2 SV=1 - [PLCX2_HUMAN]	2.34371		2.44371	0.1	0.0409213
Q9HCR9	Dual 3',5'-cyclic-AMP and -GMP phosphodiesterase 11A OS=Homo sapiens OX=9606 GN=PDE11A PE=1 SV=2 - [PDE11_HUMAN]	2.34918		2.44918	0.1	0.0408299
Q9BXX3	Ankyrin repeat domain-containing protein 30A OS=Homo sapiens OX=9606 GN=ANKRD30A PE=2 SV=3 - [AN30A_HUMAN]	2.35471		2.45471	0.1	0.040738
P57071	PR domain zinc finger protein 15 OS=Homo sapiens OX=9606 GN=PRDM15 PE=1 SV=4 - [PRD15_HUMAN]	2.39173	0	2.49173	0.1	0.0401327
Q15911	Zinc finger homeobox protein 3 OS=Homo sapiens OX=9606 GN=ZFHX3 PE=1 SV=2 - [ZFHX3_HUMAN]	2.41864		2.51864	0.1	0.039704
P49454	Centromere protein F OS=Homo sapiens OX=9606 GN=CENPF PE=1 SV=3 - [CENPF_HUMAN]	2.43885		2.53885	0.1	0.0393878
Q06323	Proteasome activator complex subunit 1 OS=Homo sapiens OX=9606 GN=PSME1 PE=1 SV=1 - [PSME1_HUMAN]	2.4428		2.5428	0.1	0.0393267
O43166	Signal-induced proliferation-associated 1-like protein 1 OS=Homo sapiens OX=9606 GN=SIPA1L1 PE=1 SV=4 - [SI1L1_HUMAN]	2.45045		2.55045	0.1	0.0392088
P15531	Nucleoside diphosphate kinase A OS=Homo sapiens OX=9606 GN=NME1 PE=1 SV=1 - [NDKA_HUMAN]	2.45081		2.55081	0.1	0.0392033
Q9ULG1	Chromatin-remodeling ATPase INO80 OS=Homo sapiens OX=9606 GN=INO80 PE=1 SV=2 - [INO80_HUMAN]	2.46341		2.56341	0.1	0.0390105
Q96H55	Unconventional myosin-XIX OS=Homo sapiens OX=9606 GN=MYO19 PE=1 SV=2 - [MYO19_HUMAN]	2.4685		2.5685	0.1	0.0389332
Q9UL49	Transcription factor-like 5 protein OS=Homo sapiens OX=9606 GN=TCFL5 PE=2 SV=2 - [TCFL5_HUMAN]	2.47333		2.57333	0.1	0.0388602
Q9UHK0	Nuclear fragile X mental retardation-interacting protein 1 OS=Homo sapiens OX=9606 GN=NUFIP1 PE=1 SV=2 - [NUFP1_HUMAN]	2.47993		2.57993	0.1	0.0387607
O15534	Period circadian protein homolog 1 OS=Homo sapiens OX=9606 GN=PER1 PE=1 SV=2 - [PER1_HUMAN]	2.49504		2.59504	0.1	0.0385351
P30101	Protein disulfide-isomerase A3 OS=Homo sapiens OX=9606 GN=PDIA3 PE=1 SV=4 - [PDIA3_HUMAN]	2.5238		2.6238	0.1	0.0381126
P09874	Poly [ADP-ribose] polymerase 1 OS=Homo sapiens OX=9606 GN=PARP1 PE=1 SV=4 - [PARP1_HUMAN]	2.5385		2.6385	0.1	0.0379004
Q14693	Phosphatidate phosphatase LPIN1 OS=Homo sapiens OX=9606 GN=LPIN1 PE=1 SV=2 - [LPIN1_HUMAN]	2.53859		2.63859	0.1	0.037899
Q9GZT3	SRA stem-loop-interacting RNA-binding protein, mitochondrial OS=Homo sapiens OX=9606 GN=SLIRP PE=1 SV=1 - [SLIRP_HUMAN]	2.54316		2.64316	0.1	0.0378335
P42765	3-ketoacyl-CoA thiolase, mitochondrial OS=Homo sapiens OX=9606 GN=ACAA2 PE=1 SV=2 - [THIM_HUMAN]	2.54626		2.64626	0.1	0.0377892
Q15233	Non-POU domain-containing octamer-binding protein OS=Homo sapiens OX=9606 GN=NONO PE=1 SV=4 - [NONO_HUMAN]	2.55917		2.65917	0.1	0.0376058
Q96II8	DISP complex protein LRCH3 OS=Homo sapiens OX=9606 GN=LRCH3 PE=1 SV=2 - [LRCH3_HUMAN]	2.58876		2.68876	0.1	0.0371918
Q9UEG4	Zinc finger protein 629 OS=Homo sapiens OX=9606 GN=ZNF629 PE=1 SV=2 - [ZN629_HUMAN]	2.59803		2.69803	0.1	0.0370641
P07384	Calpain-1 catalytic subunit OS=Homo sapiens OX=9606 GN=CAPN1 PE=1 SV=1 - [CAN1_HUMAN]	2.62667		2.72667	0.1	0.0366748
Q15428	Splicing factor 3A subunit 2 OS=Homo sapiens OX=9606 GN=SF3A2 PE=1 SV=2 - [SF3A2_HUMAN]	2.62767		2.72767	0.1	0.0366613
Q9H089	Large subunit GTPase 1 homolog OS=Homo sapiens OX=9606 GN=LSG1 PE=1 SV=2 - [LSG1_HUMAN]	2.66423		2.76423	0.1	0.0361765
Q9NS91	E3 ubiquitin-protein ligase RAD18 OS=Homo sapiens OX=9606 GN=RAD18 PE=1 SV=2 - [RAD18_HUMAN]	2.70867		2.80867	0.1	0.035604
P30837	Aldehyde dehydrogenase X, mitochondrial OS=Homo sapiens OX=9606 GN=ALDH1B1 PE=1 SV=3 - [AL1B1_HUMAN]	2.71036		2.81036	0.1	0.0355827
Q5T1N1	Protein AKNAD1 OS=Homo sapiens OX=9606 GN=AKNAD1 PE=1 SV=3 - [AKND1_HUMAN]	2.7143		2.8143	0.1	0.0355328
O75496	Geminin OS=Homo sapiens OX=9606 GN=GMNN PE=1 SV=1 - [GEMI_HUMAN]	2.71713		2.81713	0.1	0.0354972
P50402	Emerin OS=Homo sapiens OX=9606 GN=EMD PE=1 SV=1 - [EMD_HUMAN]	2.72345		2.82345	0.1	0.0354177
Q6P0Q8	Microtubule-associated serine/threonine-protein kinase 2 OS=Homo sapiens OX=9606 GN=MAST2 PE=1 SV=2 - [MAST2_HUMAN]	2.7266		2.8266	0.1	0.0353782
Q15054	DNA polymerase delta subunit 3 OS=Homo sapiens OX=9606 GN=POLD3 PE=1 SV=2 - [DPOD3_HUMAN]	2.72739		2.82739	0.1	0.0353683
P01591	Immunoglobulin J chain OS=Homo sapiens OX=9606 GN=JCHAIN PE=1 SV=4 - [IGJ_HUMAN]	2.73442	0	2.83442	0.1	0.0352806
O95789	Zinc finger MYM-type protein 6 OS=Homo sapiens OX=9606 GN=ZMYM6 PE=1 SV=2 - [ZMYM6_HUMAN]	2.76119		2.86119	0.1	0.0349505
P43146	Netrin receptor DCC OS=Homo sapiens OX=9606 GN=DCC PE=1 SV=2 - [DCC_HUMAN]	2.84646		2.94646	0.1	0.0339391
Q9BX69	Caspase recruitment domain-containing protein 6 OS=Homo sapiens OX=9606 GN=CARD6 PE=1 SV=2 - [CARD6_HUMAN]	2.85458		2.95458	0.1	0.0338458
Q9BU70	tRNA (adenine(37)-N6)-methyltransferase OS=Homo sapiens OX=9606 GN=TRMO PE=1 SV=2 - [TRMO_HUMAN]	2.86142		2.96142	0.1	0.0337676
P48735	Isocitrate dehydrogenase [NADP], mitochondrial OS=Homo sapiens OX=9606 GN=IDH2 PE=1 SV=2 - [IDHP_HUMAN]	2.8657		2.9657	0.1	0.0337188
Q16763	Ubiquitin-conjugating enzyme E2 S OS=Homo sapiens OX=9606 GN=UBE2S PE=1 SV=2 - [UBE2S_HUMAN]	2.89841		2.99841	0.1	0.033351
Q8IXS8	Protein FAM126B OS=Homo sapiens OX=9606 GN=FAM126B PE=1 SV=1 - [F126B_HUMAN]	2.90284		3.00284	0.1	0.0333018
Q8NC74	RBBP8 N-terminal-like protein OS=Homo sapiens OX=9606 GN=RBBP8NL PE=1 SV=3 - [RB8NL_HUMAN]	2.9097		3.0097	0.1	0.0332259
Q9NQZ2	Something about silencing protein 10 OS=Homo sapiens OX=9606 GN=UTP3 PE=1 SV=1 - [SAS10_HUMAN]	2.95597		3.05597	0.1	0.0327229
Q9Y2E6	E3 ubiquitin-protein ligase DTX4 OS=Homo sapiens OX=9606 GN=DTX4 PE=1 SV=2 - [DTX4_HUMAN]	2.96181		3.06181	0.1	0.0326604
Q96N67	Dedicator of cytokinesis protein 7 OS=Homo sapiens OX=9606 GN=DOCK7 PE=1 SV=4 - [DOCK7_HUMAN]	2.96427		3.06427	0.1	0.0326342
Q14397	Glucokinase regulatory protein OS=Homo sapiens OX=9606 GN=GCKR PE=1 SV=6 - [GCKR_HUMAN]	2.96681		3.06681	0.1	0.0326071
Q58EX2	Protein sidekick-2 OS=Homo sapiens OX=9606 GN=SDK2 PE=1 SV=3 - [SDK2_HUMAN]	3.01405		3.11405	0.1	0.0321125
P14923	Junction plakoglobin OS=Homo sapiens OX=9606 GN=JUP PE=1 SV=3 - [PLAK_HUMAN]	3.01724		3.11724	0.1	0.0320797
P62191	26S proteasome regulatory subunit 4 OS=Homo sapiens OX=9606 GN=PSMC1 PE=1 SV=1 - [PRS4_HUMAN]	3.02086		3.12086	0.1	0.0320424
Q9BQ48	39S ribosomal protein L34, mitochondrial OS=Homo sapiens OX=9606 GN=MRPL34 PE=1 SV=1 - [RM34_HUMAN]	3.04583		3.14583	0.1	0.0317882
Q6IQ49	Replication stress response regulator SDE2 OS=Homo sapiens OX=9606 GN=SDE2 PE=1 SV=1 - [SDE2_HUMAN]	3.08367		3.18367	0.1	0.0314102
O15254	Peroxisomal acyl-coenzyme A oxidase 3 OS=Homo sapiens OX=9606 GN=ACOX3 PE=1 SV=2 - [ACOX3_HUMAN]	3.09761		3.19761	0.1	0.0312734
O15327	Inositol polyphosphate 4-phosphatase type II OS=Homo sapiens OX=9606 GN=INPP4B PE=1 SV=4 - [INP4B_HUMAN]	3.09789		3.19789	0.1	0.0312706
P40925	Malate dehydrogenase, cytoplasmic OS=Homo sapiens OX=9606 GN=MDH1 PE=1 SV=4 - [MDHC_HUMAN]	3.11806		3.21806	0.1	0.0310746
Q9BQB6	Vitamin K epoxide reductase complex subunit 1 OS=Homo sapiens OX=9606 GN=VKORC1 PE=1 SV=1 - [VKOR1_HUMAN]	3.12068		3.22068	0.1	0.0310493
O00468	Agrin OS=Homo sapiens OX=9606 GN=AGRN PE=1 SV=6 - [AGRIN_HUMAN]	3.17859		3.27859	0.1	0.0305009
Q9UPY3	Endoribonuclease Dicer OS=Homo sapiens OX=9606 GN=DICER1 PE=1 SV=3 - [DICER_HUMAN]	3.18505		3.28505	0.1	0.0304409
Q9ULC5	Long-chain-fatty-acid--CoA ligase 5 OS=Homo sapiens OX=9606 GN=ACSL5 PE=1 SV=1 - [ACSL5_HUMAN]	3.1951		3.2951	0.1	0.0303481
Q58EX7	Puratrophin-1 OS=Homo sapiens OX=9606 GN=PLEKHG4 PE=1 SV=1 - [PKHG4_HUMAN]	3.22181		3.32181	0.1	0.0301041
Q9UL46	Proteasome activator complex subunit 2 OS=Homo sapiens OX=9606 GN=PSME2 PE=1 SV=4 - [PSME2_HUMAN]	3.22784		3.32784	0.1	0.0300495
P51659	Peroxisomal multifunctional enzyme type 2 OS=Homo sapiens OX=9606 GN=HSD17B4 PE=1 SV=3 - [DHB4_HUMAN]	3.22827		3.32827	0.1	0.0300456
P78524	DENN domain-containing protein 2B OS=Homo sapiens OX=9606 GN=DENND2B PE=1 SV=3 - [DEN2B_HUMAN]	3.23239		3.33239	0.1	0.0300085
Q9Y285	Phenylalanine--tRNA ligase alpha subunit OS=Homo sapiens OX=9606 GN=FARSA PE=1 SV=3 - [SYFA_HUMAN]	3.25198		3.35198	0.1	0.0298331
Q9Y330	Zinc finger and BTB domain-containing protein 12 OS=Homo sapiens OX=9606 GN=ZBTB12 PE=1 SV=1 - [ZBT12_HUMAN]	3.25431		3.35431	0.1	0.0298124
P23381	Tryptophan--tRNA ligase, cytoplasmic OS=Homo sapiens OX=9606 GN=WARS1 PE=1 SV=2 - [SYWC_HUMAN]	3.33556		3.43556	0.1	0.0291073
Q68DQ2	Very large A-kinase anchor protein OS=Homo sapiens OX=9606 GN=CRYBG3 PE=1 SV=3 - [CRBG3_HUMAN]	3.39757		3.49757	0.1	0.0285913
P08949	Neuromedin-B OS=Homo sapiens OX=9606 GN=NMB PE=1 SV=4 - [NMB_HUMAN]	3.39971		3.49971	0.1	0.0285738
Q9UHN6	Cell surface hyaluronidase OS=Homo sapiens OX=9606 GN=CEMIP2 PE=1 SV=1 - [CEIP2_HUMAN]	3.45659		3.55659	0.1	0.0281168
Q96IZ0	PRKC apoptosis WT1 regulator protein OS=Homo sapiens OX=9606 GN=PAWR PE=1 SV=1 - [PAWR_HUMAN]	3.50351		3.60351	0.1	0.0277507
P51991	Heterogeneous nuclear ribonucleoprotein A3 OS=Homo sapiens OX=9606 GN=HNRNPA3 PE=1 SV=2 - [ROA3_HUMAN]	3.51643	0	3.61643	0.1	0.0276516
P78371	T-complex protein 1 subunit beta OS=Homo sapiens OX=9606 GN=CCT2 PE=1 SV=4 - [TCPB_HUMAN]	3.54015		3.64015	0.1	0.0274714
Q8IVH8	Mitogen-activated protein kinase kinase kinase kinase 3 OS=Homo sapiens OX=9606 GN=MAP4K3 PE=1 SV=1 - [M4K3_HUMAN]	3.61363		3.71363	0.1	0.0269278
Q5T749	Keratinocyte proline-rich protein OS=Homo sapiens OX=9606 GN=KPRP PE=1 SV=1 - [KPRP_HUMAN]	3.6172		3.7172	0.1	0.026902
Q99973	Telomerase protein component 1 OS=Homo sapiens OX=9606 GN=TEP1 PE=1 SV=2 - [TEP1_HUMAN]	3.63155		3.73155	0.1	0.0267985
Q14204	Cytoplasmic dynein 1 heavy chain 1 OS=Homo sapiens OX=9606 GN=DYNC1H1 PE=1 SV=5 - [DYHC1_HUMAN]	3.66401	0	3.76401	0.1	0.0265674
Q8NDH2	Coiled-coil domain-containing protein 168 OS=Homo sapiens OX=9606 GN=CCDC168 PE=2 SV=2 - [CC168_HUMAN]	3.67132		3.77132	0.1	0.0265159
O43242	26S proteasome non-ATPase regulatory subunit 3 OS=Homo sapiens OX=9606 GN=PSMD3 PE=1 SV=2 - [PSMD3_HUMAN]	3.6746		3.7746	0.1	0.0264929
Q9BYW2	Histone-lysine N-methyltransferase SETD2 OS=Homo sapiens OX=9606 GN=SETD2 PE=1 SV=3 - [SETD2_HUMAN]	3.68475		3.78475	0.1	0.0264218
O94925	Glutaminase kidney isoform, mitochondrial OS=Homo sapiens OX=9606 GN=GLS PE=1 SV=1 - [GLSK_HUMAN]	3.70871		3.80871	0.1	0.0262556
Q13315	Serine-protein kinase ATM OS=Homo sapiens OX=9606 GN=ATM PE=1 SV=4 - [ATM_HUMAN]	3.79095		3.89095	0.1	0.0257007
A0A087WV53	SPEG neighbor protein OS=Homo sapiens OX=9606 GN=SPEGNB PE=4 SV=1 - [SPEGN_HUMAN]	3.79192		3.89192	0.1	0.0256943
Q6NXE6	Armadillo repeat-containing protein 6 OS=Homo sapiens OX=9606 GN=ARMC6 PE=1 SV=2 - [ARMC6_HUMAN]	3.82369		3.92369	0.1	0.0254862
Q9HD20	Manganese-transporting ATPase 13A1 OS=Homo sapiens OX=9606 GN=ATP13A1 PE=1 SV=2 - [AT131_HUMAN]	3.82789		3.92789	0.1	0.025459
Q53FP2	Transmembrane protein 35A OS=Homo sapiens OX=9606 GN=TMEM35A PE=1 SV=2 - [TM35A_HUMAN]	3.83168		3.93168	0.1	0.0254344
P22314	Ubiquitin-like modifier-activating enzyme 1 OS=Homo sapiens OX=9606 GN=UBA1 PE=1 SV=3 - [UBA1_HUMAN]	3.83911		3.93911	0.1	0.0253864
P07197	Neurofilament medium polypeptide OS=Homo sapiens OX=9606 GN=NEFM PE=1 SV=3 - [NFM_HUMAN]	3.88417	0	3.98417	0.1	0.0250994
P30153	Serine/threonine-protein phosphatase 2A 65 kDa regulatory subunit A alpha isoform OS=Homo sapiens OX=9606 GN=PPP2R1A PE=1 SV=4 - [2AAA_HUMAN]	3.98617		4.08617	0.1	0.0244728
P24534	Elongation factor 1-beta OS=Homo sapiens OX=9606 GN=EEF1B2 PE=1 SV=3 - [EF1B_HUMAN]	4.05169		4.15169	0.1	0.0240866
Q9ULV4	Coronin-1C OS=Homo sapiens OX=9606 GN=CORO1C PE=1 SV=1 - [COR1C_HUMAN]	4.05768		4.15768	0.1	0.0240519
P43686	26S proteasome regulatory subunit 6B OS=Homo sapiens OX=9606 GN=PSMC4 PE=1 SV=2 - [PRS6B_HUMAN]	4.18497		4.28497	0.1	0.0233374
Q9Y3Z3	Deoxynucleoside triphosphate triphosphohydrolase SAMHD1 OS=Homo sapiens OX=9606 GN=SAMHD1 PE=1 SV=2 - [SAMH1_HUMAN]	4.32441		4.42441	0.1	0.0226019
Q99743	Neuronal PAS domain-containing protein 2 OS=Homo sapiens OX=9606 GN=NPAS2 PE=1 SV=3 - [NPAS2_HUMAN]	4.54166		4.64166	0.1	0.021544
P26038	Moesin OS=Homo sapiens OX=9606 GN=MSN PE=1 SV=3 - [MOES_HUMAN]	4.57931		4.67931	0.1	0.0213707
Q9Y679	Ancient ubiquitous protein 1 OS=Homo sapiens OX=9606 GN=AUP1 PE=1 SV=2 - [AUP1_HUMAN]	4.80532		4.90532	0.1	0.020386
O75475	PC4 and SFRS1-interacting protein OS=Homo sapiens OX=9606 GN=PSIP1 PE=1 SV=1 - [PSIP1_HUMAN]	4.92814		5.02814	0.1	0.0198881
Q00610	Clathrin heavy chain 1 OS=Homo sapiens OX=9606 GN=CLTC PE=1 SV=5 - [CLH1_HUMAN]	5.20074		5.30074	0.1	0.0188653
P17480	Nucleolar transcription factor 1 OS=Homo sapiens OX=9606 GN=UBTF PE=1 SV=1 - [UBF1_HUMAN]	5.60278		5.70278	0.1	0.0175353
Q96QC0	Serine/threonine-protein phosphatase 1 regulatory subunit 10 OS=Homo sapiens OX=9606 GN=PPP1R10 PE=1 SV=1 - [PP1RA_HUMAN]	5.98886		6.08886	0.1	0.0164234
Q02978	Mitochondrial 2-oxoglutarate/malate carrier protein OS=Homo sapiens OX=9606 GN=SLC25A11 PE=1 SV=3 - [M2OM_HUMAN]	6.42858		6.52858	0.1	0.0153173
P26010	Integrin beta-7 OS=Homo sapiens OX=9606 GN=ITGB7 PE=1 SV=1 - [ITB7_HUMAN]	6.74658		6.84658	0.1	0.0146058
P49327	Fatty acid synthase OS=Homo sapiens OX=9606 GN=FASN PE=1 SV=3 - [FAS_HUMAN]	6.81746		6.91746	0.1	0.0144562
P00558	Phosphoglycerate kinase 1 OS=Homo sapiens OX=9606 GN=PGK1 PE=1 SV=3 - [PGK1_HUMAN]	7.42415		7.52415	0.1	0.0132905
Q96RF0	Sorting nexin-18 OS=Homo sapiens OX=9606 GN=SNX18 PE=1 SV=2 - [SNX18_HUMAN]	7.46748		7.56748	0.1	0.0132144
A6NCN2	Putative keratin-87 protein OS=Homo sapiens OX=9606 GN=KRT87P PE=5 SV=4 - [KR87P_HUMAN]	7.93877		8.03877	0.1	0.0124397
P07737	Profilin-1 OS=Homo sapiens OX=9606 GN=PFN1 PE=1 SV=2 - [PROF1_HUMAN]	9.55868		9.65868	0.1	0.0103534
P07814	Bifunctional glutamate/proline--tRNA ligase OS=Homo sapiens OX=9606 GN=EPRS1 PE=1 SV=5 - [SYEP_HUMAN]	11.6767		11.7767	0.1	0.00849133
P04075	Fructose-bisphosphate aldolase A OS=Homo sapiens OX=9606 GN=ALDOA PE=1 SV=2 - [ALDOA_HUMAN]	11.8978		11.9978	0.1	0.00833483
Q08211	ATP-dependent RNA helicase A OS=Homo sapiens OX=9606 GN=DHX9 PE=1 SV=4 - [DHX9_HUMAN]	12.3509		12.4509	0.1	0.00803154
Q8NBS9	Thioredoxin domain-containing protein 5 OS=Homo sapiens OX=9606 GN=TXNDC5 PE=1 SV=2 - [TXND5_HUMAN]	13.4511	0	13.5511	0.1	0.00737946
Q9NX63	MICOS complex subunit MIC19 OS=Homo sapiens OX=9606 GN=CHCHD3 PE=1 SV=1 - [MIC19_HUMAN]	13.7923		13.8923	0.1	0.00719822
