# Supplementary material for: Leukocyte immunoglobulin-like receptor B1 (LILRB1) protects human multiple myeloma cells from ferroptosis by maintaining cholesterol homeostasis
Source: Nat Commun. 2024 Jul 9;15:5767. doi: 10.1038/s41467-024-50073-x (PMC11233649; doi:10.1038/s41467-024-50073-x)
Supplement: Supplementary file 7 — Source Data [file 41467_2024_50073_MOESM7_ESM.xlsx]

## Sheet: Fig1
Fig.1a					Fig.1b		Fig.1c			Fig.1d				Fig.1e				Fig.1f			Fig.1g	1 - dead;0 - alive				Fig.1h	1 - dead;0 - alive			Fig.1i
Gene symbol	ID	Ratio	-LOGPVALUE		go to line-470 row-H		no recurrance	recurrance		NORMAL	MGUS	MM		stage 1	stage 2	stage 3		Low risk	t(4;14)		Overall Survival Followup Time (Days)					Overall Survival Followup Time (months)
CCR10	220565_at	2.12075	4.3467				-1.35902	0.7146		2.38822	3.21434	2.60049		0.9159	2.36674	2.62802		0.150731	74.9448			LILRB1low	LILRB1high				LILRB1low	LILRB1high
PHF19	227212_s_at	1.86507	6.41489				-0.62487	2.68001		2.39802	2.49104	2.5409		1.89606	2.3908	2.34141		0.338391	20.3526		110	1				43.85	1
CRIP1	205081_at	1.85661	3.51793				-1.62416	1.97259		2.00311	3.04627	3.68128		5.04564	2.28098	3.44289		0.343613	50.2356		66	1				57.78	0
LY6E	202145_at	1.67825	3.46641				-1.3944	-0.74428		2.63324	3.55078	4.57671		2.34431	3.12167	4.86299		0.436847	134.121		162	1				21.05	1
SGCB	205120_s_at	1.67675	4.6788				-1.69529	0.64008		2.03441	2.88521	4.18259		3.73902	2.29661	2.33369		0.698868	24.14		521	1				17.37	0
FOXM1	202580_x_at	1.64709	5.7675				-2.00659	-0.19865		2.60266	2.6154	3.09945		2.22272	2.46946	2.11928		0.762141	73.3385		945	1				17.13	0
TOP2A	201291_s_at	1.6464	4.68761				-1.98978	-0.92169		2.16661	3.43835	3.6527		2.4313	2.35986	4.18825		0.781936	188.164		501	0				55.03	0
PKP2	207717_s_at	1.54841	2.36401				-2.0446	-0.38553		2.08809	1.87046	3.31503		2.24887	2.44155	3.91677		0.807432	47.0844		372	1				4.3	0
MCM4	222037_at	1.53006	5.41306				2.34731	-2.19798		2.51406	1.8126	3.14461		2.30292	2.24098	3.21344		0.814685	84.4121		212	1				59.43	0
ITPRIPL2	227792_at	1.49289	2.92617				-1.43825	2.13088		2.42787	3.03042	3.228		1.12628	2.3757	1.24792		0.846347	19.7102		1058	0				57.73	0
BUB1	215509_s_at	1.47659	5.16463				0.52123	-2.0751		2.8287	2.3693	2.45851		0.18998	2.45786	2.33613		0.967377	38.653		890	0				6.4	0
CENPE	205046_at	1.46968	5.84698				-1.6384	0.66878		2.35729	3.37995	1.77345		3.14142	2.20662	2.27803		0.981106	79.0375		234	1				39.3	0
OSBPL8	228986_at	1.46209	6.35948				-0.55579	2.04892		2.36109	3.83368			2.43474	2.17888	2.42646		0.988892	126.963		734	1				65.47	0
FANCI	213008_at	1.44401	4.38562				0.54933	-2.00602		2.56761	3.15748			1.85381	0.55599	2.28186		0.991042	24.8499		943	1				5.5	0
RNFT2	221909_at	1.43105	3.32986				-1.82198	2.68457		1.92151	3.82114			1.95623	4.17397	2.4056		1.04096	29.9918		366	1				29.83	1
LILRB1	207104_x_at	1.40933	4.27285				1.40401	0.79466		2.17875	3.8018			2.19237	4.78417	2.18071		1.11095	30.4593		178	1				5.53	0
CD9	201005_at	1.38432	1.7168				-1.06237	-1.73212		1.70374	2.83786			2.35525	6.04199	2.43264		1.18068	32.0091		294	1				50.75	0
GAGE12D///GAGE8///GAGE12F///GAGE2A///GAGE12H///GAGE12E///GAGE12B///GAGE12C///GAGE2D///GAGE12J///GAGE12G///GAGE13///GAGE2E///GAGE12I///GAGE7///GAGE6///GAGE5///GAGE4///GAGE2C///GAGE1	207086_x_at	1.3618	3.11591				1.09334	1.11839		2.20291	3.1214			2.53316	2.54876	2.30567		1.18432	33.0726		98	1				53.63	0
UPP1	203234_at	1.35565	4.67513				-0.18644	-0.45285		2.05512	3.49873			2.35277	2.21486	3.94987		1.3045	44.7296		192	1				21.45	0
GAGE12F///GAGE12B///GAGE12G///GAGE12I///GAGE7///GAGE6///GAGE5///GAGE4	208235_x_at	1.34501	2.66564				-2.48696	-0.64738		2.57845	2.91233			2.17937	2.23196	2.54484		1.31069	44.9951		393	0				26.98	0
SOX2	228038_at	1.34351	3.32235				0.40803	-1.30273		1.7803	2.0967			2.36322	2.4481	2.08914		1.37156	44.9951		541	1				17.67	0
HELLS	220085_at	1.33982	5.7833				0.49753	1.42393		2.153	3.33309			2.35207	1.32711	2.23263		1.39001	45.8911		657	0				13.7	0
PLK4	204886_at	1.33944	4.07623				-0.67676	2.59728			2.52535			2.75245	2.15405	3.02329		1.51128	50.2203		247	1				53.2	0
DSG2	217901_at	1.33932	2.3502				1.25032	-0.30449			2.90068			1.22269	1.66434	2.41524		1.59932	54.0669		805	0				1.2	1
GAGE12D///GAGE12F///GAGE12H///GAGE12E///GAGE12B///GAGE12C///GAGE2D///GAGE12J///GAGE12G///GAGE13///GAGE12I///GAGE7///GAGE6///GAGE5///GAGE4///GAGE1	208155_x_at	1.33284	3.18602				-1.67223	3.70044			2.74718			1.01037	2.41691	2.30462		1.59932	61.6312		653	0				29.57	0
GINS2	221521_s_at	1.32793	4.18075				-0.71545	2.18983			2.53437			2.18295	2.15143	2.6772		1.64054	76.1678		283	1				45.43	0
SHROOM3	225548_at	1.31543	2.61442				3.42262				2.13091			2.19562	2.28033	2.01625		1.86169	77.3912		392	1				14.8	0
GAGE12D///GAGE12F///GAGE2A///GAGE12H///GAGE12E///GAGE12B///GAGE12C///GAGE12G///GAGE12I///GAGE7///GAGE6///GAGE5///GAGE4///GAGE2C	206640_x_at	1.31262	2.53144				-1.63579				3.21165			1.19869	2.43	2.18559		1.91838	81.2552		346	1				56.22	0
TAGLN2	200916_at	1.30291	4.0072				-1.58304				2.40855			2.44939	4.73222	3.22892		2.01623	87.7245		883	0				3.9	0
CDCA8	221520_s_at	1.30098	4.83443				-0.08046				2.83819			2.29482	2.32533	2.15559		2.42481	89.7441		1015	0				34.53	0
DTYMK	203270_at	1.28782	7.92275				0.24588				3.07954			2.30421	2.36958	1.8538		2.42481	89.8152		250	1				60.1	0
CCSAP	1553698_a_at	1.2851	4.0662				-1.85738				3.11065			2.0506	2.20663	2.16822		2.59887	100.804		355	1				39.58	0
FHL1	210298_x_at	1.28338	2.21092				-0.86706				2.71408			2.1457	2.26452	2.51532		2.66141	104.709		648	0				37.7	0
PMAIP1	204286_s_at	1.28268	1.43157				0.12967				2.77046			2.22933	2.30461	2.57105		2.68599	110.805		632	1				5.33	1
NCAPG	218663_at	1.2805	5.02337				0.02461				1.75263			2.20037	0.52669	2.44552		2.90234	117.714		165	1				0	1
CTAG1A///CTAG1B	211674_x_at	1.27653	2.14448				-0.08995				2.70618			2.72481	2.27738	0.88847		2.92722	137.833		471	1				52.13	0
UNC13C	1556096_s_at	1.27509	3.53203				-2.54774				3.01145			2.04175	2.43336	3.54337		3.00514	26.715		756	0				3.2	0
MYBL2	201710_at	1.27143	3.62599				-1.97165				2.53398			2.23056	1.83359	2.67508		3.61099	80.0562		551	1				29.32	0
TRIM58	215047_at	1.26998	1.9282								2.8365			2.40445	2.79593	2.85494		4.02906	8.34146		1017	0				6.87	1
PEG10	212094_at	1.25801	2.84438								3.25164			2.41439	2.56694	4.9207		4.05139	11.5797		570	0				36.13	1
WHSC1	209053_s_at	1.25544	1.93297								2.5913			2.25842	2.33615	2.31919		4.06867	11.5797		79	1				6.93	0
C1orf112	220840_s_at	1.24863	3.64606								4.59929			2.22876	2.4899	5.1935		4.20592	31.6643		262	1				37.23	0
SUPT16H	233827_s_at	1.24479	3.94008								3.14488			2.23902	2.05628	2.13236		4.61001	38.1006		790	0				26.82	0
DDX28	203785_s_at	1.24216	5.03782								3.27399			2.39123	2.61724	2.30956		4.86135	81.1049		712	0				43.17	0
LRIG1	211596_s_at	1.23034	1.97517											2.34661	2.26421	2.35431		4.9686	99.7894		748	0				27.3	1
CENPI	207590_s_at	1.22096	5.84247											3.34547	3.29678	5.99339		5.20417	20.6112		425	1				14.77	1
SMARCA4	215714_s_at	1.21299	2.99136											2.77114	1.25746	2.27726		5.25626	27.5158		413	0				15.5	0
ASPM	219918_s_at	1.21153	3.49172											2.28563	4.29875	2.60988		5.45379	27.5158		66	1				32.8	0
KIFC1	209680_s_at	1.20825	5.43667											2.284	2.30145	5.82396		5.46346	31.0427		966	0				53.8	0
SPRED1	226837_at	1.19797	2.70566											2.38061	6.9499	4.07177		5.75363	50.6348		565	1				27.45	0
PIN1	202927_at	1.19292	3.44583											2.22844	1.80045	3.73741		5.7647	64.8697		110	1				57.31	0
RFC5	203210_s_at	1.19196	5.58085											2.14389	2.26461	4.51537		5.8877	67.7844		505	0				54	0
NMU	206023_at	1.17946	2.69511											2.46004	2.38647	0.601		5.95853	0.551768		219	1				34.5	0
CLMN	221042_s_at	1.17939	2.7944											4.57207	2.13628	2.34387		6.09099	12.4608		762	0				30	0
CD300A	217078_s_at	1.1773	2.10771											3.31508	2.26285	2.92321		6.11346	15.5473		1117	0				16.33	0
CHRM3	214596_at	1.1684	2.68521											2.33769	2.7514	2.46379		6.1987	24.395		876	0				12.58	1
NEK2	204641_at	1.16575	4.72274											4.27366	3.01279	5.10039		6.1987	24.395		816	0				17.67	0
FABP5	202345_s_at	1.15365	2.85644											2.31712	2.31035	2.08245		6.46116	24.8951		955	0				24.42	0
S100A6	217728_at	1.14984	2.26029											2.25891	2.78684	2.41633		6.57594	29.4056		240	1				36.1	1
CA2	209301_at	1.14772	2.79936											1.37383	2.36862	6.98143		7.1088	38.3143		164	1				49.4	1
KIF18A	221258_s_at	1.14402	6.50714											2.25031	2.40236	2.5003		7.19981	38.3528		99	1				54.71	0
DEPDC1	232278_s_at	1.1401	3.49111											0.8135	2.21422	3.02932		7.22077	38.8683		680	0				35.37	0
NES	218678_at	1.13886	1.49742											2.18097	2.43505	2.79798		7.77293	42.1438		211	1				17.83	0
NUF2	223381_at	1.13591	4.26725											0.78387	2.34147	2.37541		8.00027	46.3088		799	0				59.63	0
CXADR	226374_at	1.12902	2.4971											2.28408	3.18485	3.16912		8.58471	49.3761		741	0				1.33	0
HTR2C	207307_at	1.1151	2.42235											2.91165	2.87768	2.37096		8.62606	49.7844		358	0				10.25	1
MAGEA6///MAGEA3	209942_x_at	1.10793	1.792											2.32153	2.4638	1.9958		9.12638	50.3589		900	0				16.67	0
RPS11	213350_at	1.10396	2.95388											2.56972	2.56367	1.69944		9.41405	50.5802		956	1				44.97	0
GAGE3	207663_x_at	1.10387	2.45808											1.96076	2.25338	2.26743		9.7044	50.6748		917	0				43.37	0
TNFAIP8L2-SCNM1///SCNM1	218672_at	1.10384	6.8418											2.36665	2.56391	2.28664		9.8215	56.6369		760	0				55.73	0
PARD3	221527_s_at	1.10271	3.26333											2.60733	2.25961	4.70389		10.0124	58.4372		865	0				5.1	1
C12orf75	225105_at	1.10202	3.40106											2.43529	2.37364	6.88388		10.3728	61.9131		1054	0				24.63	0
RUNX2	232231_at	1.10176	1.66154											2.41053	2.42833	2.39415		10.6862	63.2571		227	1				17.17	0
TACC3	218308_at	1.09981	3.52453											2.98435	2.37158	5.62706		10.6976	63.4421		108	1				14.4	0
PHACTR1	213638_at	1.09827	1.96332											2.34045	2.66713	1.6056		10.6976	65.8944		91	1				52.2	0
ANXA1	201012_at	1.09592	2.26275											2.75266	2.4651	2.33597		10.7297	67.2285		939	0				42.47	0
CDK1	210559_s_at	1.09575	4.70677											2.38373	2.27055	4.29124		10.8733	78.6244		613	0				4.6	0
NDC80	204162_at	1.08411	3.63166											2.84798	2.14745	2.16473		10.9623	78.677		373	1				20.17	0
CCDC138	235644_at	1.08194	3.61075											2.36599	2.35667	2.13174		11.1404	82.4542		443	0				46.98	0
FAM72A///FAM72D///FAM72B///FAM72C	225834_at	1.07736	5.68406											2.3698	2.26978	0.42166		11.1866	86.5915		764	0				33.77	0
SLC19A1	211576_s_at	1.07708	3.07165											4.1541	2.17417	4.27386		11.6526	100.042		756	0				49.61	0
KIF21B	204411_at	1.07508	2.43509											2.18723	2.18791	1.32553		11.6791	101.445		440	0				43.97	0
MCM10	220651_s_at	1.07274	2.5191											2.36297	2.29976	3.96359		12.5972	112.236		691	1				22.98	0
COX7B2	231265_at	1.06758	2.00926											2.36636	2.17011			12.6504	143.769		307	1				53.3	0
BIRC5	210334_x_at	1.06667	4.46187											3.95983	3.06602			12.9263	27.3071		660	0				27.18	0
CTAG2	215733_x_at	1.06496	1.52989											4.78553	2.40975			13.1199	73.4101		336	0				12.27	1
MAGEC2	220062_s_at	1.06486	2.90184											2.29369	2.17885			13.1524	16.1159		661	0				56.33	0
SHCBP1	219493_at	1.06334	4.33369											2.18432	2.41308			13.3559			913	0				21.68	0
MANEA	1555227_a_at	1.06194	1.90944											4.40694				13.4064			784	0				44.55	0
NCAPH	212949_at	1.06066	3.0649											2.34651				13.4161			375	0				66.5	0
PGRMC1	201120_s_at	1.06033	4.61074											2.40866				13.6053			229	1				59.13	0
MYO6	203215_s_at	1.06032	3.58289											2.22385				13.6948			779	0				38.34	0
CSTF2	238821_at	1.05673	5.1249											2.4338				13.6989			723	1				12.07	0
MYCN	209757_s_at	1.05591	2.06665											2.77072				14.2423			175	0				20.73	1
TRIP13	204033_at	1.05511	4.06189											2.42401				14.6143			700	0				42.9	0
CDK2	211804_s_at	1.05444	6.01157											3.82642				14.7199			730	0				61.33	0
BYSL	203612_at	1.05196	3.90304											2.11619				15.0214			490	1				69.24	0
WASF2	224563_at	1.05141	5.5058											2.55127				15.122			732	0				50.01	0
CDKN3	1555758_a_at	1.04996	4.5217											2.38773				15.1423			215	1				23.85	1
ZBTB45	240551_at	1.04814	2.99339											2.29767				15.859			111	1				16.07	0
AURKA	208079_s_at	1.04649	3.94766											2.69396				15.859			660	1				50.94	0
NA	215542_at	1.04272	3.97466											5.45074				16.2634			654	0				9.08	1
PARPBP	227928_at	1.04206	2.97253											2.3101				16.2894			85	1				58.98	0
PLEKHA8P1	220157_x_at	1.03544	5.12848											1.63121				16.4107			363	1				42.17	0
LOC100288637///ARHGAP11B	1558750_a_at	1.03485	3.85857											1.87843				16.6915			697	0				14.33	1
KIF14	236641_at	1.03246	5.01851											3.84363				16.8656			467	1				10.2	0
RANGAP1	212127_at	1.02416	4.21417											2.10311				16.9351			383	1				1.6	1
MAGEA6	214612_x_at	1.02319	1.87634											1.87476				17.0182			660	1				58.67	0
NXPE3	235030_at	1.01965	5.00201											1.29126				17.1183			974	0				33.77	0
CDC20	202870_s_at	1.01887	3.76631											2.3491				17.1208			682	0				15.73	0
IL27RA	222062_at	1.01825	1.63807											3.28991				17.3625			212	1				29.93	1
GINS1	206102_at	1.01775	4.87766											2.22079				17.4387			112	0				5.53	0
CDK5	204247_s_at	1.01684	2.67529											3.68085				17.4542			804	1				29.17	0
DSCC1	219000_s_at	1.01078	4.29537											2.21809				17.4542			411	1				1.93	1
POLE2	205909_at	1.00837	3.89586											6.51276				17.5339			852	0				16.47	0
FANCB	1557217_a_at	1.0065	3.27976											4.97029				17.6896			171	1				14.73	1
FAM111B	1557128_at	1.00345	3.44301											2.45676				17.8411			1061	0				64.33	0
ZNF585A	227674_at	1.00295	2.2514											1.18477				17.8549			461	1				32.13	0
N4BP1	204601_at	0.999137	3.65129											2.25528				17.8991			844	0				52.03	1
TYMS	1554696_s_at	0.997497	4.97962											3.94088				17.9403			66	1				12.07	0
DTL	218585_s_at	0.994602	5.18348											2.27711				18.1201			360	1				46.57	0
CNOT9	213098_at	0.993572	4.20749											3.25519				18.1715			514	1				45.61	1
FN1	210495_x_at	0.992878	1.98065															18.1778			190	1				52.4	0
EPDR1	223253_at	0.990358	4.50342															18.2305			434	1				23.78	0
STXBP6	220994_s_at	0.988155	2.61278															18.2533			611	1				15.27	0
HIF1A	200989_at	0.987331	2.60519															18.4579			597	0				13.17	0
MNX1	214614_at	0.986842	3.94877															18.6159			628	1				2.73	0
CEP55	218542_at	0.98073	3.67509															18.6465			580	0				26.02	0
DUSP3	201537_s_at	0.978324	4.03849															18.6966			276	0				38.27	1
CDKN2C	204159_at	0.972273	2.49871															18.8571			282	1				2.5	0
C10orf76	1568733_at	0.970523	3.26172															18.8954			554	0				33.04	1
DSCR8	241224_x_at	0.969725	1.64203															18.9073			662	1				22.25	0
NCAPH2	205086_s_at	0.968129	5.90536															18.9236			247	1				2.25	1
TRNAU1AP	218977_s_at	0.966871	3.29826															19.4879			425	1				43.8	0
SAMD9L	235643_at	0.964719	2.31298															19.5214			417	0				25.38	0
PTPRC	212587_s_at	0.963949	1.67528															19.6886			903	0				20.27	0
OTUD5	1555426_a_at	0.963436	3.99887															19.9262			478	1				10.13	0
NETO2	222774_s_at	0.962944	3.18869															20.0922			285	1				44.8	0
RBL2	212332_at	0.960451	2.27352															20.1323			685	1				27.91	0
RPLP2	200908_s_at	0.959677	2.79134															20.1909			192	0				30.57	1
GPRIN3	1556697_at	0.958668	2.01042															20.1909			667	1				50.97	0
ADGRA3	210473_s_at	0.957669	1.62673															20.2806			884	0				53.85	0
ADM	202912_at	0.950218	2.17635															20.4872			522	1				14.17	0
PDE3B	222317_at	0.947302	1.31653															20.5082			842	0				7.33	0
HMGB3	225601_at	0.941269	3.42715															20.5262			304	1				22.28	0
PDCD11	212424_at	0.940763	4.81883															20.7569			160	1				19.8	0
DEPDC1B	226980_at	0.940062	4.26791															20.8618			486	1				48.21	0
EXOSC4	218695_at	0.93956	2.73822															21.0043			344	1				3.37	0
CENPN	219555_s_at	0.939434	3.18795															21.0043			60	1				57.83	0
CCNB2	202705_at	0.937796	3.27776															21.2005			503	0				43.54	0
CNKSR2	229116_at	0.936574	2.12425															21.4035			99	1				6.97	0
CALML4	221879_at	0.936367	1.98065															21.4614			612	0				20.93	0
CGB1///LHB	214471_x_at	0.935273	3.12016															21.8822			330	1				19.5	0
LOC101929219///LOC100505650///C1orf186	222281_s_at	0.934095	2.1887															22.0286			719	0				5.83	1
CDC25A	204695_at	0.933476	3.55916															22.0549			184	1				28.67	1
GABRG2	1568612_at	0.932236	2.64164															22.1925			884	0				54.03	0
WDR4	226882_x_at	0.932233	3.29429															22.2429			577	0				37.83	1
C1orf106	219010_at	0.932163	2.64395															22.7934			147	1				42.12	0
RRP7A	202937_x_at	0.93181	2.91082															22.846			1001	0				35.15	0
DHFR2	241727_x_at	0.923494	3.62349															22.9221			674	1				30.28	0
OIP5	213599_at	0.922774	4.03106															23.1502			223	1				52.93	0
MOBP	235794_at	0.922629	4.10226															23.171			611	0				40.83	0
GINS3	45633_at	0.920306	3.19203															23.2199			738	1				57.85	1
IGF1R	203628_at	0.915653	1.74984															23.3728			636	1				38.13	0
AVPR1A	238835_at	0.913958	1.61256															23.4937			291	1				5.97	0
STAT1	AFFX-HUMISGF3A/M97935_MA_at	0.91336	3.0583															23.7065			194	0				49.55	0
DFFA	223518_at	0.912744	4.54															23.7285			1124	0				11.53	0
MYLK	202555_s_at	0.912442	2.02827															24.0191			935	0				48.21	0
E2F2	228361_at	0.905457	5.36575															24.1102			289	1				4.2	0
ZFPL1	214310_s_at	0.904285	2.77046															24.1797			448	0				47.43	1
LOC100134822	231886_at	0.903978	2.93315															24.1856			543	0				39.25	1
SMC1A	1555677_s_at	0.903106	2.82803															24.4604			701	1				46.67	0
CDC14C	1553320_s_at	0.902318	1.72496															24.6487			434	1				8.97	0
CHEK2	210416_s_at	0.898188	4.43031															24.6613			672	0				21.81	0
MAF	206363_at	0.896311	1.32972															24.8129			345	1				10.57	1
CKS1B	201897_s_at	0.89405	5.38724															24.9056			69	1				14.9	0
RRM2	209773_s_at	0.893983	3.34453															24.9694			785	1				30.97	0
MAD2L1	1554768_a_at	0.893114	4.6425															25.0977			590	0				6.93	0
ENAM	240586_at	0.892503	1.50666															25.2977			671	0				40.57	0
IFI27	202411_at	0.891453	1.71933															25.5413			981	0				8.84	1
CHML	1565951_s_at	0.890896	3.43225															25.7372			241	1				56.61	0
CD99	201028_s_at	0.889175	1.44998															25.9844			458	1				23.32	0
NEMP1	212621_at	0.884854	5.68931															26.4156			131	1				10.67	1
NUSAP1	219978_s_at	0.882341	3.26308															26.4917			401	0				24.41	0
CCDC15	220466_at	0.881768	3.45941															26.5172			477	1				39.78	1
PRR11	228273_at	0.879511	3.45983															26.6552			667	0				8.03	0
GK3P	215966_x_at	0.877894	2.94472															26.7047			645	0				31.73	0
TONSL	1558329_at	0.877663	3.94759															26.8065			273	1				59.38	0
BUB1B	203755_at	0.877002	3.90788															27.0988			116	1				15.08	1
POLR1A	235280_at	0.876395	2.6576															27.2132			843	0				23.97	1
CD28	206545_at	0.876027	1.76029															27.2532			480	0				5.5	1
SIX2	206510_at	0.874196	2.50383															27.8228			886	0				8.57	0
CT45A8///CT45A9///CT45A10///CT45A7///CT45A2///CT45A1///CT45A6///CT45A5///CT45A3	1567912_s_at	0.871649	1.69384															27.8228			692	1				32.9	0
KIF11	204444_at	0.869912	4.24816															28.0522			253	1				2.7	0
NFATC2IP	238130_at	0.868994	3.05245															28.0913			106	1				13.17	0
PITX1	208502_s_at	0.865874	2.0238															28.0965			741	0				18.8	0
KIF4A	218355_at	0.865291	2.63401															28.1048			620	1				45.43	0
LEF1	221558_s_at	0.864738	1.52196															28.1271			262	0				31.73	0
TPX2	210052_s_at	0.862331	3.85041															28.2123			647	1				49.38	0
GTSE1	204315_s_at	0.860945	3.35702															28.9349			312	1				16.73	0
LOC339166///WSCD1	213155_at	0.860267	1.42198															29.0445			300		1			26.23	1
C15orf41	224486_s_at	0.859862	4.72172															29.0477			353		1			12.53	0
RAD51AP1	204146_at	0.859779	4.3556															29.459			588		0			12.57	0
VANGL1	229997_at	0.858147	1.8224															29.6043			869		0			3.2	1
ZFHX4-AS1	1559965_at	0.856823	1.71554															29.623			274		1			35.13	0
TRIM47	225868_at	0.856506	2.57171															29.9064			764		0			39.67	0
UBE2T	223229_at	0.854541	4.39013															30.074			353		0			40.1	0
CDCA5	224753_at	0.854363	2.5926															30.8615			230		1			41.47	0
SCARB1	201819_at	0.853847	1.51511															31.1768			83		1			32.61	0
LINC00648	1557215_at	0.85036	3.00895															31.3439			315		1			10.67	0
SKA1	217640_x_at	0.850011	2.34923															31.3484			953		0			36.03	0
GAS2	205848_at	0.845767	1.39363															31.4408			277		1			65	0
XK	206698_at	0.845155	2.58698															31.6848			404		1			3.2	0
SMARCC1	201072_s_at	0.845095	3.64784															31.7065			177		1			18.13	0
EIF5B	214313_s_at	0.842385	2.89686															31.8381			968		1			3	0
FH	203033_x_at	0.842377	6.78553															31.8444			336		1			28.6	0
MED10	223247_at	0.84187	3.90239															31.995			98		1			22.95	0
TTL	224896_s_at	0.841706	2.9201															32.1381			59		1			61.71	0
2022-09-11	201308_s_at	0.840891	2.47693															32.1961			761		1			30.48	0
SLC16A10	222939_s_at	0.840206	2.55412															32.3749			471		0			45.43	0
SLC43A3	210692_s_at	0.839115	2.27798															32.4581			878		0			2.83	0
LOC81691	215215_s_at	0.835434	3.59093															32.5663			351		1			1.37	0
WEE1	212533_at	0.835091	3.28222															32.7198			237		1			25.13	0
IQGAP1	213446_s_at	0.834609	4.73753															33.125			150		1			45.17	0
FCMR	221602_s_at	0.83455	3.21043															33.1349			480		1			40.08	0
FBXO5	234863_x_at	0.833968	2.33099															33.1842			465		1			53.1	0
FDX1L	226451_at	0.831786	6.35037															33.3208			167		1			10.13	0
ZNF567	238315_s_at	0.831173	3.03225															33.3814			366		1			8.2	1
SFXN4	231505_s_at	0.830671	2.49979															33.3913			212		0			8.1	0
KIF23	204709_s_at	0.829015	1.92204															33.4687			135		0			28.6	0
NUDT6	220183_s_at	0.826951	2.86499															33.496			524		1			16.27	0
ESPL1	204817_at	0.82563	3.3876															33.6964			64		1			52.93	0
NSDHL	209279_s_at	0.824606	3.18466															34.0931			191		1			8.97	0
PRC1	218009_s_at	0.824407	4.19355															34.2368			454		1			19	1
NUP155	206550_s_at	0.820929	5.25065															34.2572			684		1			16.03	0
SLFN5	1557078_at	0.820249	1.60075															34.641			641		0			10.27	0
ORC1	205085_at	0.819533	3.97138															34.8399			307		1			49.23	0
CASC7///AGO2	1561042_at	0.819196	2.18106															34.8995			544		1			4.47	0
PXDN	212012_at	0.818022	1.37372															34.9545			275		0			5.37	0
ESCO2	235178_x_at	0.816719	1.62272															35.2512			228		1			52.22	1
FAM3B	227194_at	0.815999	1.74035															35.3461			691		0			19.77	0
ADSL	210250_x_at	0.81574	3.87244															35.5021			481		1			51.65	0
POC1A	226355_at	0.814509	3.8889															35.5026			377		1			42.67	1
ACOT7	215728_s_at	0.813745	4.33567															35.6635			54		1			22.97	1
CCNB1	228729_at	0.812711	2.10404															36.0241			260		1			21.12	0
SMG7	201793_x_at	0.812421	3.99517															36.6236			92		1			5.3	0
ABCF2	214232_at	0.811363	3.17455															36.7325			129		1			34.14	0
MEST	202016_at	0.811134	2.97279															36.7634			241		1			11.41	1
ARHGAP19	212738_at	0.809254	5.17966															36.7819			547		0			10.73	1
GRIA2	236538_at	0.808623	1.45798															37.2334			70		1			2.03	0
FAM126A	223625_at	0.808512	2.87771															37.32			504		0			6	0
GGH	203560_at	0.807251	3.7892															37.7687			355		1			24.9	0
PCDH7	205534_at	0.807208	1.92201															37.9515			536		0			18.53	0
TMPO	203432_at	0.805815	8.97418															38.1169			570		1			33.95	0
ZNF576	219088_s_at	0.804512	3.38492															38.3001			58		1			30.89	0
GON4L	1555913_at	0.804418	6.88098															38.3372			221		1			7.03	1
FMR1NB	1552906_at	0.804112	1.78936															38.5126			279		1			22.02	0
ZNF256	223714_at	0.803806	2.60227															38.5286			66		1			30.48	0
SUPT3H	206506_s_at	0.802869	3.45367															38.5517			619		0			18.1	0
DDIAS	228281_at	0.802135	3.19544															38.6434			181		1			28.85	0
EMC1	212395_s_at	0.80196	4.45597															38.7037			447		1			7.37	0
CCNA2	203418_at	0.799892	4.10715															38.9668			577		0			19.37	0
DHX37	223364_s_at	0.799386	2.30124															39.2009			94		1			25.4	0
PTTG3P	208511_at	0.799001	3.24014															39.2208			230		1			22.48	0
ATP10B	214070_s_at	0.797267	1.37243															39.3015			62		1			12.77	0
DPY19L1	1560916_a_at	0.797124	2.74866															39.7037								6.6	0
DDX11	210206_s_at	0.796094	1.5889															39.7639								40.03	0
KYNU	217388_s_at	0.795036	1.55451															39.9303								40.77	0
FMNL2	242665_at	0.794893	2.4485															40.2276								24.48	0
LMNB2	216952_s_at	0.793694	2.69716															40.3736								21.85	0
LIG1	202726_at	0.791946	3.12826															40.3923								24.27	0
REEP1	204364_s_at	0.791597	3.21701															40.5569								5.97	0
HMGN5	221606_s_at	0.791505	2.41933															40.5839								47.27	0
G6PC3	221759_at	0.790832	2.34651															40.8151								19.63	1
FAM105A	219694_at	0.789253	2.45893															40.8541								59.7	0
HMMR	207165_at	0.788283	4.27174															41.1023								44.97	0
LOC101930531///LOC101930288	242135_at	0.787382	1.57509															41.2501								14.37	0
RBM10	217221_x_at	0.787095	2.58311															41.546								30.31	0
DAAM1	216060_s_at	0.786816	3.71486															41.9429								44.2	0
BLVRA	203771_s_at	0.780086	2.51489															42.2962								21.61	0
DTNBP1	223446_s_at	0.779295	2.85002															42.4709								8.5	0
TNFRSF10A	1552648_a_at	0.779061	2.62253															42.5016								6.3	0
MRPS12	210008_s_at	0.778954	3.00619															42.8294								33.78	0
ZWILCH	218349_s_at	0.778814	4.57586															42.9185								35.65	0
TST	209605_at	0.77749	2.16002															42.9185								8.07	0
ASRGL1	222764_at	0.77654	1.91546															42.9433								39.18	0
CRIP2	208978_at	0.776436	2.63815															43.0912								5.7	0
ATAD2	222740_at	0.776289	3.31073															43.2334								5.05	1
SBF2-AS1	242786_at	0.775784	2.50316															43.3008								6.3	0
ARHGEF9	203263_s_at	0.772867	3.50701															43.312								21.38	0
ADAM23	206046_at	0.772617	3.0415															43.6021								27.62	0
SLC16A14	238029_s_at	0.772079	1.79302															43.7953								20.7	0
SLC35B4	238418_at	0.771768	1.78755															44.1161								12	0
RANBP3	210120_s_at	0.770787	2.76627															44.3527								48.87	0
ASXL3	214162_at	0.770596	1.76129															44.3543								41.27	0
MCL1	227175_at	0.770379	2.24804															44.9333								22.59	0
STK31	223883_s_at	0.768997	2.44675															45.1627								66.43	0
GOLGA2	204384_at	0.768992	1.3465															45.5535								5.93	0
SBNO1	216161_at	0.767661	2.58984															45.5659								25.37	0
CERS6	212446_s_at	0.765552	1.5502															45.5916								7.4	0
EPOR	209962_at	0.765544	3.37751															45.8117								4.37	0
FBXO4	233366_at	0.764035	2.91306															46.0714								14.1	0
BACE2	217867_x_at	0.762769	1.51929															46.0748								11.4	0
DNTTIP1	224825_at	0.762363	3.08313															46.0748								34.23	0
BRAP	209922_at	0.762051	2.79403															46.2149								11.6	0
ANXA2	213503_x_at	0.761363	4.83595															46.2445								17.79	1
MIR664B///SNORA56///DKC1	216212_s_at	0.760721	3.21729															46.4845								30.31	0
SPC24	235572_at	0.760386	2.51355															46.8029								22.24	0
FAM188A	1554509_a_at	0.760253	1.87433															46.8145								35.67	0
LOC102723779	235543_at	0.759158	3.08494															47.0107								33.7	0
LOC105372255	241941_at	0.758538	3.0898															47.1376								4.13	0
NUP93	202188_at	0.758111	2.20515															47.1818								6.47	0
LINC01432	1563246_at	0.758075	2.02743															47.222								5.77		0
SART3	209127_s_at	0.756719	3.22276															47.3425								25.3		0
UTP23	227402_s_at	0.755708	2.94247															47.9613								22.01		0
SLIT2	230130_at	0.75458	2.48618															48.0953								11.43		0
DENR	238982_at	0.754445	2.60687															48.0999								22.05		0
USB1	218060_s_at	0.753741	3.15812															48.1159								5.97		0
FSD1L	242586_at	0.752999	1.42726															48.4368								31.25		0
SFSWAP	202773_s_at	0.752678	2.06115															48.4391								27.92		0
SCML1	222747_s_at	0.749634	3.19444															48.5189								31.13		0
DMD	203881_s_at	0.749007	1.59905															48.533								0.57		0
CENPM	218741_at	0.747314	1.83657															48.5452								33.07		0
CASZ1	243386_at	0.746983	2.51474															48.6954								7.13		1
POLA1	204835_at	0.745568	4.91235															48.7046								1.6		1
SNTB1	214708_at	0.744782	1.59541															48.875								32.43		1
LOC100507616///CLLU1	1558186_s_at	0.744638	1.77016															49.3164								20.7		0
HPRT1	202854_at	0.744525	5.97629															49.5205								24.44		0
SENP3-EIF4A1///SENP3	215113_s_at	0.74448	2.83906															49.5608								24.11		0
UBE2C	202954_at	0.742039	4.43014															50.3663								9.03		0
LOC643923///ELMOD1	231930_at	0.741626	1.72408															50.4191								18.3		0
GPD2	211613_s_at	0.741478	2.38628															50.4191								6		0
FAN1	239289_x_at	0.741271	2.89181															50.4593								18.37		0
TSPAN8	203824_at	0.740433	3.17998															50.5383								22.57		0
PRDM13	221168_at	0.739297	1.50382															50.7587								20.13		1
LCP1	208885_at	0.739233	1.47986															50.7754								8.03		0
XAGE1B///XAGE1E	220057_at	0.737922	1.38638															51.1306								24.58		0
CD3E	205456_at	0.737774	3.05267															51.6703								8.47		1
PMCH	206942_s_at	0.737605	2.57391															51.7106								9.87		1
MRPS5	224877_s_at	0.736784	2.82249															52.0158								27.15		0
CBR1	209213_at	0.735294	1.46032															52.1276								29.18		1
DEF8	219646_at	0.735173	3.1025															52.6063								4.37		0
AMOTL1	225450_at	0.734366	1.87149															52.7009								4.63		0
RELN	205923_at	0.733585	1.82902															52.7697								2.77		0
TOR1AIP2	235453_at	0.733494	2.08985															52.8993								50.63		0
PLCB1	213222_at	0.733121	2.45316															53.0338								18.17		0
SPHAR///RAB4A	203582_s_at	0.732773	3.33261															53.48								17.1		0
KIF20A	218755_at	0.732373	2.72586															53.6828								24.58		0
PRPS1	208447_s_at	0.728917	7.49044															54.075								4.67		0
CDCA2	226661_at	0.726606	2.61334															54.6615								30.5		0
NUCKS1	222424_s_at	0.725572	4.57758															54.7294								8.1		0
TACC1	1554690_a_at	0.725216	1.95362															54.8996								20.03		0
HNRNPU	216855_s_at	0.724991	2.1436															54.9156								0.1		0
CEP128	232635_at	0.72487	2.47819															54.9577								10.83		0
WAC	222389_s_at	0.724688	3.09349															55.1714								21.37		1
MIR4707///HAUS4	218383_at	0.7233	5.49996															56.6443								7.1		0
SAP30L	222831_at	0.723085	2.10191															56.6587								6.23		0
SGPP1	223391_at	0.722402	1.42958															56.7316								7.23		0
HSP90AA1	211968_s_at	0.72166	5.92616															56.904								23.45		0
HMGB3P1	216548_x_at	0.72166	3.33248															57.0249								21.6		1
FABP6	210445_at	0.720003	1.72187															57.117								7.63		0
TPGS2	213617_s_at	0.719722	3.80758															57.1607								25.4		0
LOC101930489///MIR4435-2HG///LINC00152	225799_at	0.718547	2.2763															57.5465								2.33		0
RGS5	1558785_a_at	0.715578	3.98759															57.7383								5.37		0
ZNF557	220444_at	0.714909	3.23125															57.8267								17.88		1
TIMD4	1552280_at	0.713998	2.05553															58.2205								7.48		1
ZNF823	229732_at	0.713891	2.26927															58.2349								4.7		0
GINS4	235029_at	0.713359	2.06594															58.827								17.27		1
PDHA1	200980_s_at	0.712406	10.5351															59.8361								22.98		0
PKHD1L1	230673_at	0.712362	2.06797															59.8558								11.9		0
E2F8	219990_at	0.7122	3.34738															60.1209								5.4		0
IFNAR2	204786_s_at	0.712018	2.52114															60.3202								39.4		1
SMC2	204240_s_at	0.711905	4.20957															60.8562								65.2		0
TUBB2A	204141_at	0.711714	1.36188															61.0422								6.37		0
FGF13	205110_s_at	0.710936	1.71358															61.3443								15.63		1
UNG	202330_s_at	0.710732	4.64629															61.4649								36.93		1
ZNF662	228538_at	0.710467	2.4238															61.9986								18.3		0
SLC25A14	211855_s_at	0.710411	2.27883															62.5091								6.53		1
PSME3	209853_s_at	0.708204	3.31346															62.6528								5.6		0
TROAP	204649_at	0.708177	3.01695															62.77								9.27		0
WNT9A	230643_at	0.708028	3.4549															62.992								9.9		0
PLA2G4F	235958_at	0.707584	3.16239															63.1938								0.57		0
WDR46	209196_at	0.707473	2.42913															63.3782								14.87		0
SVIL	202565_s_at	0.707455	1.53667															64.2583								10.93		0
GMNN	218350_s_at	0.707435	4.60468															64.4346								14.7		0
CENPF	207828_s_at	0.707165	2.26822															64.4427								53.15		0
SYNRG	1553165_at	0.707025	2.55842															64.4828								11.28		1
SRP72	208095_s_at	0.707015	2.98054															65.0931								9.57		0
YKT6	217785_s_at	0.70697	2.36512															65.2604								4.03		0
UBE2S	202779_s_at	0.706951	3.31895															67.3311								20.03		0
ANLN	222608_s_at	0.704653	3.307															68.6833								17.9		0
RBM17	225751_at	0.704613	2.57071															68.8187								9.43		0
GPATCH8	212487_at	0.703993	2.97769															69.2586								6.93		0
CENPL	1554271_a_at	0.703045	3.29325															69.4509								45.23		0
THRAP3	222439_s_at	0.70212	2.88263															70.1144								33.57		0
GID4	220058_at	0.701988	2.02986															70.1296								25.33		1
PLEKHH3	220259_at	0.701696	1.82378															70.2225								34.17		0
GK	217167_x_at	0.701154	3.00153															70.3697								18.13		0
TMEFF2	224321_at	0.700338	1.55143															70.618								14.67		0
TOMM40L	226059_at	0.699993	2.69172															70.6949								5.37		1
PSKH1	213141_at	0.698678	3.24652															70.9229								18.2		0
COA6	225638_at	0.698397	4.01066															71.4465								5.4		1
SSC4D	236529_at	0.698214	2.44921															71.9623								7.8		1
ILDR2	229380_at	0.697696	2.36156															72.1827								28.34		0
TENM1	205728_at	0.696525	1.4845															72.7364								12.3		0
STON2	227461_at	0.696355	2.53238															72.9055								11.85		1
NUDT11	219855_at	0.69634	1.74698															73.4676								20.63		0
HMGXB4	212596_s_at	0.696195	3.74683															74.6251								31.2		0
SLC26A7	1552826_at	0.696077	2.03111															74.8035								16.9		0
ADGRL3	209866_s_at	0.695673	3.03469															74.8279								43.49		0
SLC23A2	209237_s_at	0.695632	2.53482															74.8414								26.71		0
PLA2G12B	231009_at	0.695451	2.12728															75.3936								7.23		1
PRKAB2	1558027_s_at	0.694974	2.62576															75.4712								22.61		0
STRA13	209478_at	0.69477	2.5315															76.6537								16.95		1
GALNT14	219271_at	0.694102	1.67561															77.897								20		0
ATP2A1-AS1	230696_at	0.694041	2.03718															78.2078
SEPHS1	208941_s_at	0.693843	3.6375															78.3166
HNRNPUL2-BSCL2///HNRNPUL2	66053_at	0.693508	2.26064															78.6302
ULK2	204062_s_at	0.69315	2.56011															79.0826
C18orf54	244324_at	0.692805	4.13677															80.1093
CCNI	227299_at	0.691523	2.72344															80.2887
SPTBN1	226342_at	0.691453	1.90726															80.9965
TSPAN12	219274_at	0.691308	1.34813															82.5515
ZNF226	231717_s_at	0.688999	2.19632															83.7671
DMC1	208382_s_at	0.688791	2.20941															84.5389
GTF2H4	203577_at	0.688516	3.41502															85.9114
DHRS7B	220690_s_at	0.688163	1.69804															86.3283
S100A11	200660_at	0.688106	2.44648															86.8058
RACGAP1	222077_s_at	0.686585	3.80475															89.0143
TTK	204822_at	0.686478	2.27742															89.139
ANP32E	229128_s_at	0.686271	4.593															90.6682
FSBP///RAD54B	220549_at	0.685816	2.09532															91.4552
PICALM	203134_at	0.685106	3.04547															91.9828
MCM6	201930_at	0.685018	4.69241															92.1095
CBX5	209715_at	0.685005	3.46484															92.1095
CREB1	214513_s_at	0.684067	3.3034															92.8622
SNCA	204466_s_at	0.683596	1.64599															93.4297
VIPAS39	233140_s_at	0.683489	1.37806															93.4297
MTG2	226854_at	0.683268	2.57569															93.7276
MCM2	202107_s_at	0.682944	4.40222															94.5152
RNF213	232155_at	0.682606	1.96097															95.1338
ANKLE1	1553138_a_at	0.680633	1.76449															96.6998
PIK3R2	229392_s_at	0.679693	2.57456															96.8775
PRIM1	205053_at	0.679619	3.98641															99.1582
SLC4A7	207604_s_at	0.679496	1.88379															99.2417
OAS2	206553_at	0.679242	2.51876															99.6074
C8orf33	222551_s_at	0.679099	5.52064															99.8926
NPHP4	213471_at	0.678954	2.12333															100.438
PGK1	1558365_at	0.678865	1.52145															101.276
CCNF	204827_s_at	0.678847	1.97461															101.732
G6PD	202275_at	0.678157	2.30229															101.913
MKI67	212023_s_at	0.676344	3.08731															103.786
TPR	1557227_s_at	0.676232	4.81424															108.049
FAM173B	225668_at	0.675833	2.06141															109.436
ARPC5	1555797_a_at	0.675206	6.36447															112.703
RARA	1565358_at	0.675186	1.57283															115.069
TPST2	204079_at	0.675149	3.30367															116.304
CCDC150	232398_at	0.675096	1.80705															119.3
MSRB1	217977_at	0.675033	1.93103															123.744
PNMA1	218224_at	0.673886	2.26509															134.885
ZNF569	1569366_a_at	0.673277	1.97062															135.598
STK40	225015_s_at	0.672704	2.10285															140.904
SUCLG2-AS1	1557338_x_at	0.672249	2.31582															146.119
LOC100506107	1557214_at	0.671886	2.03964															159.476
SLX4	232147_at	0.671883	2.74205															161.378
TK1	1554408_a_at	0.671201	1.77955
ZNF74	205881_at	0.669586	2.75284
STK17B	226525_at	0.669294	1.79808				Fig1b
MGLL	225102_at	0.669081	1.30689					GSM51054	GSM95660	GSM51013	GSM51086	GSM51113	GSM51324	GSM51078	GSM51228	GSM95780	GSM95699	GSM51199	GSM95734	GSM95763	GSM51188	GSM51225	GSM95714	GSM51182	GSM51257	GSM95720	GSM51077	GSM50997	GSM95741	GSM51310	GSM51301	GSM95696	GSM51184	GSM51123	GSM51091	GSM51190	GSM51246	GSM51151	GSM51336	GSM51132	GSM51259	GSM51099	GSM51070	GSM51117	GSM51293	GSM51163	GSM51088	GSM51331	GSM51053
CCDC18	236665_at	0.669007	2.05777					0.473897	-0.402451	0.285065	0.23127	0.332339	0.32333	-0.759412	0.395535	-0.292103	0.538512	0.142234	0.422186	0.615158	-0.0503781	-0.736898	0.453768	0.486855	-0.0721211	0.473246	0.0741733	0.154497	-0.94992	0.0361368	0.243846	0.345576	0.185346	-0.144825	0.296173	0.196184	0.0390816	0.325505	0.429893	0.434172	-1.37642	0.308876	0.236112	0.701874	0.251492	-1.43302	0.367485	0.592275	-0.802281
MIR6878///TARS2	221189_s_at	0.668498	4.18493					0.097405	0.213034	-0.295692	-0.05778	0.389896	0.336996	-0.672248	0.510988	-0.88243	0.254433	0.506282	0.352151	0.111171	0.415054	0.242741	0.537852	-0.41407	0.153048	0.322376	0.177539	0.341934	0.107184	0.0262987	0.315134	0.0502588	0.0552516	0.385583	0.272827	0.188435	0.535696	0.132905	-0.983486	-0.00172873	0.107134	0.442689	-0.497425	0.402754	0.446236	0.378436	0.11441	0.439425	-0.362176
TIMELESS	203046_s_at	0.666862	3.57532					-1.09816	0.205617	0.251244	0.59978	0.886789	0.549767	-0.960692	-0.460402	-0.416499	0.0954695	0.357097	0.66663	0.182661	0.129219	0.0671945	-0.57196	0.234455	0.202761	0.0276413	-0.287585	0.205374	0.0827671	-0.746318	0.354032	0.816224	0.401874	-0.315003	-0.0397514	-0.415355	0.832382	0.700971	-0.264716	-0.526886	0.642358	0.237059	-0.551299	0.45381	0.586039	0.642871	-0.465798	0.149016	-0.568099
FCRL2	224192_at	0.666639	1.72392					-0.0556021	-0.0210163	-0.804378	-0.492258	0.305168	0.140303	-0.666921	0.369234	0.0415632	0.297904	0.375965	0.439067	0.345103	0.214932	-0.863143	0.117458	-0.628809	0.406936	0.329083	0.255238	-0.450063	0.057099	-0.385472	0.179663	-0.0276452	0.179978	0.240808	0.0834525	0.214778	0.374859	0.290767	-0.573891	0.327826	-0.108715	0.0704624	-0.0296966	0.320584	0.248776	0.634677	0.0303316	0.284946	-0.0654843
TRIOBP	1552334_at	0.666348	2.75881					0.29894	-0.698722	-0.235145	0.580994	-0.594181	0.470724	-0.658741	0.247858	-0.979354	0.199577	0.0971237	0.27143	0.367529	0.485001	-0.261684	0.665022	0.0795561	0.208924	0.636144	0.491882	0.663602	0.575065	-0.60926	-0.30354	0.234514	0.194241	0.270794	0.500941	0.490835	0.633915	0.454002	0.112401	-0.776624	-0.820481	0.447578	-0.309649	0.35948	0.669891	0.26619	0.353338	0.291621	0.458621
PRR3	204795_at	0.666062	1.70006					-0.123485	0.589895	0.0674726	-0.762678	-0.111846	0.505395	-0.516622	-0.0256512	-0.362547	0.582098	0.805295	0.441674	0.336559	0.395173	-0.315646	0.914197	-0.295397	-0.114396	0.596484	-0.322659	0.391226	0.383783	-0.210398	0.0241124	-0.419376	-0.00331639	-0.268051	0.696377	-0.0486968	0.693227	0.687775	-0.381465	-0.55814	-0.130136	0.97231	-0.126129	0.71138	0.747462	-0.33466	-0.489937	0.866858	0.162842
SNRPA1	216977_x_at	0.664631	5.69768					0.208147	0.56922	0.343244	0.034049	-0.376807	0.392257	-1.03024	0.437249	-0.0271413	0.279413	0.547165	0.387961	0.215831	0.268995	0.22301	0.666762	-0.0359766	0.00980713	0.41581	-0.167293	0.665157	0.268768	-0.144891	0.245507	-0.016583	-0.131796	0.269357	0.169628	0.316501	0.367814	0.278724	-0.00974281	-0.173612	0.0648201	0.505222	-0.518042	0.516113	0.363995	-1.37042	-0.810923	0.553629	-0.571884
MSH6	211450_s_at	0.664239	3.85748					0.401992	-1.00003	0.133471	0.594866	-0.377902	0.51095	-0.236037	0.355645	-1.45778	-1.07764	0.614713	0.48381	-0.711665	0.348305	-1.61234	0.554417	-0.639435	-0.047313	0.603089	0.358159	0.515673	-0.585583	-0.206148	-0.234286	-1.58065	-0.203413	0.459844	0.55017	0.454908	0.330487	0.533047	0.422839	0.288358	-0.313656	0.484924	-0.477974	0.650481	0.314636	0.73434	0.546765	-0.541804	0.415716
AURKB	209464_at	0.662759	1.52269					-0.459886	0.328796	-0.225992	-0.712004	-0.298449	0.613926	-0.294475	0.517006	-0.962859	0.515009	0.711493	0.565157	-0.383104	0.357185	-0.459886	0.582652	-0.707834	0.147137	0.201976	-0.344155	0.391751	0.428209	-0.0391342	0.321824	0.135633	-0.330646	0.24205	0.216649	0.459233	0.407706	-0.118016	-0.397153	-0.0726818	0.14374	0.573412	0.103718	0.515454	0.630212	0.237803	0.361796	0.526812	-0.178827
CD58	216942_s_at	0.661427	2.86359					-0.774653	0.220712	0.618777	-0.613457	-0.0735893	-0.367274	-0.219322	0.462078	0.0500194	-0.395252	0.744623	-0.552782	-0.0553974	0.160592	0.702549	0.486852	-0.900288	0.00219897	0.787811	0.535818	-0.0586184	0.657265	-0.113909	0.580312	0.747305	0.0777841	0.0784335	-0.263531	0.425511	0.654639	0.730578	-0.540285	-0.388829	-0.334659	-0.693114	-0.854128	0.269741	0.672341	0.767652	0.281038	-0.822523	-0.74002
ANG	205141_at	0.660917	1.49005					-0.383064	0.251791	-0.541043	0.067271	-0.00679527	0.50148	-0.474167	0.502159	-0.466296	0.329624	0.645136	0.403304	-0.657231	0.260347	0.160415	0.558674	-0.359459	0.041762	0.301983	0.024502	0.532126	0.238297	-0.175031	0.245634	0.0924795	0.246319	0.406493	0.357215	0.303441	0.542084	-0.0830219	-0.383912	-0.278628	0.36222	0.567502	-0.413327	0.532621	0.461872	0.0808729	-0.290108	0.336208	-0.224409
NREP	201309_x_at	0.660779	2.30704					0.128048	0.321355	-0.141435	0.439451	-0.141435	0.331222	-0.171464	0.459697	-0.255956	0.172475	0.556949	0.416629	0.274858	0.340317	-0.124825	0.456942	-0.373249	-0.409051	0.293871	0.336469	0.368442	0.159925	-0.338679	-0.135646	0.166108	-0.218163	0.354624	0.57777	0.255481	0.386856	0.367056	-0.309198	-0.278956	-0.507112	0.476726	-0.159586	0.44269	0.405997	-0.172399	0.447969	0.494952	-0.220383
TNRC6A	1553346_a_at	0.660309	1.97202					0.365303	0.53616	0.123586	0.389753	0.447499	0.077404	0.0123111	0.525438	-0.245221	0.361358	0.169329	0.418213	0.383505	0.27527	0.191788	0.473477	-0.381591	-0.537697	0.539699	-0.667806	0.379981	0.524875	-0.409293	0.352126	0.0793239	0.0442085	-0.0777096	-0.372833	0.15857	0.245872	0.218001	0.261765	-0.470041	0.303604	0.280635	-0.700009	0.449284	0.253087	0.352	-0.421027	0.333001	0.00283446
PROSER3	242640_at	0.659653	2.60425					-0.267416	0.593056	-0.435654	-0.303875	-0.0342824	0.0832471	-0.309435	0.499434	-0.662952	0.65835	0.632778	0.508728	0.504676	0.123705	0.224814	0.751383	-0.160919	-0.133379	0.300414	0.512122	0.742818	-0.495384	-0.0816026	0.27796	-0.249464	-0.241421	0.435891	0.529475	0.341619	0.539665	-0.168889	-0.153154	-0.435654	-0.515179	0.773547	-0.60061	0.526684	0.697592	-0.3223	-0.262529	0.756566	-0.277419
NTPCR	223272_s_at	0.659636	1.76768					0.0313777	-0.708982	-0.302713	0.502643	-0.726346	-0.153846	-0.616071	0.208279	0.412392	0.0900831	0.352659	0.587914	0.537625	0.433159	-0.548471	0.516393	-0.351494	-0.907337	0.643184	0.531685	0.544897	0.0638504	-0.726346	0.639335	0.25746	-0.0756797	-0.111774	0.460451	0.29691	0.484439	0.0830516	0.348487	0.323982	0.664358	0.531651	0.109349	0.642712	0.432483	0.329662	0.448546	0.415787	-0.318886
MELK	204825_at	0.659507	3.32601					-0.529979	-0.59219	-0.123453	0.286495	-0.154593	-0.099591	0.095809	0.232069	-0.352539	-0.516699	0.578004	0.554862	-0.0607095	-0.065508	0.479949	-0.511328	0.207198	0.299212	0.720517	0.4374	0.572774	0.131618	0.346281	-0.346346	-0.0281062	0.0341218	0.219274	0.501878	0.160637	0.599192	-0.183233	-0.380802	-0.235563	-0.233927	-0.392784	0.0755748	0.442274	0.784247	0.425036	0.285861	0.378023	0.210975
EXOSC2	214507_s_at	0.659297	1.99602					0.247487	0.278417	0.282112	0.0798287	0.314431	0.353273	0.103569	-0.0692418	0.455356	-0.807424	0.270506	-0.204124	-0.456868	0.278508	0.370809	0.30565	0.182584	0.380141	-0.598009	0.323732	-1.65301	0.422268	0.322737	0.461631	-1.63094	0.36418	0.196602	0.239695	0.346238	0.355567	0.1775	0.14576	-1.10195	-0.163023	0.416195	0.49801	0.0263975	0.289012	-1.38573	0.414688	0.189788	0.271262
HBD	206834_at	0.65877	1.45305					0.216616	-0.436226	0.455555	0.000226076	-0.0884574	0.304047	-0.328884	0.897042	-0.0491451	-0.214497	-0.129062	-0.310264	0.685515	0.554678	-0.12513	0.115387	-0.46376	-0.191268	0.945479	0.0882367	0.37867	0.748743	0.0396314	-0.124776	-0.404202	0.168989	-0.228708	0.591168	-0.243685	0.672333	0.20857	-0.530018	0.613778	-0.626031	0.0815734	-0.279991	0.00108907	0.867776	0.101156	-0.408992	0.574341	0.239314
LINC01482	217474_at	0.658757	2.0903					0.464525	-0.5842	-0.0994587	0.321601	0.369344	0.0538626	-0.244146	0.404405	0.0839358	0.287746	0.56805	0.419468	0.169853	0.220841	-0.396516	0.462552	-0.305403	0.481034	0.479211	0.450315	-0.247507	0.116928	0.331733	0.294501	-1.03044	-0.260146	0.503311	-0.172782	-0.210378	0.51141	-0.123184	-0.420393	0.265881	0.282547	0.297509	-0.64585	0.359891	0.458407	0.68702	-0.599482	0.228759	0.338704
LILRA2	211100_x_at	0.658399	2.47456					-0.239669	0.155518	0.274008	-0.175975	-0.0678426	0.551074	-0.635417	1.12554	-0.216573	-0.104066	0.0704544	-0.0711104	0.935313	0.644634	-0.254058	-0.251129	-0.315229	0.246561	1.21423	-0.6071	0.38967	0.981117	0.207469	-0.144141	-0.311717	-0.0131175	-0.573436	0.773417	-0.542449	0.856394	0.248861	-0.523097	0.791229	-0.352479	-0.141026	-0.231329	0.253899	1.09306	-0.539155	-0.492889	0.796773	-0.045922
AP3D1	208710_s_at	0.657648	2.25548					0.407626	0.260091	0.501202	-0.247489	0.00998202	0.21206	-0.830662	0.73252	-0.153241	0.300369	-0.158882	-1.42746	0.0804386	0.278094	-0.247489	0.577098	-0.463362	-0.269144	0.387882	0.176313	-0.178853	0.0360634	-0.00264284	0.497446	0.585869	0.601239	0.428846	0.0995164	0.272074	0.137392	0.188783	0.943289	0.311414	-1.16684	0.66146	0.274017	0.174176	0.77451	0.0138566	-0.149903	-0.929828	0.205802
PNISR	212177_at	0.657453	3.7093					0.276769	0.403156	0.340456	-0.175911	-0.00879176	-0.2465	-0.115348	0.3008	0.222198	0.323164	0.450257	0.37088	0.261668	0.47901	-0.0635413	0.756297	-0.429651	-0.605846	0.353087	-0.454591	0.750068	0.371475	-0.355169	0.349832	0.00801481	0.248946	-0.216285	-0.120176	0.400743	0.239066	-0.050713	-0.1106	-0.231023	-0.492356	0.26231	-0.0898338	0.359353	0.42209	0.220673	-0.137363	0.471025	-0.0512588
LBR	201795_at	0.657251	3.89714					0.366519	0.68329	0.196202	0.225621	0.175498	0.496383	-0.236834	0.337421	0.0792257	0.38418	0.564256	0.341182	-0.0150483	0.480918	0.270672	0.751271	-0.409737	-2.33371	0.151484	0.412318	0.547725	-0.272873	-1.08926	0.0194914	-0.131431	-0.400642	0.555177	0.410312	0.319478	0.322367	0.218881	0.0875319	-0.902014	0.194807	0.51413	0.269617	0.415887	0.244879	-0.609708	0.221005	0.758654	-1.18179
E2F1	2028_s_at	0.65609	3.29508					-0.0612202	-0.682785	0.149892	0.597244	-0.0719718	0.314284	-0.158713	0.49096	-0.563616	-0.643695	0.49942	-0.818045	-0.868865	0.25004	-0.184769	0.47632	0.0425871	-0.484202	0.604105	0.54418	0.302883	-0.131625	0.458996	-0.510989	-0.349697	-0.0747411	0.182977	0.648283	0.518347	0.494905	0.485985	0.409085	0.334382	-0.304144	0.3933	0.544115	-0.641475	-0.908128	0.204413	0.594424	-0.266552	0.571147
NDST2	1559701_s_at	0.656029	2.30491					0.17196	-0.405455	0.462702	-0.184108	0.211444	0.38073	-0.136795	0.856245	-0.106505	0.106268	-0.395057	-0.0837859	0.688639	0.485188	-0.0383762	-0.130776	-0.520594	0.00383624	0.934486	0.121977	0.273216	0.666527	-0.0160405	0.11824	-0.53627	0.148688	-0.401079	0.621654	-0.320845	0.618514	0.329408	-0.3729	0.571836	-0.61959	-0.0743375	0.0788488	-0.239624	0.818508	0.134915	-0.274492	0.529627	0.239217
HIRIP3	204504_s_at	0.655551	8.42171					0.0918784	0.328438	0.0417314	0.218401	-0.243377	0.224084	0.0338981	0.471242	-0.729163	0.331446	0.387303	0.447747	0.00163156	0.297741	-0.261284	0.625082	-0.176126	-0.123777	0.285854	-0.28421	0.508756	-0.0399297	-0.464603	0.0612724	-0.397351	0.241838	0.145443	0.445194	0.467992	0.314066	-0.0654919	-0.101262	-0.0836251	-0.386307	0.552852	0.143625	0.488213	0.47759	-0.369744	0.296542	0.431453	-0.163664
ATRIP///TREX1	1552937_s_at	0.655476	3.3448					-0.626483	-0.244886	0.201053	0.495925	-0.868062	0.28663	-0.325199	0.424134	-0.312266	0.128552	0.251479	0.302673	-0.432604	-0.587248	-0.464421	0.320091	0.377271	-0.570906	0.412674	0.257069	0.0552469	0.360113	-0.421437	0.298802	-0.37735	-0.478966	0.471754	0.305937	-0.132122	0.267958	0.232825	0.369786	0.542699	-0.0673764	0.319832	-0.461449	0.424207	0.301962	0.0308153	0.44422	0.447701	-0.250348
MAPK1IP1L	212497_at	0.655367	1.68185					-0.147911	-0.23759	0.501267	-0.086349	-0.273453	0.543527	-0.290333	1.09266	-0.16351	0.0337056	-0.22431	-0.0419616	0.887075	0.676047	-0.298431	-0.544339	-0.490285	-0.108418	1.16331	-0.220006	0.452401	0.963672	-0.0595243	0.127973	-0.476213	-0.60436	-0.27219	0.785995	-0.267189	0.865215	0.410853	-0.480843	0.735934	-0.792494	0.0680738	-0.0407895	-0.214707	1.04368	-0.147067	-0.356574	0.768021	-0.305337
ATP13A3	219558_at	0.655326	1.55173					-0.62248	-0.128469	0.0906567	-0.681795	0.323093	0.115928	-0.257749	0.302023	-0.315829	0.15268	0.268925	0.41736	0.0343895	0.0730555	0.0305799	0.410179	0.192152	0.168496	0.195148	0.161778	-0.031956	0.0670918	-0.607574	0.0525758	0.247047	-0.0398119	0.214477	0.173543	0.196701	0.531912	0.453711	-0.333729	-0.0345051	0.288238	0.2221	-0.533976	0.170537	0.0949548	0.286771	-0.106509	0.181994	-0.15512
G2E3	223258_s_at	0.655128	4.84178					-0.152684	0.284218	-0.0744736	-0.0691407	-0.0508312	0.409917	-0.366397	0.546994	-0.0040773	0.282384	0.563782	0.433922	0.221946	-0.0649544	0.0750085	0.500542	-0.173176	-0.0739352	0.0263325	0.140796	0.479468	0.106777	0.030051	-0.00448283	-0.231541	-0.337993	0.387152	0.409508	0.439167	0.532533	-0.100866	-0.201445	-0.443821	-0.245597	0.545006	-0.266997	0.582109	0.474237	-0.490737	0.0900218	0.577109	-0.194949
SIAH1	232365_at	0.655015	1.64826					0.216981	0.0706613	-0.0667041	0.206936	-0.30532	0.257848	-0.335321	0.0124738	0.206756	0.205397	0.514295	0.373056	0.153366	0.291158	0.0233732	0.483712	-0.215366	0.106653	0.083807	-0.0649748	0.275755	-0.0276614	-0.0960925	0.18643	-0.273106	0.223677	-0.158824	0.260882	0.17969	0.17619	0.100352	-0.302552	0.290915	0.0913231	0.285569	-0.0828191	0.422127	0.419858	0.080984	0.419159	0.42817	-0.454687
IKZF1	216901_s_at	0.654702	1.37566					0.346767	0.071286	0.0728352	0.228215	0.0795802	-0.494558	-0.846723	0.0951649	0.231595	0.245888	-0.254226	0.380513	0.139667	0.237445	0.400641	0.417559	0.0279579	0.231707	0.473572	0.170597	0.0804371	0.0231532	-0.0164313	0.474233	0.144625	0.327697	0.264095	0.265058	0.359298	0.209643	0.0185297	0.162409	0.0263665	0.299967	0.349761	-0.21383	0.402698	-0.0536009	-0.408786	0.237554	-0.0443252	0.0615489
BRCA1	204531_s_at	0.654657	1.77191					0.000381258	-0.918677	-0.166113	0.109109	-0.751196	0.378849	0.0484912	0.356928	-0.802898	0.295447	0.395799	0.576435	-1.03238	0.475334	-0.874995	0.494307	0.55635	-0.272477	-0.523888	0.164218	-0.559296	-0.140244	0.0946644	0.211281	-0.513963	-0.0769257	0.252632	0.300839	0.500109	0.537186	0.392318	-0.260881	0.323588	0.252574	0.495727	-0.539019	0.429224	0.0479357	0.291948	0.412518	0.417083	0.193747
RAB35	205461_at	0.654234	2.00871					-0.350866	-0.0148743	0.12834	0.208979	-0.220188	-0.14295	-0.704368	0.314682	-2.70465	0.360124	0.328992	0.0944609	-0.0120144	0.292534	-0.352708	0.336887	-0.378717	-2.77654	0.442026	-0.044816	0.349878	0.252963	-0.483282	0.066369	0.166849	0.239656	0.1067	0.0316232	0.421773	0.244091	0.538741	-0.0319934	0.449086	0.173497	0.139966	-0.944608	0.00207655	0.379096	0.488705	0.341132	0.197887	-0.872176
FBXL18	227500_at	0.653605	2.52267					0.0699087	0.31992	0.0927333	-0.35146	-0.17985	0.428865	-0.503296	0.270681	-0.143719	0.317207	0.417028	0.330951	-0.00355085	0.181779	-0.0443753	0.573389	-0.124695	0.0442392	0.178697	-0.209936	0.415174	0.0964609	0.00528639	0.127259	-0.057152	-0.165226	0.214756	0.275647	0.300878	0.45898	0.18348	-0.333822	-0.206583	0.0156187	0.497129	-0.372948	0.485269	0.398393	-0.0151294	-0.260578	0.437541	-0.388215
LARP4	238959_at	0.652089	2.51551
FLVCR1-AS1	235126_at	0.651335	2.0903
TPPP	206179_s_at	0.651308	2.34232
WIPF2	212049_at	0.65053	2.4973
HIST1H1D	214537_at	0.649801	1.95507
MIR133A1HG///MIR133A1///MIR1-2	236573_at	0.649722	2.12895
ESYT2	1555829_at	0.649019	1.79404
ANP32A	201043_s_at	0.648837	5.19515
MMP26	220541_at	0.648708	2.64058
FAM64A	221591_s_at	0.648667	1.69255
HDAC11	227679_at	0.647858	2.70903
BRIP1	221703_at	0.647499	1.57947
GMEB2	222251_s_at	0.647461	2.17335
CHD4	201182_s_at	0.647451	2.7186
KCNAB2	211791_s_at	0.646828	2.1383
GPATCH4	224632_at	0.646615	5.31257
CAMK4	210349_at	0.646458	2.84618
SMAD4	1565703_at	0.646434	1.73221
TFRC	240686_x_at	0.64639	1.96816
NUDCD1	225438_at	0.646274	3.52939
UBE2A	201898_s_at	0.645613	7.43508
EXOG	205521_at	0.64555	3.89364
FLNA	213746_s_at	0.645158	1.53213
CMAHP	229604_at	0.644839	1.70746
LOC400043	226582_at	0.644618	1.6967
TFF3	204623_at	0.64435	1.89365
RIMKLB	236911_at	0.643514	1.84255
COMT	208817_at	0.643339	1.62796
MAGEC3	216592_at	0.643241	1.68196
LOC101928728	241668_s_at	0.64314	3.07343
SUSD1	226264_at	0.642786	1.4544
TSPOAP1-AS1	228828_at	0.642752	1.89941
IFI30///PIK3R2	201422_at	0.642158	1.69041
MCOLN3	242308_at	0.641378	2.36301
BAMBI	203304_at	0.641306	1.89139
PITPNM1	203826_s_at	0.640991	1.76263
RBM41	219754_at	0.640589	1.68455
ZNF443	205928_at	0.640325	2.4724
MGA	235409_at	0.639904	1.663
ARID2	225490_at	0.639106	3.01465
NCAPG2	219588_s_at	0.638159	3.19146
EMP2	204975_at	0.637535	2.8407
TMSB15B///TMSB15A	205347_s_at	0.637145	1.87388
LILRB4	210152_at	0.636397	2.19195
STX6	1552618_at	0.636075	2.28186
MCTP1	235740_at	0.634739	1.30579
ASAH2B	231791_at	0.634625	1.87863
RGS16	209325_s_at	0.634521	1.50932
LRRN2	216164_at	0.634356	2.05611
LOC101928140	1568898_at	0.634257	2.4988
MCM5	216237_s_at	0.633236	4.76397
MTSS1L	1556175_at	0.632645	2.18685
LMNB1	203276_at	0.632639	3.62855
ATP6V1C1	202873_at	0.632475	2.15043
GAS2L1	31874_at	0.632306	1.34354
LOC101929224	1561741_at	0.63192	1.6237
LOC780529	239997_at	0.631448	1.85552
RFC4	204023_at	0.631315	5.08137
WIZ	221783_at	0.63058	2.02125
MPI	230524_at	0.630505	2.08787
CTPS1	202613_at	0.630496	4.83916
RBMS1	207266_x_at	0.630396	1.45935
IER5L	226559_at	0.629882	1.79768
FAM110C	226863_at	0.629871	1.45164
HIST1H2BH	208546_x_at	0.629539	1.48554
NASP	201970_s_at	0.629331	3.44315
FOXRED1	223128_at	0.629253	2.95119
CKAP2L	229610_at	0.628439	2.13575
TMEM176A	218345_at	0.628418	1.59599
SEMA6D	226492_at	0.628272	1.76162
SPIRE1	1554807_a_at	0.627934	1.54809
MIR8085///BCL3	204907_s_at	0.627276	1.80754
TRABD	221807_s_at	0.626964	1.68607
MUC6	1565666_s_at	0.626728	1.58157
LINC00461///MIR9-2	230272_at	0.626597	1.87992
LOC101927027	237105_at	0.626223	3.71682
SLC35F6///CENPA	204962_s_at	0.625978	1.8556
LINC01620	233584_at	0.625874	1.50384
TCEB3	202818_s_at	0.625674	2.62815
TOP1	208900_s_at	0.625546	5.01223
IGSF8	225025_at	0.625456	3.50637
JAKMIP2	205888_s_at	0.62492	1.6167
AMMECR1	236760_at	0.624274	2.18353
INO80D	231152_at	0.62352	1.95005
ZNF793	244180_at	0.62346	2.46151
ZWINT	204026_s_at	0.622963	3.20248
COBL	213050_at	0.622936	1.55367
SAC3D1	205449_at	0.622792	1.80986
ANXA2P2	208816_x_at	0.622563	5.27448
CLCN5	232127_at	0.622387	2.32478
RERG	244745_at	0.621921	1.32825
KMT5A	228443_s_at	0.621348	2.86556
TMEM2	218113_at	0.621249	1.68119
GPHN	220773_s_at	0.620333	2.45119
ORC6	219105_x_at	0.619877	3.97147
DAGLB	225832_s_at	0.619312	1.78285
ARL4A	205020_s_at	0.618836	1.33216
NUP62	207740_s_at	0.618822	1.48482
PIK3CG	206369_s_at	0.617871	1.49585
UBASH3B	228359_at	0.616487	1.76975
CHEK1	205394_at	0.614785	2.98589
KIAA1841	243539_at	0.613821	1.69478
EEPD1	1569640_s_at	0.613607	1.86724
GTF3C2	210620_s_at	0.613333	3.28614
LGALS1	201105_at	0.612701	2.26216
SCAMP4	213244_at	0.612155	1.39692
USP29	220895_at	0.612123	1.89858
CHAF1A	203976_s_at	0.61168	1.77963
ABTB2	213497_at	0.611592	2.40869
ZNF71	226514_at	0.610727	2.78416
RASAL2	1557432_at	0.610646	1.91865
SAMD9	228531_at	0.61022	2.6565
SERPINB8	206034_at	0.609613	2.34243
AR	226197_at	0.60961	1.69528
KRTAP1-1	220976_s_at	0.60951	2.32927
CCAR2	225193_at	0.609303	1.53764
CENPW	226936_at	0.608748	3.37249
SLC45A3	238499_at	0.608205	2.27265
PBK	219148_at	0.607346	1.97887
SWAP70	209306_s_at	0.606973	1.55308
LOC102724449	1562718_at	0.606671	1.88982
GSG2	223759_s_at	0.606662	3.76825
PRRC2C	211947_s_at	0.606623	2.41921
RFESD	239142_at	0.606603	2.05149
FUS	215744_at	0.606151	2.86648
HSPC324	232227_at	0.605808	1.79035
WNT7B	238105_x_at	0.605304	1.31169
SLC29A1	201802_at	0.603781	1.68173
DDX23	201440_at	0.603762	2.06319
MTMR3	202197_at	0.603513	3.30616
SMC3	209257_s_at	0.603271	5.53988
CRY1	209674_at	0.602375	1.7521
MCM3	201555_at	0.602301	5.55416
BICDL2	235095_at	0.601879	2.66313
DYNC2LI1	241757_x_at	0.601749	1.73295
CDCA3	221436_s_at	0.601513	2.1671
TWIST1	213943_at	0.60004	1.42528
SPEN	1556058_s_at	0.598476	1.84624
H2AFJ	224301_x_at	0.596977	1.44285
LSM11	226826_at	0.596546	2.73628
AKR1B1	201272_at	0.596496	3.13401
APOBEC3B	206632_s_at	0.596443	1.45041
ZNF521	226676_at	0.59621	1.36714
PMEL	209848_s_at	0.595177	1.42201
PLA2G4A	210145_at	0.595172	2.38959
ARNTL2	220658_s_at	0.595076	1.74946
WDHD1	216228_s_at	0.594924	2.15847
KLHL29	229310_at	0.594805	1.44288
STK39	202786_at	0.594133	1.83369
SLCO1A2	211480_s_at	0.59327	1.52323
WBP4	203597_s_at	0.593261	1.39559
POLD3	212836_at	0.5928	3.73166
NIPBL	242352_at	0.592649	2.27646
ZNF93	208119_s_at	0.592543	2.67412
TEKT2	210323_at	0.59226	2.30902
LOC101928589///TMEM164	223202_s_at	0.591849	3.44831
STARD8	206868_at	0.591502	2.67706
GALK1	204374_s_at	0.591469	1.4546
CALM1	213710_s_at	0.591251	2.2063
BDH1	211715_s_at	0.591206	3.2055
RNASEH2A	203022_at	0.590626	4.82092
TMEM106C	201764_at	0.590301	1.96709
RRP8	203171_s_at	0.589242	4.24374
DBF4B	238508_at	0.589213	2.35933
RRBP1	201206_s_at	0.58898	1.46211
LRR1	235113_at	0.588853	6.60092
HCCS	203746_s_at	0.587772	6.78123
PACSIN1	227053_at	0.587104	1.57824
CCT2	201946_s_at	0.586898	3.59023
MDM1	220397_at	0.58636	2.41643
PPP1R10	201702_s_at	0.586073	1.7336
ZMYND19	227477_at	0.58515	1.45051
PRMT2	228725_x_at	0.584712	2.06149
TUBB	209026_x_at	0.584473	5.73138
MLLT11	211071_s_at	0.584149	2.6882
MAGEA12	210467_x_at	0.58356	1.5426
ATP6AP1L	228816_at	0.583254	2.18866
MAGED2	208682_s_at	0.582206	3.09378
ARHGDIA	213606_s_at	0.582033	2.29842
NUP62CL	220520_s_at	0.581986	1.98356
TUBA1A	209118_s_at	0.581503	1.41473
SLC25A43	1557411_s_at	0.581473	1.47837
LINC00963	215185_at	0.581089	2.87246
CXorf38	228700_at	0.580946	2.57556
LARS	223888_s_at	0.580352	3.13873
SELPLG	209880_s_at	0.580184	1.38501
ACTL8	214957_at	0.579836	1.50083
ZIM3	1553022_at	0.579408	1.63233
MED26	231724_at	0.579384	3.10704
EZH2	203358_s_at	0.579147	2.92921
PRDM5	235764_at	0.57897	1.34293
GIT2	209876_at	0.578915	2.72116
ACAN	205679_x_at	0.578831	1.79862
PTPRD	213362_at	0.578697	1.39808
MSH2	209421_at	0.57831	3.07447
PMS2CL///PMS2	209805_at	0.578228	2.43294
MRPL35	218890_x_at	0.578126	2.30371
ARHGAP42	230047_at	0.577991	1.79472
SPAG5	203145_at	0.577804	3.50664
TBCB	216194_s_at	0.577413	3.83313
PNMA3	223621_at	0.576734	1.61016
BNIP1	207829_s_at	0.576354	2.19311
PIAS4	212879_x_at	0.576185	2.03226
CBX4	206724_at	0.57583	2.36292
APLP2	228520_s_at	0.575251	1.66724
ECT2	234992_x_at	0.574406	1.96644
TSSC4	218612_s_at	0.574112	2.24312
IKBIP	235202_x_at	0.573987	1.71445
TMEM184B	202027_at	0.573879	3.20179
ADSS	227310_at	0.573674	1.70016
HSPA2	211538_s_at	0.572682	2.00263
FEN1	204767_s_at	0.572476	3.61345
PLK1	202240_at	0.572269	2.1039
CCNE2	205034_at	0.57218	2.44951
CASK	238699_s_at	0.57204	1.55515
ACTR3B	218868_at	0.571916	1.48094
RPP25	223415_at	0.571452	1.74898
SMCHD1	1558747_at	0.571341	4.74362
PRR14L	216555_at	0.571129	2.05104
CKLF	221058_s_at	0.57059	3.2114
YIPF2	221939_at	0.570288	1.93701
SZRD1	212003_at	0.569415	1.67468
CDKN2A	207039_at	0.569239	2.3824
ST3GAL2	205346_at	0.569061	1.586
WDR72	227174_at	0.568676	1.70542
DLGAP5	203764_at	0.568589	2.99361
DMAP1	224163_s_at	0.56858	1.79701
SPNS1	223173_at	0.568445	1.49321
ISG20L2	212766_s_at	0.568392	4.09815
KNL1	228323_at	0.568377	3.59274
PRR5L	233379_at	0.56806	1.7564
SNRNP25	218493_at	0.568016	3.27637
HTT	202389_s_at	0.567563	2.41664
NFATC2	231801_at	0.567349	3.41281
FBXL6	219189_at	0.566228	1.70002
CEP41	225484_at	0.565244	2.29855
MAZ	207824_s_at	0.564776	2.05449
TRMT1L	233750_s_at	0.564613	3.37167
GJD3	230025_at	0.564509	1.96848
C10orf2	218590_at	0.564475	2.26887
ND6	1553575_at	0.564309	1.51324
FAM86C1	220353_at	0.563964	2.48963
DTNA	205741_s_at	0.563962	1.98077
NFATC3	210555_s_at	0.563951	4.19094
DSTYK	214663_at	0.563852	1.9364
RAB3IP	231399_at	0.563454	3.34635
GPR137	219430_at	0.562855	2.45616
PPP1R9A	221088_s_at	0.562762	1.70577
HECTD1	1557100_s_at	0.5627	1.66629
CARTPT	206339_at	0.562513	1.72099
SLC44A5	1569112_at	0.562255	1.42451
LOC100996735///LOC100996732///LOC654342///LOC645166	228158_at	0.562048	1.38685
ZSCAN9	239406_at	0.561981	1.36734
IPO11-LRRC70///IPO11	222659_at	0.561613	4.16979
HSPH1	208744_x_at	0.561432	1.97045
SCAF1	225500_x_at	0.561375	1.95971
DHRS12	204801_s_at	0.561183	2.45269
CENPH	231772_x_at	0.560882	2.44148
PIP4K2A	229713_at	0.56005	1.99581
MED27	221598_s_at	0.559903	2.08344
ERCC2	213468_at	0.559465	2.09981
ASAH1	210979_at	0.559462	1.72932
RBFA	219419_at	0.558411	2.47673
MTAP	211363_s_at	0.558202	1.61827
SGO2	235425_at	0.557973	3.90322
CLK2	203229_s_at	0.557757	3.93518
ANXA2P3	211241_at	0.557444	1.71873
LOC101928195///LOC100996643///MTHFD1L	231094_s_at	0.557386	1.67069
PGD	1560943_s_at	0.557381	2.1281
RAD51C	209849_s_at	0.557299	3.71873
MCM3AP	212269_s_at	0.556994	2.14685
ILF3	208930_s_at	0.556852	2.08769
TCF3	202648_at	0.55634	1.3296
NFRKB	213028_at	0.556085	1.63422
IP6K3	231179_at	0.556002	1.68471
ARRDC1-AS1	223390_at	0.555913	1.3129
LPGAT1	1555058_a_at	0.555657	2.44536
RPRD1A	228566_at	0.555604	1.76746
LINC00964	236950_s_at	0.555467	1.72556
TUG1	229301_at	0.555427	1.94981
TMPO-AS1	227578_at	0.555391	1.47444
TLN2	212703_at	0.554841	1.89842
TDP1	219715_s_at	0.554587	4.3271
DNMT1	201697_s_at	0.553961	3.55877
MRPL43	230027_s_at	0.553527	1.6867
FNTB	1568865_at	0.552899	1.36464
NEDD1	1552417_a_at	0.552618	3.43939
PTTG1	203554_x_at	0.552491	3.80432
UHRF1	225655_at	0.552415	1.41526
TRIM59///IFT80	235476_at	0.552079	2.76702
DZIP3	207232_s_at	0.551993	1.39426
FKBP8	208255_s_at	0.551671	2.23053
PRSS23	202458_at	0.551641	1.30648
FCGR2C///FCGR2A	1565674_at	0.550864	1.39969
MAP4K1	214219_x_at	0.550558	1.55183
LDLRAD4-AS1	1560181_at	0.550547	2.08513
IWS1	224775_at	0.550238	2.32341
JMJD6	212722_s_at	0.549867	1.55135
FECH	203115_at	0.549811	1.75487
DCAF5	224697_at	0.549349	1.72219
USP31	226033_at	0.549137	2.02692
GLB1L3	1569886_a_at	0.548831	1.71858
POP7	209482_at	0.548385	2.96027
STX3	216985_s_at	0.548229	1.73535
ACTR1A	200720_s_at	0.548028	2.0999
YRDC	222703_s_at	0.547669	1.82843
ITGB1	1553530_a_at	0.547413	1.60004
RFFL	237919_at	0.547398	2.32021
GIPR	231291_at	0.547312	2.33762
SPC25	209891_at	0.547278	1.8207
TTC26	219758_at	0.546961	1.81154
LINC00507	1557475_at	0.546742	1.38155
SLC27A4	225779_at	0.546397	1.47371
LINC01234	1564220_a_at	0.546349	1.75306
PMS2P2	214757_at	0.546112	1.75536
NBPF26///NBPF10///NBPF9///NBPF14	214693_x_at	0.546004	4.4424
KIAA1147	227502_at	0.544555	2.51114
TSNARE1	231317_at	0.544052	1.42678
CDH26	233662_at	0.543452	1.44923
PLEKHA8	233943_x_at	0.543191	2.57959
GBAP1///GBA	209093_s_at	0.543025	2.23792
CFAP73	226539_s_at	0.542481	1.62613
LINC00526	229829_at	0.542354	2.58271
LOC284263	1562585_at	0.542226	1.62123
MTHFD1	239846_at	0.541984	1.89485
SLC2A13	1552694_at	0.541438	1.47903
EPS15L1	232438_at	0.540966	1.77994
SHOX2	208443_x_at	0.540563	2.57476
USP33	217441_at	0.540349	2.05313
SGF29	221822_at	0.54008	2.95174
TTN	208195_at	0.539891	1.87484
CBX6	202048_s_at	0.539849	1.91785
MUC15	227241_at	0.539147	1.35431
FOXRED2	220707_s_at	0.538395	2.58078
ACAA2	202003_s_at	0.538369	2.48218
AIFM2	224461_s_at	0.538294	1.61674
CACYBP	210691_s_at	0.538206	4.1784
MAFF	36711_at	0.537939	1.81957
TRBV27	241133_at	0.537782	1.41136
POLDIP2	222425_s_at	0.537781	1.59518
TSPEAR-AS2	1554954_at	0.537132	1.77154
POGK	239392_s_at	0.53683	3.47448
BARD1	205345_at	0.536539	2.35981
ORC4	203352_at	0.536387	1.79511
DDX50	1568815_a_at	0.53626	1.47443
NRK	232771_at	0.536186	1.48584
ENO1	217294_s_at	0.535944	2.64776
MIR6778///SHMT1	209980_s_at	0.535703	1.49592
C12orf56	236840_at	0.535331	1.49814
SAR1B	223512_at	0.53532	2.21411
PSMD4	211609_x_at	0.534936	4.62397
MAGOHB	218894_s_at	0.534691	2.33651
SLC39A6	1555460_a_at	0.534277	1.42708
ZNRD1	223639_s_at	0.534244	2.46366
ACVR1B	208222_at	0.534108	1.36897
SDHC	210131_x_at	0.533987	4.61584
H2AFZ	200853_at	0.533662	3.11827
CSE1L	210766_s_at	0.533599	3.37439
CDK6	224847_at	0.53358	1.3697
FAM63A	221856_s_at	0.532945	2.26225
AIM2	206513_at	0.532683	2.22414
SLC27A2	205769_at	0.532643	1.53263
GALE	202528_at	0.532572	1.99063
FAM69B	227652_at	0.532342	2.61193
WAS	205400_at	0.53217	2.26004
GPNMB	201141_at	0.53211	1.54636
RPUSD3	225743_at	0.532095	2.31045
RRP12	216913_s_at	0.531823	1.63466
LOC101930400///AKR1C2	209699_x_at	0.531463	2.31423
LSG1	223200_s_at	0.531391	1.97904
RANBP10	221809_at	0.53138	1.76696
HIST1H3G	208496_x_at	0.530977	1.55064
HDAC10	226672_s_at	0.530478	1.85302
SMAD5	205188_s_at	0.530375	1.42953
ZMYND11	1554158_at	0.530186	1.50711
HIST1H3F///HIST1H3B///HIST1H3H///HIST1H3J///HIST1H3G///HIST1H3I///HIST1H3E///HIST1H3C///HIST1H3D///HIST1H3A	206110_at	0.529976	1.63697
FAM192A	222460_s_at	0.529901	3.14877
PKM	201251_at	0.529854	3.15723
DCAF4	226938_at	0.529342	2.38298
ZNF174	210291_s_at	0.528674	2.88237
C2	203052_at	0.528448	1.34508
BICD2	1553021_s_at	0.528431	1.48204
UQCC1	222470_s_at	0.528271	2.19726
ATXN7L3B	212113_at	0.527377	1.84189
DLL3	222898_s_at	0.527354	2.05477
ACTR2	200728_at	0.526815	5.58172
SHB	204657_s_at	0.526789	2.3177
FAM83G	228587_at	0.526617	1.8767
PGAP1	241801_at	0.526485	1.42151
CDH18	206280_at	0.526348	1.67432
SMC4	201663_s_at	0.526069	3.43283
EXO5	222902_s_at	0.525918	1.39076
C8orf58	236296_x_at	0.525807	1.50566
FARSB	223035_s_at	0.525644	2.54939
CNOT10	223219_s_at	0.525121	2.27357
DHX9	212107_s_at	0.524801	2.86147
NPRL3	210672_s_at	0.524645	2.10869
NIN	224304_x_at	0.524576	1.74508
YBEY	239208_s_at	0.52454	3.1536
TMEM121	219663_s_at	0.524516	1.39956
ADK	204119_s_at	0.523658	2.95665
ELOVL6	204256_at	0.523479	1.47214
UBAP2L	201378_s_at	0.523466	4.99516
CNGB3	222959_at	0.523296	1.69394
RPS10-NUDT3///NUDT3	221579_s_at	0.522403	3.57476
ARHGEF2	1554783_s_at	0.522231	1.32066
NPIPA5///NPIPB6///NPIPB15///PDXDC2P///NPIPB3///NPIPA1	215920_s_at	0.52215	1.53232
CXCR3	217119_s_at	0.522073	1.62668
AGPS	225113_at	0.521961	1.99418
LOC101060581///AGAP5///AGAP9///AGAP12P///BMS1P5///AGAP11///AGAP4	221971_x_at	0.521771	2.68974
TH2LCRR	1563389_at	0.521548	1.46091
CLDN6	208474_at	0.521493	1.93107
NQO1	201467_s_at	0.52148	2.30751
PCNA	201202_at	0.521189	3.47269
CD320	218529_at	0.520948	1.61032
KLHL20	210634_at	0.520828	2.17698
FAM149B1	213896_x_at	0.520531	1.42587
NDC1	218073_s_at	0.520331	3.97409
CHCHD7	222701_s_at	0.520324	4.58202
RBX1	218117_at	0.519174	5.94028
RFC2	203696_s_at	0.518568	2.35814
PHLDA1	217998_at	0.518483	1.80886
CTNNAL1	202468_s_at	0.518354	2.95943
LOC84843	1553623_at	0.518226	1.74057
PHF6	224442_at	0.518105	1.49081
CYC1	201066_at	0.518064	2.90948
BCL7C	219072_at	0.517936	1.36561
TOB1	228834_at	0.51765	2.26619
VPS35	222387_s_at	0.517641	3.55913
TPM3	222976_s_at	0.517044	5.2172
MOB3C	243052_at	0.516935	2.07292
PML	210362_x_at	0.516315	1.55507
C12orf66	235026_at	0.515347	1.84325
NAPEPLD	242635_s_at	0.515287	1.78558
KMO	211138_s_at	0.514762	2.34136
LOC100147773	240185_at	0.514617	1.90737
SPIN4	228654_at	0.514349	2.72941
AP2A1	234068_s_at	0.514287	3.17033
SCRG1	243984_at	0.514047	1.36345
NCOA1	209107_x_at	0.513971	3.07248
RPUSD2	221940_at	0.513956	2.20276
ITPA	209171_at	0.513764	2.22132
SRSF3	235324_at	0.512653	1.52132
A4GNT	221131_at	0.512141	1.65609
MDM2	244616_x_at	0.511633	1.64123
CHD1L	212539_at	0.511245	3.88498
LOC158402	236769_at	0.510954	1.33902
FANCM	234733_s_at	0.5107	3.03748
RITA1	221777_at	0.510262	1.41978
SLC39A8	222935_x_at	0.510229	1.64967
EXTL3	209202_s_at	0.51019	2.34087
XPNPEP3	220020_at	0.510129	1.72838
SNORA5B///TBRG4	220789_s_at	0.509845	1.63672
EHMT1-IT1	1559311_at	0.509844	1.36492
KNOP1	213237_at	0.509738	2.93869
ANKRD10-IT1	226663_at	0.509696	1.61314
SRD5A1	211056_s_at	0.509592	1.86687
RABIF	204477_at	0.509574	2.73332
LRRC46	230600_at	0.509551	1.34389
SAMHD1	1559883_s_at	0.509263	2.04548
PLA2G15	204458_at	0.508721	1.45796
HCAR1	224131_at	0.50868	1.42598
CDC7	204510_at	0.508658	3.25103
TSPEAR	1555048_a_at	0.508413	1.68935
RCC1	215747_s_at	0.508302	1.54326
NLN	225943_at	0.508207	3.62268
GPAM	225420_at	0.508148	3.3261
HDGF	200896_x_at	0.5073	3.91504
CDC42BPA	203794_at	0.507212	1.48213
KIAA1143	227493_s_at	0.50721	1.81049
TRAIP	205598_at	0.507171	1.91077
BRI3BP	225716_at	0.506924	2.60898
DNAL1	226309_at	0.506896	2.20918
IFI16	208965_s_at	0.506848	3.35907
DNAJC8	212491_s_at	0.506793	4.04085
XRN2	223002_s_at	0.506687	2.42194
NKTR	202379_s_at	0.506525	3.60701
CKS2	204170_s_at	0.506359	1.70334
ASF1B	218115_at	0.50615	4.33606
ZNF232	219123_at	0.506132	3.49766
RHBDL3	1553268_at	0.506108	1.45336
EIF2AK1	217735_s_at	0.506023	1.4682
HN1	217755_at	0.505857	1.50628
DPP9	231957_s_at	0.505658	1.74466
LCA5	242006_at	0.505202	1.34926
ARF6	203311_s_at	0.504862	2.11536
HSD17B6	37512_at	0.504272	1.46343
LOC100506844	226546_at	0.503251	2.583
ENSA	221487_s_at	0.503248	1.65945
RNASE4	205158_at	0.503217	1.4045
WRAP53	220258_s_at	0.503102	1.92188
TMEM259	225247_at	0.502631	2.00881
ENO3	204483_at	0.502535	1.4595
NCAPD3	212789_at	0.502387	3.31072
DVL2	218759_at	0.502226	1.66376
LOC90784///POLR1A	228515_at	0.50192	1.65723
PTPRA	213799_s_at	0.501693	1.67383
RRM1	201476_s_at	0.501589	4.24206
MCM7	210983_s_at	0.501526	1.99703
TRAF4	202871_at	0.501459	1.5332
SRSF10	210178_x_at	0.501364	3.42213
MEIOC	1566480_x_at	0.501302	1.81616
TIPRL	214773_x_at	0.501235	2.70845
TOLLIP	222469_s_at	0.501171	1.84285
OLAH	222945_x_at	0.501062	1.38698
ACER3	231321_s_at	0.500911	1.52073
ZNF367	229551_x_at	0.50049	2.28675
KIF15	219306_at	0.500348	1.52976
WWP2	1554580_a_at	0.500325	1.33013
AKT2	211453_s_at	0.50024	1.82838
LGALS8	210732_s_at	0.500229	1.61094
ATRX	208859_s_at	0.499748	4.16996
TIMM10	218408_at	0.499654	2.92027
CFAP20	217957_at	0.499591	5.004
COL6A2	209156_s_at	0.499446	1.32963
DESI2	222158_s_at	0.499283	2.62787
B4GALNT1	206435_at	0.499127	1.94547
NMB	205204_at	0.499031	1.80174
EGFLAM	226911_at	0.499016	1.30814
PSME4	212220_at	0.498972	3.48317
TMEM63C	227733_at	0.498692	1.76802
OGDH	1554152_a_at	0.498635	2.05244
BMP2	205290_s_at	0.498634	1.35215
2022-03-03	213256_at	0.498272	1.32355
MBD1	208595_s_at	0.49816	1.54488
ENC1	201341_at	0.497795	1.67862
AKAP10	213396_s_at	0.497198	3.40193
CES2	213509_x_at	0.496419	2.26756
DEFB123	229772_at	0.496309	1.36348
ASXL1	244519_at	0.496308	3.8979
LOC646762	1568597_at	0.495927	3.03189
NIPSNAP1	201709_s_at	0.495818	2.37881
ITM2A	202746_at	0.49538	1.43957
PSMD11	208777_s_at	0.495277	4.65516
ETV6	239364_at	0.494781	1.87674
UBL7-AS1	238511_at	0.494718	1.30276
CARHSP1	224910_at	0.494432	2.51723
UBQLN4	224513_s_at	0.494421	3.53754
TIPIN	219258_at	0.494083	2.29129
C4orf46	238015_at	0.494007	1.73297
DIAPH3	232596_at	0.493925	1.3127
MIS18A	228597_at	0.493682	2.2058
GEMIN6	219539_at	0.493555	2.72365
KPNA2	211762_s_at	0.493109	3.17562
DENND1B	238787_at	0.492947	1.96423
NF2	211017_s_at	0.492792	1.62027
XPO5	223055_s_at	0.491728	2.47755
STAU2	204226_at	0.491519	5.00334
DCTPP1	218069_at	0.491209	1.43729
LRP8	205282_at	0.490901	4.28453
NDUFB8	201226_at	0.490524	3.93848
AGPAT3	219723_x_at	0.490244	1.43244
LMF2	212682_s_at	0.489974	1.97186
DRD2	216924_s_at	0.489757	2.3492
GDAP1	226271_at	0.48964	1.64236
MKLN1	204423_at	0.489189	3.13925
MUC1	211695_x_at	0.489006	1.35132
LGALS4	204272_at	0.488974	1.76244
LOC105375839	1560637_at	0.488946	1.33622
EXO1	204603_at	0.488912	1.50006
ATP2B3	207026_s_at	0.488574	2.22731
NOLC1	205895_s_at	0.488362	4.62966
CEACAM1	210610_at	0.488173	1.4318
DHDDS	224064_s_at	0.488022	1.66023
SPPL2B	215833_s_at	0.48794	1.87509
BOLA1	219345_at	0.487884	2.7928
ZC3HC1	223163_s_at	0.487526	3.196
VEZT	207263_x_at	0.487103	1.65939
ADCY10P1	233959_at	0.486726	1.36031
TUBA1C	209251_x_at	0.486608	5.64585
RAD54B	219494_at	0.486517	1.5826
ZEB1	239952_at	0.486069	1.82188
SORBS1	207436_x_at	0.485869	1.42837
PLEKHM2	212146_at	0.485788	2.46715
C5orf63	239623_at	0.485697	1.70703
PPP1R11	1566302_at	0.485237	1.63085
NUP210	213947_s_at	0.485129	1.65555
LINC00240	1568854_at	0.484905	1.41253
DPF2	202116_at	0.484585	1.3572
AHSA1	201491_at	0.484253	3.32195
SCYL3	205607_s_at	0.484251	2.50203
RPS6KL1	223534_s_at	0.484244	1.47705
GLA	214430_at	0.484127	3.74125
TSHZ1	223283_s_at	0.484044	2.46072
TPGS1	243600_at	0.483668	1.43532
KIF20B	205235_s_at	0.483517	2.41711
TRPM7	223323_x_at	0.482661	1.47742
FBXO22	1559214_at	0.482328	1.642
THOP1	203235_at	0.481787	2.18386
AQP1	209047_at	0.481487	1.53058
RAE1	201558_at	0.481325	3.60262
ATL3	223452_s_at	0.480981	1.54722
RAN	200750_s_at	0.480768	2.84142
DPP3	218567_x_at	0.480482	1.51281
LAT	211005_at	0.480049	1.44092
HNRNPLL	225386_s_at	0.479579	3.15705
MREG	232682_at	0.479381	1.55367
SBF1	212393_at	0.479216	2.69015
USP13	205356_at	0.478659	1.86486
DYNC1LI2	203590_at	0.477614	1.58169
MECR	218664_at	0.47753	2.87032
SPDYE2	217610_at	0.477525	1.74346
TEX261	212084_at	0.477518	1.72113
OPN3	224392_s_at	0.477344	1.70714
ARHGAP30	226219_at	0.477163	2.83733
GPAA1	201618_x_at	0.477083	1.92991
KIAA0101	202503_s_at	0.476822	1.69653
LOXL2	228808_s_at	0.476664	1.82109
SERINC2	224762_at	0.475562	1.44018
MED1	203496_s_at	0.475373	1.33481
TMEM178B	238936_at	0.475251	1.59258
TUBB4B	208977_x_at	0.474844	3.09518
RFWD2	234950_s_at	0.47482	3.051
L2HGDH	224460_s_at	0.474764	1.49212
UBA1	200964_at	0.474474	5.27349
C5orf34	229886_at	0.474388	2.68938
SNX6	217789_at	0.474192	1.47535
ANKRD17	225852_at	0.474044	3.73904
DDHD1	243705_at	0.473922	1.40777
SNRPD3	202567_at	0.473868	3.3028
NRSN2	218359_at	0.473704	1.71519
GRIK1	1559923_at	0.472871	1.4954
UBXN7	217100_s_at	0.472785	2.65535
CISD1	218597_s_at	0.47232	2.80039
SOCS7	214015_at	0.472035	1.88814
HNRNPR	208765_s_at	0.471906	3.80363
MRPL52	221997_s_at	0.471752	1.97799
FAM20B	202916_s_at	0.471554	3.89161
LRRC14	32062_at	0.471287	1.86818
ZNF830	226323_at	0.471168	2.58818
FBXL16	227641_at	0.471167	1.61777
SUV39H2	1554572_a_at	0.470611	3.67398
CDC25B	201853_s_at	0.470222	3.11977
YY2///MBTPS2	216531_at	0.47022	1.78132
SNORD68///RPL13	1565759_at	0.470186	1.59806
ATXN1	203231_s_at	0.470034	1.68766
ANXA11	206200_s_at	0.469995	2.21783
FEZ1	203562_at	0.469681	1.85959
MKL1	212748_at	0.469676	1.62965
GALM	235256_s_at	0.469087	1.45996
BCLAF1	201101_s_at	0.469077	1.54651
RUFY3	229334_at	0.469043	1.68828
APITD1-CORT///APITD1	213454_at	0.469035	1.54003
RBM33	1554096_a_at	0.468372	1.64737
IFT43	226195_at	0.468208	1.42859
TUBA1B	212639_x_at	0.468155	5.43919
IQCF5	231525_at	0.46806	1.35298
FOXD4L1///FOXD4	217032_at	0.467639	1.52088
CCDC43	225607_at	0.467604	2.35234
CCDC71	219893_at	0.467602	3.62621
PEX19	201706_s_at	0.466959	2.87184
TEN1-CDK3///CDK3	229468_at	0.466538	1.4341
EXPH5	214734_at	0.466466	1.98831
MRPL13	218049_s_at	0.466374	5.11123
MGST2	204168_at	0.465126	1.39089
DCAF15	91952_at	0.464875	3.5289
POLH	222879_s_at	0.464862	1.73071
HMGB2	208808_s_at	0.464783	2.68051
WSB2	201760_s_at	0.464558	2.07338
CDC6	203968_s_at	0.464532	2.32924
CCT7	200812_at	0.464081	4.83179
PTGES	207388_s_at	0.463754	1.58308
ARPIN	228666_at	0.463302	1.58179
RFWD3	218564_at	0.463258	2.53798
TBC1D5	201815_s_at	0.463005	1.34886
RHEBL1	1570253_a_at	0.4629	1.33707
MAPRE2	202501_at	0.462856	1.60453
REV1	222628_s_at	0.461966	1.86072
PUM1	201164_s_at	0.461914	3.36793
TAOK1	227454_at	0.461832	1.93906
IGFBP4	201508_at	0.461817	1.734
OR1G1	221375_at	0.460672	2.05029
CENPK	222848_at	0.460644	1.38813
SNRPB	208821_at	0.460468	3.09917
RBL1	205296_at	0.460089	2.54082
RNF40	206845_s_at	0.459929	2.8185
SLC35D1	209713_s_at	0.459903	1.79983
MTPAP	229676_at	0.459821	3.11289
SNRPF	203832_at	0.459821	2.20855
LACTB2	222714_s_at	0.459708	3.02498
WDPCP	224180_x_at	0.459383	1.85077
BAIAP2-AS1	1558147_a_at	0.459296	1.75954
ATP1B3	208836_at	0.45921	3.19679
NOC4L	218860_at	0.45877	1.57852
ZNF527	244861_at	0.458481	2.15648
ASB13	218862_at	0.458188	1.31894
TIMM22	222841_s_at	0.458146	1.74196
TEX30	213346_at	0.458004	2.19056
HUWE1	214673_s_at	0.457778	1.56026
DCTN5	1556646_at	0.457715	1.67015
SLC39A4	219215_s_at	0.457348	1.59894
KIF18B	222039_at	0.456663	2.77148
MET	213816_s_at	0.456663	1.54188
RAB5C	201140_s_at	0.456185	3.65023
KLHDC4	221219_s_at	0.455612	1.74904
HN1L	212115_at	0.455519	2.04465
SLC25A5	200657_at	0.455025	3.54056
XPR1	222581_at	0.455005	3.03107
IRAK1BP1	238599_at	0.454901	1.75632
ATP1A1	220948_s_at	0.45416	2.98783
YWHAB	217717_s_at	0.454005	3.76696
MMAB	225826_at	0.453856	2.15876
DDX24	200702_s_at	0.453815	3.09355
MSTO2P///MSTO1	218296_x_at	0.453771	2.38499
NONO	210470_x_at	0.453552	2.56635
LOC100510710///GBAP1	216400_at	0.453438	1.92482
PGP	222622_at	0.45338	2.74126
SRRT	201679_at	0.453049	2.01367
SEPSECS	231730_at	0.452969	2.79226
EVI5L	244500_s_at	0.451849	1.41262
PBDC1	223294_at	0.451811	6.49383
DCLRE1B	219490_s_at	0.451524	2.01915
HPS1	239382_at	0.451236	1.48928
LAMB2	216264_s_at	0.45098	1.63939
SMPD1	216230_x_at	0.450336	1.50101
HSPBP1	202415_s_at	0.450312	2.29708
RAB23	220955_x_at	0.450142	1.65003
IQGAP3	229538_s_at	0.450034	2.83473
HIVEP3	232581_x_at	0.449963	1.6738
CES3	234008_s_at	0.449956	1.54087
AAK1	205435_s_at	0.449788	1.86979
TDRKH	223530_at	0.449543	1.95945
XCR1	221468_at	0.449319	1.68582
ZNF230	205791_x_at	0.449127	1.58366
MAPK14	210449_x_at	0.448827	1.75964
MIR3917///STMN1	217714_x_at	0.448594	2.31852
FCHO1	213669_at	0.448159	1.32011
C22orf29///GNB1L	219560_at	0.447969	1.65345
RAD51	205024_s_at	0.447664	1.97669
ATG16L1	220521_s_at	0.447085	1.5018
TADA1	225455_at	0.446992	3.80001
ZNF250	213858_at	0.446723	1.95862
CCDC88A	219387_at	0.446607	2.23621
JADE1	218517_at	0.446482	4.01287
NLRP7	237461_at	0.446088	1.49615
MIR3185///PRAC2	230845_at	0.445992	1.60946
CALD1	214880_x_at	0.445834	1.35838
SNORD77///SNORD76///SNORD74///GAS5///SNORD44///SNORD47///SNORD80///SNORD79///SNORD81	227517_s_at	0.44574	2.02181
MFN2	201155_s_at	0.445267	1.7705
MAFG-AS1	1559352_a_at	0.445231	1.82141
ING2	213544_at	0.44442	1.4337
PSMC1	204219_s_at	0.444013	5.89878
LMO3	1565936_a_at	0.443883	1.35179
RMDN1	218549_s_at	0.443804	3.54223
DIXDC1	1558340_at	0.443681	1.66405
LOC105379499///FLJ45482	227921_at	0.443175	1.35852
PSMA4	203396_at	0.443136	4.37316
PSMB4	228204_at	0.443056	1.76983
CCDC177	220887_at	0.442988	1.52112
ANKFN1	1553211_at	0.442454	1.38522
ADD2	205268_s_at	0.442254	1.35015
UBTF	1558215_s_at	0.442244	2.61382
TMX4	201580_s_at	0.442125	2.53535
ST7L	219964_at	0.441719	1.78715
PHB	200658_s_at	0.441274	3.65887
CDKN2B	207530_s_at	0.441132	1.31647
RBM45	228578_at	0.441056	2.60189
EP300-AS1	1562921_at	0.440083	1.69107
DONSON	221677_s_at	0.439293	3.26725
SNRNP48	1553274_a_at	0.439183	1.63298
MIR1292///SNORD110///SNORD86///SNORD57///NOP56	200875_s_at	0.439155	3.88435
STX4	229395_at	0.439134	1.90798
STIM1	202764_at	0.439107	3.18878
JMJD4	218560_s_at	0.438675	1.32002
MAPK7	35617_at	0.438377	2.23974
SETDB1	203155_at	0.438051	5.02801
UFD1L	209103_s_at	0.43795	4.28395
GTPBP3	1555062_s_at	0.437739	3.18285
CECR9	1567686_at	0.436997	1.40308
CALU	200756_x_at	0.436951	1.71649
SCAF11	213850_s_at	0.436777	2.72485
TFAP2A-AS1	1560503_a_at	0.436562	1.40455
PLP2	201136_at	0.436542	2.21988
RHOF	219045_at	0.436509	1.55804
YOD1	227309_at	0.435856	3.03129
ZBTB7B	235145_at	0.435729	1.41424
ADAM30	221446_at	0.435176	1.55557
LRRC3///LRRC3DN	232536_at	0.435156	1.38756
TAPT1	226735_at	0.434468	1.70659
DHFR	48808_at	0.434456	2.78798
UCMA	236800_at	0.434261	1.33129
MSTO1	224233_s_at	0.434227	1.57017
BATF	205965_at	0.434151	1.50409
TBC1D12	1557609_s_at	0.433784	1.30493
RANBP1	202482_x_at	0.432768	2.30256
ZNF268	238030_at	0.432682	1.804
FOXK1	230342_at	0.432485	1.35512
PSMC3IP	205956_x_at	0.432427	2.32072
ARHGDIB	1555812_a_at	0.43196	2.31294
PARP2	214086_s_at	0.431923	3.01297
TRPV2	222855_s_at	0.431689	1.34738
TRADD	205641_s_at	0.431512	2.48847
CDC42EP4	214721_x_at	0.431281	1.36299
SSRP1	200957_s_at	0.431045	2.27674
MRPL4	218105_s_at	0.430332	1.70496
CEP76	219311_at	0.430235	1.7661
MGAT2	203101_s_at	0.430146	1.51256
ASCC2	215684_s_at	0.430058	1.8306
ZNF638-IT1///ZNF638	1554249_a_at	0.430002	1.70175
HCRTR2	207393_at	0.429848	1.40176
PTBP3	214697_s_at	0.429845	2.34191
ZNF562	241089_at	0.429399	1.8262
CCDC14	225017_at	0.429393	2.49214
XRCC5	208642_s_at	0.428562	6.81959
SAE1	217946_s_at	0.428448	3.99035
UFSP1	240280_at	0.428333	1.50789
MIR6849///MIR1234///MIR939///CPSF1	201639_s_at	0.428301	1.96491
FANCA	203805_s_at	0.428272	1.93658
C1QTNF3-AMACR///AMACR	209424_s_at	0.427902	1.50472
TNRC6C	233359_at	0.427863	1.33002
OPTN	202074_s_at	0.427828	2.02218
UCHL5	220083_x_at	0.427679	3.55199
MTX1	210386_s_at	0.427448	2.92547
ZKSCAN1	1557953_at	0.427332	2.42667
CEP83-AS1	237021_at	0.427186	1.60558
IP6K1	212439_at	0.427173	1.44087
ZNF341	233362_at	0.426099	1.60106
LOC102724250///NBPF26///NBPF19///NBPF10///NBPF15///NBPF11///NBPF1///NBPF14	215434_x_at	0.426011	3.67759
CNDP1	223699_at	0.425712	1.43925
CUX1	225937_at	0.425544	1.34653
STARD3	202991_at	0.425153	1.47764
AGTRAP	238135_at	0.424817	1.33349
NADK	213607_x_at	0.424772	1.69453
APOO	221620_s_at	0.424752	3.08952
MIR24-2///MIR23A///LOC284454	235317_at	0.424713	1.40808
MTFR2	228069_at	0.424631	1.79805
PURA	204020_at	0.424505	1.68598
MTF2	203346_s_at	0.424222	3.01276
XPNPEP1	208453_s_at	0.423401	2.99969
RBM19	205115_s_at	0.423301	2.23413
PRDX1	208680_at	0.421744	2.92267
RAD21	200607_s_at	0.421551	4.53768
RALA	214435_x_at	0.421524	4.48796
ATP8B2	226771_at	0.421515	2.43784
DDX18	208897_s_at	0.421314	2.69901
MEA1	218061_at	0.421229	3.12357
KIF1B	228657_at	0.421095	1.46004
ZNF789	242307_at	0.420871	1.56285
PA2G4	208676_s_at	0.420789	4.25359
ARPC1B	201954_at	0.420351	2.07681
SPSB1	219677_at	0.420322	1.78968
TMEM97	212282_at	0.42027	1.90604
LOC101927338///KCNQ1OT1	243435_at	0.420028	1.64592
ZNF530	244664_at	0.419926	1.51184
LRRC23	206076_at	0.419703	1.40371
SDHAF3	218981_at	0.41954	1.74091
EARS2	227374_at	0.419373	1.57138
BCAT2	203576_at	0.419304	2.34155
TBKBP1	205424_at	0.419291	1.58809
KCNJ4	208359_s_at	0.418893	1.6242
ATP10A	214256_at	0.4188	1.52307
HCG27	1559050_at	0.418353	1.60966
DCK	203302_at	0.418046	2.10385
BLVRB	202201_at	0.417945	2.37622
EHBP1	212650_at	0.417844	2.40562
NUP160	214962_s_at	0.417595	1.91147
ATXN2L	207798_s_at	0.417566	2.05158
DCP1A	218508_at	0.416924	3.23922
LOC101928718///FAM212B	229608_at	0.416911	2.36812
CORO1C	221676_s_at	0.416785	2.00025
THOC1	204064_at	0.41669	3.71721
LOC101927137///CCT3	200910_at	0.416494	2.51448
MAGED1	209014_at	0.416065	2.84595
HAUS7///TREX2	207891_s_at	0.415851	2.76928
TBCE	203715_at	0.415833	1.48895
NDUFA9	208969_at	0.415608	4.26058
ATF7	228829_at	0.415583	2.0326
KLF11	1553137_s_at	0.415532	2.54796
GPN3	218461_at	0.415366	4.04042
DPH2	204514_at	0.415181	1.9855
AURKAIP1	225555_x_at	0.414395	2.30049
S100A13	202598_at	0.414129	2.25172
HIST1H2BE	208527_x_at	0.413801	1.40026
KIF22	202183_s_at	0.413548	1.97309
ACO2	200793_s_at	0.413219	2.26384
CYB5RL	238280_at	0.413155	1.66292
MRPL15	218027_at	0.413153	3.83813
SPTBN4	224551_s_at	0.412951	1.74775
RTCB	200042_at	0.412948	3.20839
ALG10	1552306_at	0.412692	2.65731
PI16	228312_at	0.412373	1.85804
TMEM74B	219958_at	0.411159	1.52136
SUV39H1	218619_s_at	0.411113	3.34503
ETV3	227200_at	0.411073	4.52296
MALAT1	224567_x_at	0.411012	1.53021
KIF21A	231875_at	0.410984	1.49097
PPAN-P2RY11///PPAN	221649_s_at	0.410821	1.40132
LOC728095	239974_at	0.410534	1.33191
DNA2	213647_at	0.409863	1.94469
ZNF572	1553229_at	0.409576	2.45005
SLC25A13	203775_at	0.409565	2.45322
TRIM38	203610_s_at	0.408565	3.0158
EDC3	219207_at	0.408159	1.52866
CAT	211922_s_at	0.407559	1.31316
SPDL1	221685_s_at	0.407505	3.14054
YBX1	208627_s_at	0.407385	3.253
TMF1	214948_s_at	0.407276	4.0072
SPNS2	225671_at	0.407169	1.52919
DNAJC27-AS1	239325_at	0.407132	1.33186
ANKRD36B	220940_at	0.406906	1.48725
COMMD4	206441_s_at	0.406674	3.17316
CFAP54	1560426_at	0.40644	1.4039
PPIH	204228_at	0.406298	2.5107
RDH10	226021_at	0.40615	2.18004
CD82	228910_at	0.405791	1.59671
SLF2	203481_at	0.405269	3.30285
NUP133	202184_s_at	0.405119	4.5612
LOC101926948	1563089_at	0.40505	1.40471
TOP3B	215781_s_at	0.40494	1.47681
MDC1	203061_s_at	0.404832	1.493
SCO1	223221_at	0.404749	4.00551
WNK1	211992_at	0.404568	2.49968
PIM3	224739_at	0.404482	1.82636
NXT2	209629_s_at	0.404138	1.70534
FDPS	201275_at	0.404113	3.44406
STRN	205520_at	0.403928	1.45608
CCDC34	226287_at	0.40377	2.29064
MPHOSPH9	206205_at	0.403185	2.11259
EWSR1	210011_s_at	0.402838	1.3516
PEA15	200787_s_at	0.40265	2.0037
PACRGL	235260_s_at	0.402479	1.7138
ZNF552	219741_x_at	0.40244	4.91035
TMEM200A	234994_at	0.402274	1.723
SF3B2	200619_at	0.402123	1.99009
HIST2H4B///HIST4H4///HIST2H4A///HIST1H4L///HIST1H4E///HIST1H4B///HIST1H4H///HIST1H4C///HIST1H4J///HIST1H4K///HIST1H4F///HIST1H4D///HIST1H4A///HIST1H4I	205967_at	0.401269	2.13767
DYNC1H1	229115_at	0.401152	1.4524
LYAR	223413_s_at	0.400607	1.86886
BCL2L13	223664_x_at	0.400184	1.4764
USP47	223701_s_at	0.400166	2.75776
TMEM53	230647_at	0.400017	1.61889
CCT5	208696_at	0.399577	1.76707
INSL5	221091_at	0.399213	1.55483
EIF4A3	201303_at	0.399204	4.30855
ASTE1	221135_s_at	0.399111	1.38284
CDC25C	205167_s_at	0.39905	1.47679
MICU1	216903_s_at	0.399031	2.90376
RAD1	204460_s_at	0.398689	1.54472
OTUD3	213216_at	0.398621	1.85424
DHX8	203334_at	0.39827	1.57746
ASF1A	203428_s_at	0.398264	3.29343
SLF1	1558076_at	0.397924	1.36246
LOC100506639///ZNF131	214741_at	0.397914	1.9683
CD2BP2	202257_s_at	0.397871	1.32859
SLAIN2	224854_s_at	0.397664	1.64232
PRPS2	230352_at	0.397451	1.95779
PAICS	201014_s_at	0.397047	3.16466
SDR42E1	241356_at	0.396957	1.75003
ZBED6	243648_at	0.396501	1.95237
PDAP1	202290_at	0.396087	2.65792
NTMT1	223368_s_at	0.395961	2.50953
WBP11	217821_s_at	0.395821	2.97991
PLXND1	212235_at	0.395542	1.34822
MCTS1	218163_at	0.395487	3.00753
TOR3A	218459_at	0.39547	2.04417
KIF19	236426_at	0.39545	1.33849
LPCAT4	239608_at	0.395326	1.44033
AK2	208967_s_at	0.394978	3.3033
TMEM265///SRCAP	213667_at	0.394751	1.81746
LETM2	1557415_s_at	0.394565	1.57432
SOS1	212777_at	0.394517	1.68122
ADCY9	204498_s_at	0.394274	1.56835
TSR1	218156_s_at	0.394162	2.44716
HIPK2	225097_at	0.393381	1.57999
GOLIM4	204324_s_at	0.393298	1.35764
FGG	219612_s_at	0.393165	1.40864
TRO	211701_s_at	0.392926	1.45282
PLCXD1	218951_s_at	0.392683	1.45138
RAD51D	209965_s_at	0.392464	1.39094
BAZ1A	217985_s_at	0.392372	2.54385
C1orf198	223063_at	0.39224	2.32954
FLVCR1	222906_at	0.392238	1.39115
CRYZ	202950_at	0.391925	1.30615
NUP50	231064_s_at	0.391696	1.51042
ITCH	217094_s_at	0.391615	3.29826
SPOP	204640_s_at	0.391567	2.79423
UTP6	218715_at	0.390622	4.29135
DDX39A	201584_s_at	0.390527	2.43356
BNIPL///C1orf56	236534_at	0.390375	1.71799
FUK	226072_at	0.39037	2.25743
CENPA	210821_x_at	0.389977	1.93544
NLGN2	226288_s_at	0.389945	1.98458
CAD	202715_at	0.38981	2.24301
RRP15	219037_at	0.389658	3.27608
TROVE2	210438_x_at	0.389408	3.10079
ATXN7L3	224969_at	0.389054	1.48656
ZFYVE28	1569383_s_at	0.388267	1.36825
ICMT	201609_x_at	0.388214	3.03951
CDT1	228868_x_at	0.388076	1.82725
BAK1	203728_at	0.387962	1.85158
ARPP19	214553_s_at	0.387811	2.29526
TNPO2	226428_at	0.387788	1.52065
KLHDC10	209254_at	0.387658	2.35344
RAP2B	227897_at	0.387645	1.65103
RPA3	209507_at	0.387457	2.01967
NDEL1	243096_at	0.387399	1.39779
USP1	202412_s_at	0.387077	2.74403
GPATCH2L	235302_at	0.386996	2.34299
MALSU1	244641_at	0.386973	1.7415
CHURC1-FNTB///FNTB	1773_at	0.386655	1.44729
CTRL	214377_s_at	0.386646	1.76005
SYNCRIP	209024_s_at	0.386467	3.05944
GMFG	204220_at	0.386203	1.95218
HDAC8	223909_s_at	0.386109	2.2372
PSMD14	212296_at	0.385698	3.23273
SAFB2	203280_at	0.385321	1.80976
TUBB3	213476_x_at	0.384735	2.24501
BCOR	223916_s_at	0.384704	1.99841
RHNO1	225836_s_at	0.384562	2.45267
KIF2C	209408_at	0.383352	2.85387
SCAF4	226082_s_at	0.383207	1.57614
NDUFA6	202001_s_at	0.382885	2.55921
LOC100132154///LOC100132004///ANKRD30BL///ANKRD30BP2	237794_at	0.382824	1.30851
TPP1	214196_s_at	0.382359	1.53102
MAPKAPK5	212871_at	0.381516	4.46075
SLC39A10	225295_at	0.381241	1.79934
CDK10	210622_x_at	0.38115	2.09877
TUBG1	201714_at	0.380606	1.94888
FIGNL1	222843_at	0.3806	2.55983
COL9A2	232542_at	0.380583	1.41945
SNTB2	226685_at	0.380371	1.32561
MRM2	222130_s_at	0.380019	1.5133
PIN4	204571_x_at	0.379943	4.81336
EIF4E2	209393_s_at	0.379874	2.21815
CCNY	224651_at	0.379531	1.89938
RBM8A	222443_s_at	0.379434	4.24966
SNX5	222417_s_at	0.37888	2.55153
GLIPR1	214085_x_at	0.378831	1.40997
PPID	204186_s_at	0.378384	3.38971
ATP5B	201322_at	0.378361	3.97976
MED30	230555_s_at	0.378151	1.3911
TM7SF3	222477_s_at	0.378142	2.87052
IPO9	217885_at	0.37809	4.87768
PRKDC	210543_s_at	0.377844	3.67931
CLUH	212456_at	0.377842	1.68826
OTUD4	238848_at	0.377692	1.51788
C12orf29	228378_at	0.377363	2.49257
NDUFAF1	204125_at	0.377086	1.86421
MTCL1	213358_at	0.376987	1.61112
LYRM7	231840_x_at	0.376916	1.38533
LZIC	226081_at	0.376727	1.90821
CRTC2	226307_at	0.376565	2.92417
CEBPZ	203341_at	0.376547	3.79578
BCL2L11	1558143_a_at	0.376211	1.78695
FAHD2CP	228199_at	0.375917	1.32214
MIR6733///EBNA1BP2	201323_at	0.375695	3.47303
TSSC1	217968_at	0.375691	2.6295
HADH	201035_s_at	0.375446	1.70586
SF3B3	200687_s_at	0.375426	3.03819
ZNF84	204453_at	0.375362	1.90505
TBC1D31	214061_at	0.37515	1.34159
ILF2	200052_s_at	0.375133	3.06111
TFPT	218996_at	0.374942	2.33986
MRPS14	203800_s_at	0.374672	4.15427
GLYR1	222652_s_at	0.374475	2.30359
MDN1	212693_at	0.374255	2.19526
ZNF518B	241580_at	0.374227	1.49615
STRADA	221554_at	0.373547	2.10526
RNF25	218861_at	0.373481	2.14883
SETD6	219751_at	0.373467	1.56891
DZIP1	204556_s_at	0.373346	1.32348
IDH3B	210418_s_at	0.373192	1.67249
SLFN13	1558217_at	0.373167	1.81584
PSMD8	200820_at	0.372763	1.58782
C1orf27	218721_s_at	0.372258	2.59395
KLHL25	210307_s_at	0.372064	1.58532
BAZ1B	213336_at	0.371464	1.94398
CKAP5	212832_s_at	0.371459	3.79399
PRCC	208938_at	0.371208	2.00691
TMEM185B	219253_at	0.370924	2.12347
POLR3C	209382_at	0.370838	4.68138
RFC3	204127_at	0.37083	1.66418
MRPS9	226749_at	0.370698	1.5194
ATAD5	220223_at	0.370686	2.25809
XIAP	235222_x_at	0.370605	1.87699
NDUFV2	202941_at	0.37038	2.71804
OPN1SW	208036_at	0.370324	1.74315
TCF19	223274_at	0.370229	2.10089
PSMD10	1554577_a_at	0.370034	4.02961
LOC101928269	1570350_at	0.369986	1.34816
ZNF26	219595_at	0.369971	1.44621
RMND1	1555201_a_at	0.369814	1.47676
DCUN1D5	223151_at	0.369795	2.20563
GART	217445_s_at	0.369728	1.49031
UTP4	230656_s_at	0.369682	2.4259
EIF2S1	201144_s_at	0.369557	3.65042
ITGB1BP1	203336_s_at	0.369265	2.59916
LOC284023	238096_at	0.369139	2.09886
DHX34	214017_s_at	0.368903	1.83447
THUMPD3	242377_x_at	0.36886	1.47033
M6PR	200900_s_at	0.36885	1.77744
MLEC	200616_s_at	0.368834	2.73881
METTL21A	235177_at	0.368423	1.81222
AIFM1	205512_s_at	0.368375	2.82206
TBC1D3P1-DHX40P1///RNFT1	221194_s_at	0.368369	1.32725
SOHLH1	1561403_at	0.368369	1.48434
CDC42SE1	222537_s_at	0.368343	2.09679
COX7B	202110_at	0.368004	4.33818
TMEM41A	235037_at	0.36785	2.17008
SAMD1	225650_at	0.367717	1.66998
FASTKD5	219016_at	0.367546	3.72475
KLF16	224111_x_at	0.367277	2.1092
PDPR	220236_at	0.366755	1.79462
ECE2	227103_s_at	0.366535	1.43927
FASTKD1	219002_at	0.366266	3.19568
SRPK2	1558254_s_at	0.366109	2.09297
TCEB2	200085_s_at	0.366069	2.45025
PMM2	203201_at	0.365853	2.00286
PRPF6	208879_x_at	0.365824	1.52059
PRMT5	217786_at	0.365496	1.84434
ZNF687	234924_s_at	0.365334	1.92441
HEATR1	218595_s_at	0.365323	3.42919
CPSF2	233208_x_at	0.365084	2.67228
TIMM21	223180_s_at	0.365054	2.55487
TFB2M	218605_at	0.364867	2.66883
CDAN1	228516_at	0.364718	1.50578
GLRX2	219933_at	0.364543	2.7849
BID	211725_s_at	0.364512	3.24875
HNRNPA3///HNRNPA3P1	211931_s_at	0.364381	4.09658
KLHL7	220238_s_at	0.363537	1.3784
HSD17B10	202282_at	0.363518	3.37525
MRPS21	222997_s_at	0.363459	2.04043
DARS2	218365_s_at	0.363318	3.02847
DLD	209095_at	0.363236	2.5469
GCKR	206867_at	0.363206	1.79321
PPIE	210502_s_at	0.363027	3.42526
METTL13	212405_s_at	0.363015	3.40903
MRPS18C	228019_s_at	0.36301	3.66487
MEGF8	227327_at	0.362932	1.39896
RECQL	212918_at	0.362417	3.06539
2022-09-07	1565823_at	0.362274	1.91919
LSM4	202736_s_at	0.36212	2.05995
CUL4B	202214_s_at	0.361677	3.23164
IPP	1554740_a_at	0.361647	1.30391
NUP107	218768_at	0.361517	5.75962
VCPIP1	1556227_at	0.361392	1.952
PPIF	201490_s_at	0.36132	1.68897
ZNF148	203319_s_at	0.361113	2.74964
CWF19L1	218787_x_at	0.360476	1.89498
PTPN11	209896_s_at	0.360454	3.1317
FBXW2	1560752_at	0.360088	1.37374
XRCC6	200792_at	0.359947	3.35116
SCN2A	206381_at	0.359898	1.45963
CRABP2	202575_at	0.359824	1.68298
MGEA5	200898_s_at	0.359708	2.56168
SPTAN1	208611_s_at	0.359119	1.62061
ZNF22	218006_s_at	0.359058	2.5058
MNAT1	203565_s_at	0.358972	1.68845
ZNF814	1557248_at	0.358949	1.4139
ENPP2	210839_s_at	0.358613	2.04908
NPM3	205129_at	0.358611	2.10655
DAG1	212128_s_at	0.358494	1.90672
CD44	234418_x_at	0.358482	1.44574
WDR76	239680_at	0.358048	1.42669
TRIM21	204804_at	0.357844	3.10712
MRPS34	218112_at	0.357758	2.31254
WFDC8	1554157_a_at	0.357531	1.36016
IMPAD1	218516_s_at	0.357437	3.01884
AAGAB	202852_s_at	0.357295	1.86876
CEP19	1553158_at	0.357271	1.40692
HTATSF1	202602_s_at	0.357156	2.6246
ATIC	208758_at	0.356811	3.58765
MTMR11	205076_s_at	0.356671	2.03181
HAUS6	218602_s_at	0.356644	1.70858
NAGK	218231_at	0.356195	2.18697
RMI1	218979_at	0.355696	3.6982
PGPEP1	237202_at	0.355622	1.5157
INTS7	222250_s_at	0.355594	1.59549
BOD1L1	235009_at	0.35556	2.59884
C19orf60	218958_at	0.355339	1.45067
NIF3L1	218133_s_at	0.355272	3.00453
CENPU	218883_s_at	0.35522	1.40714
ADAMTSL1	1552457_a_at	0.355105	1.36768
ACBD6	225317_at	0.355082	2.96716
ORMDL2	218556_at	0.354701	3.02262
KDM1A	212348_s_at	0.354599	2.53801
GLMP	225401_at	0.354543	1.69916
FCN2	208439_s_at	0.353989	1.40653
YY1	201902_s_at	0.353901	1.44212
GYS1	201673_s_at	0.353865	3.1009
COX20	224824_at	0.353685	2.92366
LEO1	235096_at	0.353682	1.74638
BPHL	205750_at	0.352338	2.00785
CCDC124	225454_at	0.351883	1.39929
EBP	213787_s_at	0.351615	2.03352
CENPQ	219294_at	0.351118	2.05205
GMPPA	218070_s_at	0.350402	2.22289
MPC2	202427_s_at	0.350289	3.05475
CCDC36	1564600_a_at	0.350271	1.36081
PPIL1	222500_at	0.349707	1.66982
ALS2	226291_at	0.349572	1.40088
HNRNPF	201376_s_at	0.3495	3.23199
LARS2	34764_at	0.349462	2.75721
ENTPD7	220153_at	0.34917	1.38869
HSBP1	200942_s_at	0.349152	2.50441
CRNKL1	219913_s_at	0.34899	3.0717
LRRC47	212904_at	0.348757	3.68643
RSU1	201980_s_at	0.348654	2.68173
YWHAZ	214848_at	0.348523	1.82295
PDCD6	203415_at	0.348056	3.07375
ATF1	1565269_s_at	0.347952	2.25727
MTR	203774_at	0.347794	3.02467
PSMA7	201114_x_at	0.347706	2.11307
POLD1	203422_at	0.347703	2.02233
UMPS	215165_x_at	0.347481	4.07486
YWHAE	210317_s_at	0.347454	1.66124
CYP11B2	214630_at	0.347216	1.63936
NAPA	206491_s_at	0.347212	2.11017
DDX1	201241_at	0.347091	3.66879
SORD	201562_s_at	0.346937	1.35939
METTL17	223528_s_at	0.346476	2.2776
MRPS7	217932_at	0.346363	3.41413
MRPL9	211594_s_at	0.346081	3.20345
RBBP8	203344_s_at	0.346049	3.27041
EPRS	200842_s_at	0.345741	1.72757
TIMM17A	201821_s_at	0.3455	2.15679
TNPO1	221829_s_at	0.345324	2.63064
RAB11B	34478_at	0.345137	2.20785
GTF2A1	225433_at	0.345104	2.54064
PSMB2	200039_s_at	0.344831	3.28575
RNF26	224947_at	0.344674	1.68975
ATP2B1	209281_s_at	0.344579	1.64602
ABCF3	202394_s_at	0.344579	1.60107
LINC00667	215283_at	0.34441	1.48911
PSMB6	208827_at	0.343148	2.9542
FOXG1	207658_s_at	0.343137	1.32765
GRPEL1	212432_at	0.343088	1.44201
EIF5	208290_s_at	0.343025	1.73684
MPRIP	225896_at	0.342971	1.94839
LAP3	217933_s_at	0.342808	1.65011
TBL1X	201867_s_at	0.342794	2.04829
CDO1	204154_at	0.342738	1.43046
APOOL	222269_at	0.342722	1.42603
MIR1236///NELFE	209219_at	0.342331	2.91441
GPKOW	203776_at	0.342232	5.27826
LOC100506248///MIR1244-2///MIR1244-3///MIR1244-1///LOC728026///PTMA	211921_x_at	0.342083	2.40658
KLK11	205470_s_at	0.342069	1.41521
H2AFV	202487_s_at	0.342022	2.97268
CCDC51	218722_s_at	0.341839	3.12854
NUP37	218622_at	0.341695	2.84543
NOCT	220671_at	0.341598	1.51168
NUDT3	211973_at	0.341569	1.63255
TPM4	209344_at	0.341562	1.45806
B4GALT3	210243_s_at	0.340886	1.9923
FMNL1	204789_at	0.340837	1.51733
ARFRP1	215984_s_at	0.340692	1.7164
PARP1	208644_at	0.3402	3.26578
PMVK	203515_s_at	0.340121	2.6608
ZSCAN31	222016_s_at	0.339985	1.69432
SRSF7	201129_at	0.339841	3.14168
ARSK	239147_at	0.33973	2.40334
TERT	1555271_a_at	0.339698	1.66539
EML2	204397_at	0.339448	1.34843
ERI2	213365_at	0.339258	3.54468
ZNF561-AS1	1557114_a_at	0.339232	1.70561
POLR1C	209317_at	0.338463	2.20808
UHMK1	227740_at	0.338441	1.77002
SKA2	225686_at	0.338304	2.14258
HNRNPAB	201277_s_at	0.33825	2.56547
MDH1	200978_at	0.338246	3.02353
RNF34	219035_s_at	0.338187	4.50197
PANX1	204715_at	0.338174	3.28146
GPR89A///GPR89B	220642_x_at	0.337976	2.94588
ENY2	218482_at	0.33789	3.06211
FAM199X	242781_at	0.337704	1.53245
ACD	204617_s_at	0.337232	1.57113
POLR2K	202635_s_at	0.337206	3.77444
VN1R3	224290_at	0.33683	1.40904
ATXN3	205415_s_at	0.336393	1.75262
UPK3BL///POLR2J3///LOC441259///POLR2J2///POLR2J	1552622_s_at	0.336238	1.55126
POT1	204353_s_at	0.335957	3.21985
PPP5C	201979_s_at	0.335923	1.73961
POM121C	212178_s_at	0.334461	2.27049
PAPD5	226843_s_at	0.334378	2.58906
NOC3L	218889_at	0.334178	2.78269
SPAG5-AS1	231542_at	0.334173	1.31809
VBP1	201472_at	0.333964	2.70571
SVIP	230285_at	0.333642	1.59409
STK3	204068_at	0.333464	2.84311
VPS72	202261_at	0.333307	4.46958
EIF2B3	218488_at	0.333236	2.33542
SNX1	214531_s_at	0.333038	1.48546
NR6A1	207742_s_at	0.33295	1.57683
EMSY	222807_at	0.332922	2.28327
MGAT3	208058_s_at	0.332555	1.4768
NSFL1C	220248_x_at	0.332327	2.4937
NUBPL	220176_at	0.332275	1.74865
SOAT1	221561_at	0.331888	1.88745
KLHL18	1557165_s_at	0.331887	1.40363
VPS45	209268_at	0.331579	2.32459
MAP2K1	202670_at	0.331082	2.38843
SPATA5L1	222163_s_at	0.330666	2.52902
LOC399884	244252_at	0.33048	1.59409
DKFZP564C152	216028_at	0.330327	2.04708
HPS4	218402_s_at	0.329958	2.12543
POLR2A	202725_at	0.329942	2.4256
RHD///RHCE	215819_s_at	0.329771	1.32702
HAUS5	213053_at	0.329756	1.73056
KIAA1551	227152_at	0.329705	2.61838
SPCS3	222753_s_at	0.329616	1.75872
MTCH2	217772_s_at	0.329219	2.69747
ADAR	201786_s_at	0.329135	3.21554
GDA	224209_s_at	0.329109	1.51005
GATC///SRSF9	201698_s_at	0.328932	3.71222
GTF2A2	202678_at	0.328924	2.67651
PAFAH1B1	200815_s_at	0.328743	2.97396
GEMIN4	217099_s_at	0.328736	1.30479
YIF1B	1554553_s_at	0.328651	2.89742
LOC100506538///NDUFAF6	235509_at	0.328334	2.68832
SEH1L	223225_s_at	0.327966	2.1359
ECHDC1	223088_x_at	0.327919	1.44761
HSPA4	211015_s_at	0.327866	2.82928
NDE1	227249_at	0.327533	2.20484
BPTF	207186_s_at	0.327518	1.86695
CCDC126	228061_at	0.327517	1.3874
TSEN15	230257_s_at	0.327459	2.36952
DPCD	226009_at	0.32732	2.3431
HMGN1	200943_at	0.326852	3.23867
AKIP1	219953_s_at	0.326527	1.30117
THOC2	212994_at	0.326513	3.96545
ESYT1	208858_s_at	0.326502	1.61698
SMARCAD1	223197_s_at	0.326423	1.50192
NABP1	222872_x_at	0.326345	1.88498
SLC52A2	222155_s_at	0.325392	1.62858
SNRPD1	202691_at	0.324951	2.13273
MRPL27	224330_s_at	0.32495	3.45137
ARPC2	208679_s_at	0.324921	2.54292
CCAR1	224736_at	0.324518	2.14531
CLN3	209275_s_at	0.324255	1.76969
YDJC	227042_at	0.324148	1.36476
PWP1	201608_s_at	0.324066	4.01444
TIMM23B///TIMM23	218118_s_at	0.323985	2.48071
NACC1	227651_at	0.323972	4.53449
GMCL1	218458_at	0.323515	2.48122
CREBBP	211808_s_at	0.323281	1.44989
COQ5	223114_at	0.322552	3.38233
SPATA5	229075_at	0.322241	2.16596
GPATCH2	236026_at	0.321994	1.54669
TIMM8A	205217_at	0.321923	1.37388
CAND1	208839_s_at	0.321511	3.17252
FAM96B	218074_at	0.321146	2.39096
SUPT4H1	201483_s_at	0.321017	2.76004
MPHOSPH6	203740_at	0.320953	2.20481
UTP15	228050_at	0.320609	2.15112
UBN2	238350_at	0.320487	1.42761
PPP2R5C	213305_s_at	0.32034	2.00788
TMEM143	222905_s_at	0.320133	1.92699
FEZ2	202305_s_at	0.320119	1.54514
IRS1	204686_at	0.320046	1.43491
KIAA1033	212794_s_at	0.319956	2.16235
EXOSC9	205061_s_at	0.319737	2.46365
CEP164	1558953_s_at	0.319702	1.58935
ILK	201234_at	0.319693	2.26702
AGO2	225827_at	0.31958	1.37048
DHX33	222875_at	0.319034	1.67002
MRPL47	223480_s_at	0.319025	3.52568
ALG3	207396_s_at	0.318965	1.87331
PKNOX1	221883_at	0.318963	1.90795
NDUFA12	223244_s_at	0.318933	3.69922
NDUFS6	203606_at	0.318926	2.11656
GPANK1	225476_at	0.318901	1.4693
DNAJC9	213088_s_at	0.318755	5.29849
C9orf40	222781_s_at	0.31863	2.2697
ZMPSTE24	202939_at	0.318571	3.06146
PHLPP2	213407_at	0.317972	1.30248
NSUN2	223076_s_at	0.317967	2.35995
SNAPIN	223066_at	0.317731	2.23333
LOC101927733///HMGN1	200944_s_at	0.317667	3.05028
ACP1	201629_s_at	0.317611	1.80509
MACC1	1566766_a_at	0.317515	1.56305
LOC100507577///LONP2	223098_s_at	0.316735	3.19324
PUS7L	221025_x_at	0.315792	1.94811
GCN1	212139_at	0.315636	4.00344
PRKACA	216234_s_at	0.315552	1.50216
EHMT1	222873_s_at	0.315513	1.83556
DPY30	224129_s_at	0.315491	4.32918
LAGE3	219061_s_at	0.314894	1.63736
FAHD1	227960_s_at	0.314855	1.79583
TINF2	220052_s_at	0.314826	2.4837
POP5	204839_at	0.314811	3.19318
ALMS1	214220_s_at	0.314796	2.97446
NPTXR	217041_at	0.314733	1.36028
BAX	208478_s_at	0.314408	1.76899
FGFR1OP2	1556283_s_at	0.314271	1.48794
SPR	203458_at	0.314064	1.57181
MRPS16	218046_s_at	0.313934	2.23669
ATAD3B	223617_x_at	0.31392	1.78003
RAB27A	210951_x_at	0.313886	2.14076
NAA35	220925_at	0.31385	1.87797
UPF3B	218757_s_at	0.313299	2.9125
LOC401261	229914_at	0.312703	1.37278
PI4KA	207081_s_at	0.312076	1.89669
ERGIC2	226418_at	0.311796	1.69561
THOC6	218848_at	0.311699	1.76817
RPP40	213427_at	0.311568	1.96842
GATSL2	225906_at	0.311402	1.39339
BTG3	213134_x_at	0.31132	2.26444
MSRB2	218773_s_at	0.31123	2.03213
SARNP	224914_s_at	0.311077	2.92033
LONP1	209017_s_at	0.31106	1.65696
LARP4B	228196_s_at	0.310598	3.44655
CCDC186	229399_at	0.31051	1.7966
PLCL2	216218_s_at	0.310391	1.41767
MRPS23	223156_at	0.310163	2.50174
PSMB5	208799_at	0.310127	2.01201
PPOX	204788_s_at	0.309961	2.75258
MIR6756///MCAM	211042_x_at	0.309304	3.16748
ME2	210154_at	0.309	1.50464
KIFAP3	203333_at	0.308957	1.89052
MEF2D	203004_s_at	0.308762	1.79975
UBR7	218108_at	0.308374	2.8593
GFOD1	219821_s_at	0.308368	1.60567
PSMD7	201705_at	0.308311	3.21795
VPS25	224608_s_at	0.307746	3.10449
GNB1	200744_s_at	0.307742	2.09142
INTS12	218616_at	0.30769	3.52451
FBXO28	202272_s_at	0.30764	2.30215
PIGM	236622_at	0.307632	1.57426
YWHAH	201020_at	0.307362	2.65944
FANCL	218397_at	0.306943	2.34515
POLR2F	209511_at	0.306489	2.6218
TADA2B	226240_at	0.306364	1.40463
EPT1	1555274_a_at	0.305756	1.50533
VDAC3	208846_s_at	0.305718	1.97631
BLM	205733_at	0.305603	2.1257
MIR4745///PTBP1	212016_s_at	0.30544	2.53343
SLC25A33	223296_at	0.305435	2.47713
BBS9	37549_g_at	0.305023	1.31113
SEC23B	201583_s_at	0.304992	2.38314
PLEKHA5	214989_x_at	0.304886	1.57004
IGHMBP2	215980_s_at	0.304544	1.44163
COG8///PDF	219575_s_at	0.304407	2.37787
RBM28	218593_at	0.304388	2.72139
TGIF2-C20orf24///C20orf24	224376_s_at	0.304283	2.65198
NIP7	219031_s_at	0.30427	1.62635
TRIM27	212116_at	0.304097	2.61397
E2F4	202248_at	0.304072	1.40682
ARF3	211622_s_at	0.304006	1.31129
PET117	228543_at	0.303837	2.41374
VAV1	206219_s_at	0.303769	1.80555
VOPP1	208091_s_at	0.303688	1.97078
RAP1GDS1	209444_at	0.303681	2.13205
CNIH4	223993_s_at	0.303105	2.61598
TCEAL4	202371_at	0.30285	1.45272
KRR1	203202_at	0.302841	2.26059
APEX2	204408_at	0.302676	1.84071
CBX1	201518_at	0.302508	2.75593
PRPF40A	214941_s_at	0.302295	1.55658
SLC52A3	233451_at	0.302187	1.40326
RNF121	219021_at	0.302131	1.84203
TMEM165	218095_s_at	0.302106	2.02229
NDUFA1	202298_at	0.301918	1.56324
VDAC1	217140_s_at	0.301667	1.7654
TRMT6	233970_s_at	0.301642	3.56348
JRK	216309_x_at	0.301091	1.4191
BOLA3	227291_s_at	0.300906	2.21201
MTRF1L	225206_s_at	0.300645	1.48512
MBTPS1	201620_at	0.300381	2.3713
GTF3C6	225083_at	0.299875	2.591
MINA	213189_at	0.299456	1.80417
MAPRE1	200713_s_at	0.299223	3.59708
TIGAR	219099_at	0.299101	2.52262
TRUB2	223109_at	0.299003	1.7927
RAB3GAP2///AURKAPS1	202374_s_at	0.29887	2.587
BTBD6	225389_at	0.298856	2.30444
NDUFB2	218200_s_at	0.298654	2.27025
EDC4	202496_at	0.298481	1.51769
FAM86DP///FAM86B2///FAM86FP///FAM86B1///FAM86C1	65585_at	0.298278	1.72443
DHX15	201386_s_at	0.297985	3.00717
POLR2D	203664_s_at	0.297382	3.13675
MAGOHB///MAGOH	210092_at	0.296943	2.73171
LDHA	200650_s_at	0.296891	2.57776
UBE2H	221962_s_at	0.296879	1.32778
NECAP2	230123_at	0.296774	1.57591
POGZ	212153_at	0.296559	1.51079
DRG1	202810_at	0.296497	3.2076
PIK3CD	211230_s_at	0.29641	1.54901
PIGN	232101_s_at	0.296376	2.3244
AK6	203893_at	0.295803	2.65296
EFCAB11	214264_s_at	0.295659	2.05246
C19orf12	225863_s_at	0.295564	2.55303
RHD	210586_x_at	0.295535	1.46627
CDC27	217878_s_at	0.295534	2.01196
ODF3B	238326_at	0.295413	1.35831
C14orf132	231859_at	0.295299	1.36655
LAS1L	208117_s_at	0.295277	1.73069
CD38	205692_s_at	0.29527	1.38857
SCAMP3	201771_at	0.295153	2.31812
ORC3	210028_s_at	0.294745	2.31398
SLC2A4RG	218494_s_at	0.294662	1.68471
EEF1E1	204905_s_at	0.294544	1.94456
NUP205	212247_at	0.294342	3.3272
MRPL36	224331_s_at	0.294295	2.39369
USP14	201672_s_at	0.294251	3.66031
ZNF92	235170_at	0.293983	1.94039
[truncated: 5,866 more rows]
[truncated: 64 more columns]

## Sheet: Fig2
	Fig .2c																Fig.2n				Fig.2o
	days	wt #1	wt #2	wt #3	wt #4	wt #5	shlilrb1 #1	shlilrb1 #2	shlilrb1 #3	shlilrb1 #4	shlilrb1 #5							z-score	-log(p-value)		NAME	NES	pval		Fig.2p
	17	14100000	4570000	5840000	9150000	20100000	1430000	1480000	1170000	1030000	465000						Protein Kinase A Signaling	0.503	9.89		GO_REGULATION_OF_SPHINGOLIPID_BIOSYNTHETIC_PROCESS	1.55525	0.0318352			vector	vector	vector	vector	vector	vector	vector	vector	shlilrb1	shlilrb1	shlilrb1	shlilrb1	shlilrb1	shlilrb1	shlilrb1	shlilrb1	SYMBOL
	24	71200000	28400000	31200000	25700000	62600000	4840000	4310000	12800000	4260000	1340000						Estrogen Receptor Signaling	0.536	6.4		HP_ABNORMALITY_OF_LIPOPROTEIN_CHOLESTEROL_CONCENTRATION	1.54128	0.0154739		ferroptosis inducers	0.216501	-0.0103702	0.00510384	-0.125781	-0.0449176	-0.0359096	-0.0557664	-0.02065	-0.108552	-0.0513703	0.0574943	0.0278721	-0.0711991	0.0981945	0.0375984	0.0442955	ACACA
	29		67300000	34000000	111000000	200000000	7050000	8058000	7207000		2756000						14-3-3-mediated Signaling	0.343	6.14		HP_INCREASED_LDL_CHOLESTEROL_CONCENTRATION	1.53055	0.0194175			-0.00110917	-0.0608203	-0.170915	-0.0890964	0.083872	0.0263942	-0.0289995	0.0568742	0.0544542	0.0238267	0.029109	0.209238	-0.0634435	-0.0849626	-0.0180294	-0.00566328	VDAC3
																	p53 Signaling	0.707	6.02		HP_ABNORMAL_CIRCULATING_LONG_CHAIN_FATTY_ACID_CONCENTRATION	1.52683	0.0287908			-0.0785716	0.00562723	-0.0431984	-0.0813315	-0.132122	-0.0916631	0.00913053	-0.239606	0.20149	0.158272	0.112695	0.103703	-0.0769892	0.0447687	-0.0301068	0.0685315	GOT1
	Fig .2d																Huntington's Disease Signaling	1.298	5.49		GO_REGULATION_OF_LIPID_BIOSYNTHETIC_PROCESS	1.43711	0.0265152			-0.0043057	-0.168016	0.0995415	0.132649	-0.164233	-0.190606	-0.206746	-0.141787	-0.0296537	0.143164	-0.00352426	0.214599	0.0435883	0.0361824	0.0607659	0.0876528	ACSL4
	days	wt #1	wt #2	wt #3	wt #4	wt #5	shlilrb1 #1	shlilrb1 #2	shlilrb1 #3	shlilrb1 #4	shlilrb1 #5						Superpathway of Inositol Phosphate Compounds	0.128	5.4		GO_CHOLESTEROL_EFFLUX	1.42946	0.0109489			-0.0669563	-0.0889102	-0.0594259	-0.0508405	-0.064211	-0.0549168	-0.0621783	-0.0358746	0.0363254	0.0735475	0.0440035	0.0466343	0.111047	0.0317675	0.0573625	0.0611015	PEBP1
	15	2012000	2193000	2399000	2526000	2647000	86100	90300	157000	301000	337000						Role of NFAT in Cardiac Hypertrophy	-0.962	4.95		GO_LIPID_HOMEOSTASIS	1.4136	0.0162749			0.106797	0.66478	-0.413599	0.131019	-0.540343	-0.40478	-0.0658077	-0.624822	0.374675	-0.163927	0.169692	0.454019	-0.25934	-0.316395	0.293267	-0.156194	NQO1
	22	15630000	16150000	18630000	41820000	42420000	1310000	1710000	2230000	3130000	6450000						Non-Small Cell Lung Cancer Signaling	0.229	4.7		GO_PHOSPHOLIPID_METABOLIC_PROCESS	-1.30917	0.0411523			0.168623	0.0916697	0.203769	0.144536	-0.583335	-0.471846	-0.477966	-0.539235	0.173946	0.114753	0.173375	0.236956	0.195282	-0.0717933	0.152984	0.0473331	FDFT1
	27	65400000	119000000	135000000	179000000	192000000	8140000	11400000	16400000	19100000	20300000						IL-3 Signaling	0	4.69		GO_FATTY_ACID_METABOLIC_PROCESS	-1.35656	0.0433925			0.0298545	-0.0175446	0.0989803	0.0583658	-0.146234	-0.509562	-0.341093	-0.497537	0.0517918	0.113892	0.126949	0.213121	0.060473	0.219688	0.115827	0.156166	PGD
																	Aldosterone Signaling in Epithelial Cells	1.134	4.54		GO_FATTY_ACID_DERIVATIVE_METABOLIC_PROCESS	-1.38883	0.0300188			-0.0113992	-0.00502501	-0.0881972	-0.173495	-0.312474	-0.206309	-0.0843589	-0.0493267	-0.0560354	-0.153054	0.0864253	0.225063	0.158071	0.191999	0.155306	0.187444	CARS2
	Fig .2e																Small Cell Lung Cancer Signaling	0.243	4.48		GO_RESPONSE_TO_HYDROGEN_PEROXIDE	-1.41048	0.0263692			0.010255	-0.19872	-0.173835	0.0924865	-0.241536	-0.178565	-0.399153	-0.330938	0.304287	0.336815	0.265706	0.194492	0.317449	-0.229822	-0.159323	0.0669177	ACO1
	days	wt #1	wt #2	wt #3	wt #4	wt #5	shlilrb1 #1	shlilrb1 #2	shlilrb1 #3	shlilrb1 #4	shlilrb1 #5						IGF-1 Signaling	0.756	4.46		GO_REGULATION_OF_PHOSPHOLIPID_METABOLIC_PROCESS	-1.43872	0.0252632			-0.120458	-0.204974	-0.467212	-0.458436	0.065208	0.371501	-0.389325	0.28246	0.58981	0.413213	0.076912	0.336783	0.0695886	-0.603265	0.0828277	-0.941853	AKR1C1
	17	22321.8	5028.89	5028.89	5805.34	6222.46	900.63	872.245	1020.45	2073.4	556.568						PPARÎ±/RXRÎ± Activation	0	4.44		GO_GLYCEROLIPID_BIOSYNTHETIC_PROCESS	-1.46236	0.0365112			0.203886	-1.15254	-0.386897	-0.378593	-0.181143	0.508295	-0.313111	-0.0224628	0.370589	0.307601	0.552019	-0.000231817	-0.734756	0.0108758	-0.391267	0.488652	AKR1C2
	24	329620	43790.3	42991	45008	126032	9022.57	5028.89	9160.7	11248.3	3922.82						3-phosphoinositide Biosynthesis	0.849	4.43		GO_FATTY_ACID_CATABOLIC_PROCESS	-1.48557	0.0466926			-0.0814049	0.0289149	-0.0508225	-0.579906	-0.414074	-0.794512	-0.813333	-0.714761	0.451556	0.373125	0.351265	0.566369	0.0594694	0.161881	0.237114	0.184234	SQLE
	29		57043.6	116776	83830	1092945	9154.23	8923.85	6099.16		5260.09						Melanocyte Development and Pigmentation Signaling	0.539	4.27		GO_HYDROGEN_PEROXIDE_METABOLIC_PROCESS	-1.50326	0.0291829
	34		1443321	3606351	1778309	11585945	31112.3	35003.2	31649.2		21217						Insulin Secretion Signaling Pathway	0.956	4.22		GO_FATTY_ACID_BETA_OXIDATION	-1.50713	0.0313725		ferroptosis inhibitos	0.336199	0.286484	0.259601	0.214638	0.292008	0.280621	0.40549	0.348893	-0.229329	-0.384408	-0.461442	-0.509326	-0.410169	-0.202856	-0.478856	-0.441593	MFN2
																	Cell Cycle: G2/M DNA Damage Checkpoint Regulation	1.342	4.2		GO_RESPONSE_TO_OXIDATIVE_STRESS	-1.54408	0			0.00185971	0.418148	0.08219	0.218309	0.233625	0.0720189	0.560612	0.268412	-0.642202	-0.373157	-0.102557	-0.247602	-0.148041	-0.316958	-0.332162	-0.237737	HMOX1
	Fig .2f																Sirtuin Signaling Pathway	-2.462	4.16		GO_NEURON_DEATH_IN_RESPONSE_TO_OXIDATIVE_STRESS	-1.54706	0.026971			0.156899	0.11005	0.00779959	0.150205	0.198772	0.147198	0.172636	0.202311	-0.307395	-0.291293	-0.221131	-0.151452	-0.162129	-0.032946	-0.0871519	-0.0560527	HSPB1
		wt #1	wt #2	wt #3	wt #4	wt #5	shlilrb1 #1	shlilrb1 #2	shlilrb1 #3	shlilrb1 #4	shlilrb1 #5						Integrin Signaling	0.674	4.1		GO_LONG_CHAIN_FATTY_ACID_BIOSYNTHETIC_PROCESS	-1.54807	0.0247148			0.174757	0.0908543	0.20147	0.231419	0.13093	0.056516	0.0766371	0.092682	-0.273636	-0.175243	-0.298562	-0.224422	-0.0410585	-0.0330851	-0.0467587	-0.108925	TFRC
	15	10396.7	10031	9363.64	9290.99	8960.61	658.153	576.101	521.252	470.57	467.786						P2Y Purigenic Receptor Signaling Pathway	-0.333	4.02		GO_GLYCOSPHINGOLIPID_BIOSYNTHETIC_PROCESS	-1.55694	0.0165975			0.0952554	0.139578	-0.0135994	0.175436	0.337594	0.232569	0.21733	0.139169	-0.303165	-0.173925	-0.249493	-0.324513	-0.17095	-0.128323	-0.125572	-0.07193	SLC3A2
	22	1787765	1302574	1032959	740496	498729	43113.9	25582.1	19473.5	13666.6	12388.7						EGF Signaling	0.853	3.99		GO_OXIDOREDUCTASE_ACTIVITY_ACTING_ON_NAD_P_H	-1.57337	0.0132075			-0.0379128	-0.0776945	-0.158076	-0.0686119	0.532202	0.33519	0.146239	0.268422	-0.16346	-0.193943	-0.188067	-0.312537	-0.119848	-0.315191	0.0538158	-0.00345517	PHKG2
	27	4833908	4760978	3355066	2880491	2648983	122225	49564.2	38351.8	32818.2	11992.8						D-myo-inositol-5-phosphate Metabolism	0.59	3.94		GO_REGULATION_OF_OXIDATIVE_STRESS_INDUCED_CELL_DEATH	-1.59154	0.012474			-0.173916	0.0406952	0.202455	-0.0992008	0.154896	0.255571	0.508112	0.366682	-0.101505	-0.370998	-0.247579	-0.344618	-0.158202	-0.149916	-0.0276863	-0.203463	SLC7A11
																	Pancreatic Adenocarcinoma Signaling	0.2	3.91		GO_REGULATION_OF_RESPONSE_TO_OXIDATIVE_STRESS	-1.6215	0.012024			0.117626	0.268036	0.20489	0.076485	0.0867527	0.122171	0.00758555	0.0551219	-0.054016	-0.071016	-0.114888	0.011718	-0.206914	-0.276983	-0.196425	-0.155163	NCOA4
	Fig.2g			Fig.2h													Hepatic Fibrosis Signaling Pathway	1.043	3.9		GO_OXIDOREDUCTASE_ACTIVITY_ACTING_ON_THE_ALDEHYDE_OR_OXO_GROUP_OF_DONORS	-1.63293	0.0132075			0.570353	0.388051	0.156835	0.348936	-0.703179	-0.745525	-0.414595	0.388973	-0.321529	-0.0973508	-0.526512	-0.192707	-0.161374	-0.0847623	0.225127	0.307446	DPP4
	shvector	shlilrb1		shvector	shlilrb1												PDGF Signaling	0	3.89		GO_OXIDOREDUCTASE_COMPLEX	-1.63981	0.0164835			0.020479	0.056995	0.0728684	0.108154	0.103131	-0.0278119	0.085818	0.00867505	0.0413155	0.0543496	-0.106088	-0.0412345	-0.0599088	-0.13569	-0.128896	-0.087789	FTH1
	66.6	25.9		51	16.3												Cardiac Hypertrophy Signaling	-0.896	3.89		GO_ENERGY_DERIVATION_BY_OXIDATION_OF_ORGANIC_COMPOUNDS	-1.66841	0			0.0491375	-0.162368	0.287253	0.124343	-0.128706	0.0779962	0.0586556	-0.0350655	0.135943	-0.128825	0.033716	0.225645	-0.28239	-0.0970244	-0.206809	-0.0834223	AIFM2
	73	21		37.9	21.3												PD-1, PD-L1 cancer immunotherapy pathway	0.343	3.88		GO_OXIDOREDUCTASE_ACTIVITY_ACTING_ON_THE_ALDEHYDE_OR_OXO_GROUP_OF_DONORS_NAD_OR_NADP_AS_ACCEPTOR	-1.68541	0.0094697			0.14498	-0.00862839	0.0351335	0.048203	0.0415269	0.114663	0.157491	0.118665	0.0357716	-0.0643279	-0.286574	-0.0331929	-0.0840389	-0.00989768	-0.134341	-0.148224	CARS1
	71.4	26.2		50.6	28.2												PI3K/AKT Signaling	-0.333	3.88		GO_REGULATION_OF_LIPID_KINASE_ACTIVITY	-1.6934	0.00205339			-0.0730968	-0.179103	-0.492114	0.373718	0.236742	-0.247501	0.14052	-0.250109	-0.0884486	-0.671615	0.045911	-0.49534	0.344856	0.0635356	0.531444	0.17015	FADS2
																	CLEAR Signaling Pathway	0	3.81		GO_POSITIVE_REGULATION_OF_RESPONSE_TO_OXIDATIVE_STRESS	-1.71397	0.00579151			0.1431	0.185956	0.123468	0.154028	-0.0866149	-0.136081	0.0393185	-0.248435	0.0324402	-0.0290695	0.073345	0.00814884	-0.0983818	-0.116392	-0.0220886	-0.100069	STEAP3
																	Kinetochore Metaphase Signaling Pathway	-0.756	3.79							0.122171	0.127696	0.0434942	0.0083147	-0.0627334	-0.0404081	-0.0528334	-0.0552981	-0.0818203	-0.0872806	-0.0564839	-0.025709	0.0402311	0.0653665	0.0224995	0.00860204	RPL8
																	Apelin Cardiomyocyte Signaling Pathway	-0.174	3.78		Fig.2r					-0.0970216	-0.338833	-0.136871	0.034117	-0.0457625	0.0844003	-0.0252925	0.198244	0.0969012	0.174875	-0.132482	0.0650975	-0.0700961	-0.0906203	0.172156	0.00977764	SAT1
																	Glioma Signaling	1.279	3.74		SHVECTOR	SHLILRB1				0.0471485	0.0915635	0.126141	-0.0160408	-0.0547408	-0.0616517	-0.0531268	0.0264727	-0.127265	-0.117937	-0.0439462	0.000627978	0.0740517	0.0136272	-0.0517362	0.115309	SLC1A5
	Fig.2k													Fig.2I			IL-2 Signaling	0.447	3.68		0.338129	3.05755				0.0734536	-0.00654712	-0.0907208	-0.0201324	0.0385481	-0.0603103	-0.0347791	-0.0685311	-0.101313	0.017689	-0.0630334	-0.0351189	-0.00587249	0.162834	0.115948	0.0487136	GPX4
		wt #1	wt #2	wt #3	wt #4	wt #5	lilrb1 #1	lilrb1 #2	lilrb1 #3	lilrb1 #4	lilrb1 #5			wt	LILRB1		Interferon Signaling	0.5	3.67		1.66187	2.27338				-0.148184	0.0442703	-0.172923	-0.0621632	-0.0398705	0.13257	0.191609	0.0163651	0.0142358	-0.00558983	0.145333	0.113602	-0.0895105	-0.0559719	-0.035545	-0.108208	ZEB1
	18	341.701	342.219	342.739	343.259	344.824	349.032	352.756	352.756	360.325	473.4			11.4	38.3		Senescence Pathway	2.183	3.62		0.949011	3.62123				-0.173606	0.228827	0.0310308	-0.0478116	-0.171899	0.00236065	-0.231569	-0.135754	-0.110977	0.249972	0.184294	-0.0526146	-0.0441859	0.0533705	0.0984373	0.0106458	G6PD
	25	688.602	692.792	697.006	700.184	765.711	924.106	1261.01	1309.73	1341.89	1478.64			2.45	52.9		Neuropathic Pain Signaling In Dorsal Horn Neurons	0.87	3.6		1.05099	1.99584
	32	3511.55	3619.68	3714.19	3731.13	4205.94	17177.9	18957.2	22094.5	24643.3	27990.7				60.3		Synaptogenesis Signaling Pathway	-0.232	3.59
	39	9341.97	9732.37	9821.32	10032	12613.2	79001.6	82303	159658	163330	207231				44		NF-ÎºB Activation by Viruses	0.392	3.5
	46	13305.5	19527.1	23745.8	24477	58180	629955	737557	778937	842841					49.7		JAK/STAT Signaling	0	3.49		Fig.2s
																	Endocannabinoid Neuronal Synapse Pathway	-1.372	3.45		SHVECTOR	SHLILRB1
																	Valine Degradation I	3.162	3.44		0.759878	2.04863
																	Endoplasmic Reticulum Stress Pathway	-1.265	3.44		1.24012	1.62918
																	Cardiac Hypertrophy Signaling (Enhanced)	1.512	3.31		0.936548	1.57107
																	NAD Signaling Pathway	-0.949	3.31		1.15228	1.33249
																	Semaphorin Neuronal Repulsive Signaling Pathway	-1.852	3.31		0.911168	1.49239
																	Leptin Signaling in Obesity	0.905	3.3
																	D-myo-inositol (1,4,5,6)-Tetrakisphosphate Biosynthesis	0.949	3.29
																	D-myo-inositol (3,4,5,6)-tetrakisphosphate Biosynthesis	0.949	3.29
																	Glioblastoma Multiforme Signaling	1.441	3.15
																	Opioid Signaling Pathway	-0.775	3.15
																	Colorectal Cancer Metastasis Signaling	1.483	3.14
																	UVA-Induced MAPK Signaling	-0.229	3.14
																	IL-7 Signaling Pathway	1.8	3.11
																	3-phosphoinositide Degradation	1.067	3.11
																	WNT/Ca+ pathway	0.626	3.11
																	Apelin Endothelial Signaling Pathway	0.169	3.11
																	iNOS Signaling	-1	3.1
																	PTEN Signaling	-0.343	3.09
																	Relaxin Signaling	1.569	3.05
																	Sperm Motility	2.043	3.02
																	Growth Hormone Signaling	0.626	3.01
																	Mouse Embryonic Stem Cell Pluripotency	0	3
																	STAT3 Pathway	0.365	2.92
																	Renin-Angiotensin Signaling	-0.18	2.92
																	Cell Cycle: G1/S Checkpoint Regulation	0.218	2.91
																	Synaptic Long Term Potentiation	0.164	2.9
																	Signaling by Rho Family GTPases	-0.272	2.85
																	HGF Signaling	0.354	2.84
																	HER-2 Signaling in Breast Cancer	1.313	2.82
																	TREM1 Signaling	1	2.82
																	Th2 Pathway	0.507	2.8
																	Production of Nitric Oxide and Reactive Oxygen Species in Macrophages	0	2.78
																	Heme Biosynthesis II	-0.816	2.77
																	Unfolded protein response	-0.943	2.77
																	Prolactin Signaling	0.408	2.76
																	FGF Signaling	0.192	2.76
																	NGF Signaling	-1.521	2.76
																	ATM Signaling	1.633	2.73
																	RAC Signaling	0.707	2.73
																	Autophagy	-1.069	2.72
																	Î±-Adrenergic Signaling	0.728	2.7
																	RANK Signaling in Osteoclasts	0.2	2.7
																	Reelin Signaling in Neurons	0.707	2.67
																	Thrombopoietin Signaling	-0.218	2.62
																	Natural Killer Cell Signaling	0.7	2.61
																	Insulin Receptor Signaling	0.667	2.61
																	Neuroinflammation Signaling Pathway	0.12	2.59
																	GNRH Signaling	0	2.5
																	Nitric Oxide Signaling in the Cardiovascular System	2.646	2.48
																	Thrombin Signaling	0.632	2.47
																	Telomerase Signaling	0.447	2.47
																	Granzyme B Signaling	0	2.46
																	Oxytocin Signaling Pathway	-1.324	2.46
																	GÎ±q Signaling	0.822	2.45
																	Ketolysis	2.236	2.44
																	PI3K Signaling in B Lymphocytes	0	2.43
																	ERB2-ERBB3 Signaling	-0.229	2.43
																	Coronavirus Pathogenesis Pathway	-1.414	2.41
																	Neurotrophin/TRK Signaling	-1.043	2.39
																	Apoptosis Signaling	-0.756	2.38
																	GM-CSF Signaling	-0.471	2.36
																	Tetrahydrofolate Salvage from 5,10-methenyltetrahydrofolate	1	2.35
																	fMLP Signaling in Neutrophils	0.898	2.35
																	Death Receptor Signaling	0.2	2.33
																	Inflammasome pathway	1.667	2.32
																	Glutaryl-CoA Degradation	1.414	2.32
																	FAT10 Cancer Signaling Pathway	0.535	2.32
																	CXCR4 Signaling	-0.169	2.26
																	PEDF Signaling	-0.626	2.26
																	Corticotropin Releasing Hormone Signaling	0.539	2.24
																	nNOS Signaling in Neurons	0	2.22
																	Endocannabinoid Cancer Inhibition Pathway	-1.48	2.22
																	Oncostatin M Signaling	-2.138	2.22
																	Oxidative Phosphorylation	2.921	2.21
																	Dopamine-DARPP32 Feedback in cAMP Signaling	0.801	2.21
																	LPS-stimulated MAPK Signaling	-0.626	2.19
																	Remodeling of Epithelial Adherens Junctions	0	2.18
																	Ketogenesis	1.342	2.17
																	Adrenomedullin signaling pathway	0.295	2.17
																	Estrogen-Dependent Breast Cancer Signaling	-0.218	2.16
																	Angiopoietin Signaling	0	2.14
																	VEGF Signaling	0.426	2.13
																	Neuregulin Signaling	0.426	2.12
																	FLT3 Signaling in Hematopoietic Progenitor Cells	-0.408	2.09
																	Isoleucine Degradation I	2.449	2.07
																	eNOS Signaling	1.219	2.07
																	Aryl Hydrocarbon Receptor Signaling	-0.73	2.07
																	CNTF Signaling	-0.471	2.05
																	Androgen Signaling	-0.447	2.04
																	Calcium Signaling	-0.973	1.97
																	Cyclins and Cell Cycle Regulation	-1.5	1.96
																	Role of JAK1, JAK2 and TYK2 in Interferon Signaling	1.414	1.95
																	Sphingosine-1-phosphate Signaling	0.577	1.95
																	D-myo-inositol (1,4,5)-Trisphosphate Biosynthesis	-0.632	1.95
																	Epithelial Adherens Junction Signaling	-0.632	1.95
																	Pulmonary Fibrosis Idiopathic Signaling Pathway	1.756	1.94
																	Glycogen Degradation II	1.633	1.94
																	Factors Promoting Cardiogenesis in Vertebrates	1.48	1.92
																	Inhibition of Angiogenesis by TSP1	1.134	1.92
																	Type II Diabetes Mellitus Signaling	-0.2	1.92
																	Phosphatidylethanolamine Biosynthesis II	0.447	1.91
																	Folate Transformations I	0.447	1.91
																	GDNF Family Ligand-Receptor Interactions	-0.471	1.91
																	ERBB Signaling	0.6	1.89
																	Oxytocin In Brain Signaling Pathway	0	1.85
																	Antiproliferative Role of Somatostatin Receptor 2	-1.069	1.84
																	Tryptophan Degradation III (Eukaryotic)	1.667	1.83
																	GADD45 Signaling	1.886	1.81
																	IL-9 Signaling	1.155	1.81
																	Cardiac Î²-adrenergic Signaling	1.043	1.81
																	HIF1Î± Signaling	1.98	1.8
																	Acute Myeloid Leukemia Signaling	1.091	1.8
																	TGF-Î² Signaling	-1.043	1.77
																	IL-6 Signaling	-1.257	1.77
																	Induction of Apoptosis by HIV1	-0.243	1.76
																	PFKFB4 Signaling Pathway	1.291	1.75
																	ERK5 Signaling	-0.447	1.74
																	AMPK Signaling	-0.174	1.73
																	Role of NANOG in Mammalian Embryonic Stem Cell Pluripotency	-0.229	1.71
																	Ovarian Cancer Signaling	0	1.69
																	Pyridoxal 5'-phosphate Salvage Pathway	-0.471	1.69
																	Mitotic Roles of Polo-Like Kinase	-1.732	1.69
																	Salvage Pathways of Pyrimidine Ribonucleotides	-0.6	1.66
																	Regulation of Cellular Mechanics by Calpain Protease	1.155	1.65
																	Antioxidant Action of Vitamin C	1.043	1.65
																	Renal Cell Carcinoma Signaling	0	1.65
																	Coronavirus Replication Pathway	-2.138	1.65
																	Phosphatidylcholine Biosynthesis I	1	1.64
																	Ephrin Receptor Signaling	-0.493	1.63
																	NRF2-mediated Oxidative Stress Response	-0.962	1.63
																	Hypoxia Signaling in the Cardiovascular System	-0.577	1.62
																	MYC Mediated Apoptosis Signaling	1.291	1.59
																	p70S6K Signaling	1.095	1.59
																	Melanoma Signaling	-0.277	1.59
																	GPCR-Mediated Nutrient Sensing in Enteroendocrine Cells	-0.577	1.58
																	Glycogen Degradation III	1.633	1.57
																	Apelin Pancreas Signaling Pathway	0.535	1.57
																	Acyl-CoA Hydrolysis	-1	1.57
																	ERBB4 Signaling	0.243	1.56
																	G-Protein Coupled Receptor Signaling	0.249	1.55
																	CDK5 Signaling	0	1.55
																	Necroptosis Signaling Pathway	0.973	1.54
																	Lymphotoxin Î² Receptor Signaling	0.577	1.54
																	MSP-RON Signaling In Macrophages Pathway	-0.756	1.53
																	Xenobiotic Metabolism General Signaling Pathway	0.169	1.52
																	IL-1 Signaling	-1.941	1.52
																	BMP signaling pathway	-0.853	1.51
																	Endometrial Cancer Signaling	-0.258	1.5
																	Estrogen-mediated S-phase Entry	-0.333	1.5
																	Regulation Of The Epithelial Mesenchymal Transition By Growth Factors Pathway	-0.457	1.5
																	Superpathway of D-myo-inositol (1,4,5)-trisphosphate Metabolism	-0.707	1.5
																	VDR/RXR Activation	-1.291	1.5
																	Pentose Phosphate Pathway	0.447	1.48
																	Cell Cycle Control of Chromosomal Replication	1.5	1.47
																	tRNA Charging	1.732	1.44
																	UVB-Induced MAPK Signaling	0.775	1.44
																	PPAR Signaling	0.6	1.44
																	Thyroid Cancer Signaling	0.218	1.44
																	Fatty Acid ß-oxidation I	2.714	1.42
																	CREB Signaling in Neurons	2.479	1.42
																	Leukotriene Biosynthesis	2.236	1.42
																	Pulmonary Healing Signaling Pathway	2.064	1.42
																	GPCR-Mediated Integration of Enteroendocrine Signaling Exemplified by an L Cell	0.471	1.41
																	CD27 Signaling in Lymphocytes	-1.155	1.4
																	ID1 Signaling Pathway	1.18	1.39
																	RHOGDI Signaling	0.333	1.39
																	Endocannabinoid Developing Neuron Pathway	-0.209	1.39
																	FcÎ³ Receptor-mediated Phagocytosis in Macrophages and Monocytes	0.816	1.38
																	Ferroptosis Signaling Pathway	-1.061	1.38
																	IL-15 Production	1.095	1.36
																	ERK/MAPK Signaling	0.617	1.35
																	MIF-mediated Glucocorticoid Regulation	-0.302	1.34
																	White Adipose Tissue Browning Pathway	-0.73	1.34
																	Endothelin-1 Signaling	0	1.33
																	RHOA Signaling	1.134	1.32
																	Adenosine Nucleotides Degradation II	0.816	1.28
																	IL-22 Signaling	0	1.28
																	Tumoricidal Function of Hepatic Natural Killer Cells	-0.447	1.28
																	CCR3 Signaling in Eosinophils	0.688	1.26
																	Regulation of Actin-based Motility by Rho	0.426	1.25
																	Actin Cytoskeleton Signaling	-0.316	1.24
																	IL-8 Signaling	0.493	1.23
																	Citrulline Biosynthesis	2	1.22
																	Leucine Degradation I	1	1.22
																	Sonic Hedgehog Signaling	0.707	1.21
																	Actin Nucleation by ARP-WASP Complex	-0.5	1.21
																	Role of p14/p19ARF in Tumor Suppression	-0.707	1.21
																	GP6 Signaling Pathway	3.528	1.2
																	Th1 Pathway	2.2	1.2
																	Agrin Interactions at Neuromuscular Junction	-1.807	1.18
																	Î³-glutamyl Cycle	0.447	1.17
																	Guanosine Nucleotides Degradation III	0.447	1.17
																	1D-myo-inositol Hexakisphosphate Biosynthesis II (Mammalian)	-1.633	1.16
																	Dermatan Sulfate Degradation (Metazoa)	-1.633	1.16
																	D-myo-inositol (1,3,4)-trisphosphate Biosynthesis	-1.633	1.16
																	HOTAIR Regulatory Pathway	1.333	1.15
																	Role of BRCA1 in DNA Damage Response	1.265	1.15
																	B Cell Activating Factor Signaling	-1.265	1.15
																	4-1BB Signaling in T Lymphocytes	-1.414	1.15
																	HIPPO signaling	-2.673	1.14
																	Ceramide Signaling	-1.091	1.13
																	Macropinocytosis Signaling	0.775	1.12
																	G Beta Gamma Signaling	-1	1.12
																	MSP-RON Signaling In Cancer Cells Pathway	1.095	1.09
																	IL-17A Signaling in Airway Cells	0.728	1.09
																	Melatonin Signaling	0.943	1.08
																	Basal Cell Carcinoma Signaling	0.775	1.08
																	MIF Regulation of Innate Immunity	-0.577	1.08
																	Netrin Signaling	-0.775	1.08
																	Calcium Transport I	1	1.06
																	Dolichyl-diphosphooligosaccharide Biosynthesis	1	1.06
																	Amyotrophic Lateral Sclerosis Signaling	0.426	1.06
																	Role of Pattern Recognition Receptors in Recognition of Bacteria and Viruses	2.117	1.05
																	Urate Biosynthesis/Inosine 5'-phosphate Degradation	0.447	1.05
																	Role of PKR in Interferon Induction and Antiviral Response	0.378	1.05
																	SNARE Signaling Pathway	-1.257	1.05
																	NAD Salvage Pathway II	0	1.02
																	Paxillin Signaling	0	0.996
																	Fc Epsilon RI Signaling	0.962	0.991
																	PAK Signaling	-0.655	0.991
																	GÎ±12/13 Signaling	-2.117	0.987
																	VEGF Family Ligand-Receptor Interactions	0.894	0.975
																	BAG2 Signaling Pathway	0.775	0.975
																	Dermatan Sulfate Biosynthesis	-0.775	0.971
																	Retinoic acid Mediated Apoptosis Signaling	-0.832	0.971
																	tRNA Splicing	1.897	0.963
																	IL-23 Signaling Pathway	0.577	0.963
																	PXR/RXR Activation	1.5	0.959
																	Purine Nucleotides Degradation II (Aerobic)	0.816	0.959
																	Acute Phase Response Signaling	-1.616	0.943
																	Superpathway of Citrulline Metabolism	1.342	0.939
																	Choline Biosynthesis III	1.342	0.939
																	CSDE1 Signaling Pathway	0.277	0.932
																	April Mediated Signaling	-0.632	0.924
																	TCA Cycle II (Eukaryotic)	2.646	0.907
																	IL-13 Signaling Pathway	1.569	0.889
																	CD40 Signaling	1	0.87
																	Regulation Of The Epithelial Mesenchymal Transition In Development Pathway	1.213	0.857
																	D-myo-inositol (1,4,5)-trisphosphate Degradation	0.447	0.842
																	Chondroitin Sulfate Biosynthesis	-1.069	0.839
																	Glioma Invasiveness Signaling	0	0.827
																	Pyroptosis Signaling Pathway	1.528	0.821
																	Cholecystokinin/Gastrin-mediated Signaling	-0.6	0.796
																	SPINK1 General Cancer Pathway	0.5	0.788
																	Breast Cancer Regulation by Stathmin1	2.753	0.78
																	Cysteine Biosynthesis III (mammalia)	0.378	0.767
																	p38 MAPK Signaling	-1.528	0.767
																	Assembly of RNA Polymerase II Complex	-1.732	0.759
																	Erythropoietin Signaling Pathway	0.493	0.757
																	Stearate Biosynthesis I (Animals)	0	0.752
																	Neurovascular Coupling Signaling Pathway	1.474	0.735
																	WNT/Î²-catenin Signaling	1.915	0.73
																	Apelin Adipocyte Signaling Pathway	-0.243	0.721
																	Amyloid Processing	0.816	0.717
																	NAD Phosphorylation and Dephosphorylation	0	0.717
																	Role of PI3K/AKT Signaling in the Pathogenesis of Influenza	0.832	0.712
																	Glutamate Receptor Signaling	-0.378	0.712
																	Cell Cycle Regulation by BTG Family Proteins	0.378	0.684
																	TWEAK Signaling	0.333	0.684
																	Ephrin B Signaling	-0.577	0.678
																	Role of CHK Proteins in Cell Cycle Checkpoint Control	2.887	0.674
																	TNFR1 Signaling	-1.155	0.674
																	Sumoylation Pathway	-0.5	0.668
																	Vitamin-C Transport	1.633	0.658
																	The Visual Cycle	1.342	0.658
																	Heparan Sulfate Biosynthesis	0.471	0.656
																	cAMP-mediated signaling	1	0.644
																	Xenobiotic Metabolism PXR Signaling Pathway	0.16	0.638
																	Notch Signaling	1.633	0.636
																	GÎ±s Signaling	-0.471	0.633
																	Mitochondrial L-carnitine Shuttle Pathway	2.236	0.611
																	Tumor Microenvironment Pathway	0.845	0.602
																	Synaptic Long Term Depression	0.333	0.6
																	Methionine Degradation I (to Homocysteine)	0.816	0.599
																	Superpathway of Cholesterol Biosynthesis	1.633	0.593
																	FcÎ³RIIB Signaling in B Lymphocytes	-0.302	0.592
																	Chemokine Signaling	-0.728	0.587
																	PCP (Planar Cell Polarity) Pathway	0.577	0.565
																	Oxytocin In Spinal Neurons Signaling Pathway	0.707	0.547
																	Phagosome Formation	3.684	0.544
																	Osteoarthritis Pathway	0.667	0.536
																	Phospholipases	0.535	0.51
																	Toll-like Receptor Signaling	-0.277	0.496
																	Chondroitin Sulfate Degradation (Metazoa)	0	0.495
																	Complement System	-1.633	0.467
																	Polyamine Regulation in Colon Cancer	0.577	0.466
																	TNFR2 Signaling	-1.89	0.46
																	Apelin Muscle Signaling Pathway	-1	0.449
																	RAN Signaling	1	0.439
																	Crosstalk between Dendritic Cells and Natural Killer Cells	0.535	0.439
																	Role of Hypercytokinemia/hyperchemokinemia in the Pathogenesis of Influenza	0.728	0.431
																	Heparan Sulfate Biosynthesis (Late Stages)	1.291	0.421
																	BEX2 Signaling Pathway	0	0.421
																	Regulation of eIF4 and p70S6K Signaling	0.5	0.413
																	Xenobiotic Metabolism AHR Signaling Pathway	0.728	0.408
																	BER (Base Excision Repair) Pathway	-1	0.408
																	Superpathway of Methionine Degradation	0.707	0.398
																	EIF2 Signaling	1.3	0.396
																	Role of MAPK Signaling in Inhibiting the Pathogenesis of Influenza	0.775	0.39
																	Chondroitin Sulfate Biosynthesis (Late Stages)	0	0.389
																	Dilated Cardiomyopathy Signaling Pathway	0.471	0.386
																	Role of WNT/GSK-3Î² Signaling in the Pathogenesis of Influenza	1.414	0.369
																	UVC-Induced MAPK Signaling	-0.632	0.363
																	Ethanol Degradation IV	2.236	0.361
																	Pyrimidine Ribonucleotides Interconversion	0	0.354
																	Role of RIG1-like Receptors in Antiviral Innate Immunity	-0.816	0.351
																	Eicosanoid Signaling	0.707	0.348
																	LXR/RXR Activation	0	0.347
																	Xenobiotic Metabolism CAR Signaling Pathway	0.845	0.336
																	Dermatan Sulfate Biosynthesis (Late Stages)	0.333	0.325
																	Leukocyte Extravasation Signaling	0.707	0.3
																	IL-17A Signaling in Gastric Cells	-1	0.292
																	ILK Signaling	0	0.284
																	Bladder Cancer Signaling	-0.447	0.284
																	Pyrimidine Ribonucleotides De Novo Biosynthesis	0	0.272
																	FAK Signaling	3.258	0
																	Oxidative Ethanol Degradation III	2	0
																	CD28 Signaling in T Helper Cells	1.89	0
																	Calcium-induced T Lymphocyte Apoptosis	1.528	0
																	Triacylglycerol Biosynthesis	1.414	0
																	CCR5 Signaling in Macrophages	1.387	0
																	Retinoate Biosynthesis I	1.342	0
																	Estrogen Biosynthesis	1.342	0
																	Glutathione-mediated Detoxification	1.342	0
																	Ethanol Degradation II	1.342	0
																	T Cell Receptor Signaling	1.286	0
																	Nicotine Degradation II	1.134	0
																	Retinol Biosynthesis	1.134	0
																	Systemic Lupus Erythematosus In B Cell Signaling Pathway	1.033	0
																	Glutathione Redox Reactions I	1	0
																	CDP-diacylglycerol Biosynthesis I	1	0
																	Phosphatidylglycerol Biosynthesis II (Non-plastidic)	1	0
																	Inhibition of Matrix Metalloproteases	1	0
																	TEC Kinase Signaling	0.973	0
																	OX40 Signaling Pathway	0.905	0
																	Inhibition of ARE-Mediated mRNA Degradation Pathway	0.853	0
																	Nicotine Degradation III	0.816	0
																	Wound Healing Signaling Pathway	0.762	0
																	Melatonin Degradation I	0.707	0
																	Serotonin Degradation	0.707	0
																	Superpathway of Melatonin Degradation	0.707	0
																	NUR77 Signaling in T Lymphocytes	0.655	0
																	mTOR Signaling	0.577	0
																	Thyroid Hormone Metabolism II (via Conjugation and/or Degradation)	0.447	0
																	Dopamine Degradation	0.447	0
																	FAT10 Signaling Pathway	0.447	0
																	Systemic Lupus Erythematosus In T Cell Signaling Pathway	0.447	0
																	ICOS-ICOSL Signaling in T Helper Cells	0.408	0
																	CDC42 Signaling	0.408	0
																	Gustation Pathway	0.365	0
																	Cytotoxic T Lymphocyte-mediated Apoptosis of Target Cells	0.333	0
																	Triacylglycerol Degradation	0.333	0
																	NF-ÎºB Signaling	0.295	0
																	Dendritic Cell Maturation	0.289	0
																	Th17 Activation Pathway	0.258	0
																	HMGB1 Signaling	0.2	0
																	PKCÎ¸ Signaling in T Lymphocytes	0.169	0
																	Role of NFAT in Regulation of the Immune Response	0.152	0
																	Activation of IRF by Cytosolic Pattern Recognition Receptors	0	0
																	IL-17 Signaling	0	0
																	Neuroprotective Role of THOP1 in Alzheimer's Disease	0	0
																	Regulation of IL-2 Expression in Activated and Anergic T Lymphocytes	0	0
																	Spliceosomal Cycle	0	0
																	Pyrimidine Deoxyribonucleotides De Novo Biosynthesis I	0	0
																	Noradrenaline and Adrenaline Degradation	0	0
																	B Cell Receptor Signaling	0	0
																	Dopamine Receptor Signaling	0	0
																	Apelin Liver Signaling Pathway	0	0
																	Phospholipase C Signaling	-0.13	0
																	SAPK/JNK Signaling	-0.192	0
																	Role of MAPK Signaling in Promoting the Pathogenesis of Influenza	-0.229	0
																	T Cell Exhaustion Signaling Pathway	-0.493	0
																	NER (Nucleotide Excision Repair, Enhanced Pathway)	-0.535	0
																	IL-15 Signaling	-0.816	0
																	SPINK1 Pancreatic Cancer Pathway	-0.816	0
																	Antiproliferative Role of TOB in T Cell Signaling	-0.832	0
																	GÎ±i Signaling	-0.943	0
																	Apelin Cardiac Fibroblast Signaling Pathway	-1	0
																	Type I Diabetes Mellitus Signaling	-1.225	0
																	Role of IL-17F in Allergic Inflammatory Airway Diseases	-1.414	0
																	LPS/IL-1 Mediated Inhibition of RXR Function	-1.606	0

## Sheet: Fig3
	Fig3a
	arp-1	vector			shlilrb1
arp-1	con	0.9525	1.05	0.9975	0.9075	1.005	0.93
	RSL 3	3.9825	3.915	3.9375	6.42	6.465	6.465
	RSL3+LIPROXSTATIN	0.8625	0.9	0.8925	0.615	0.6375	0.6375
molp-8	con	1.01222	1.02689	0.96088	0.733496	0.843521	0.828851
	RSL 3	4.54034	4.54034	4.3643	7.99511	7.92176	7.84841
	RSL3+LIPROXSTATIN	0.924205	0.93154	0.9022	0.843521	0.850856	0.828851
	Fig3b
		vector			shlilrb1
arp-1	con	1.02128	1.03723	0.941489	1.09309	1.08511	1.07713
	FIN56	1.88298	2.1383	2.26596	4.03723	4.10106	3.8617
	FIN56+LIPROXSTATIN	0.981383	0.941489	0.973404	0.957447	0.917553	0.933511
molp-8	con	0.992188	1.00781	1	1.09375	1.08594	1.10156
	FIN56	2.21094	2.20312	2.21094	4.10938	3.67188	4.26562
	FIN56+LIPROXSTATIN	0.828125	0.828125	0.828125	0.828125	0.828125	0.8125
	Fig3c
		vector			shlilrb1
arp-1	con	5.25	5.72	2.95	7.75	7.06	5.03
	RSL 3	25.1	24.5	23.8	49.8	48.2	44.8
	RSL3+LIPROXSTATIN	9.71	8.97	8.17	12.5	12.4	12.6
molp-8	con	13.6	11.8	10.8	14.8	10.9	10.2
	RSL 3	24.3	30	32.7	56.9	58.7	61.4
	RSL3+LIPROXSTATIN	17.3	12.1	12.2	16.3	11.2	10.8
		Fig3d
		vector			shlilrb1
arp-1	con	8.55	7.3	8.99	5.86	4.13	6.4
	RSL 3	25.2	23.8	28.5	55.4	57.3	53.5
	RSL3+LIPROXSTATIN	16.6	15.6	18.1	30.2	29.8	31.6
molp-8	con	14.1	12.3	13.5	14.4	12.6	13.7
	RSL 3	36.9	35.8	35.1	57.7	60.3	55.5
	RSL3+LIPROXSTATIN	15.9	11.2	12.6	14.8	12.2	13.8
		Fig3e
		vector			shlilrb1
arp-1	con	0.941489	1.02926	1.02926	1.14096	1.26064	1.30053
	AA	6.9734	7.05319	6.93351	13.5638	14.5213	14.6808
	AA+LIPROXSTATIN	3.03989	3.05585	3.07979	3.33511	3.38298	3.40692
molp-8	con	0.958537	0.973171	1.06829	0.95122	0.965854	1.03171
	AA	10.9756	10.9024	11.3415	16.6098	16.6829	17.122
	AA+LIPROXSTATIN	3.01463	3.06585	3.18293	3.40244	3.39512	3.47561
		Fig3f
		vector			shlilrb1
arp-1	con	1.83	2.1	4.67	2.38	3.13	3.87
	AA	26.8	27.3	26.3	55.9	53	50.1
	AA+LIPROXSTATIN	2.67	2.88	5.37	6.29	9.81	14.7
molp-8	con	11.5	14.7	14.8	14.4	17.7	13
	AA	16.1	30.4	28.8	47.9	57.1	54.8
	AA+LIPROXSTATIN	11.6	15.3	13.3	12.1	15.1	13.8
Fig3h
days	vector				shlilrb1				vector+liproxstatin							shlilrb1+liproxstatin
17	6990	8000	10500	13600	4050	4930	5280	6890	4730	5490	5540	8570	9170	9900	13800	3190	5680	7360	9510	10100	10900	11100
25	40400	54300	98800	104000	7950	10400	15800	19600	13500	32800	34700	35300	60400	70200	160000	17800	20900	28200	41400	104000	115000	168000
32	213000	225000	227000	493000	29500	69900	110000	168000	77900	168000	176000	312000	341000	598000	2480000	86400	115000	125000	136000	379000	442000	700000
38	737000	898000	1590000	4150000	132000	154000	314000	559000	288000	694000	698000	943000	2240000	4060000	16500000	183000	424000	802000	861000	966000	1620000	3300000
Fig3i
days	vector				shlilrb1				vector+liproxstatin							shlilrb1+liproxstatin
17	1.31365	1.4041	2.03382	2.2789	0.850468	0.884115	1.26991	1.31365	0.694838	1.02746	1.5473	1.80677	2.15406	3.28822	3.45275	0.884115	0.990289	1.10454	1.4041	2.15406	2.2789	3.36982
25	34.2281	39.0298	91.7171	5824.69	0.779766	1.47271	3.67089	4.83014	3.12409	16.222	29.4528	45.7561	127.511	1297	1861.74	7.35708	7.35708	24.1294	29.076	181.3	208.881	8597.09
32	612.134	1740.68	1870.63	81435	9.11203	22.2637	158.428	289.788	665.288	1547.37	1754.08	7561.57	30031.2	30112.3	92050.6	89.1188	216.981	532.82	2328.82	6059.33	22535	104659
38	4126.01	10106.1	12009.3	472286	61.5029	80.586	1323.55	3683.44	6093.78	11012.3	40313.6	130937	283330	391750	489206	939.403	1674.15	3860.66	21363	27373.9	300607	672462
Fig3j		vector			shlilrb1					Fig3k		vector			shlilrb1
MM1R	con	0.947368	1.03509	1.02632	0.824561	0.842105	0.842105			MM1R	con	13.4	17.8	13.5	17.4	21	16.7
	RSL 3	4.2807	4.24561	4.20175	3.30702	3.30702	3.27193				RSL 3	48.8	52.1	47.6	39.4	32.1	36.4
	RSL3+LIPROXSTATIN	1.11404	1.12281	1.14035	1.02632	1.01754	1.02632				RSL3+LIPROXSTATIN	18.7	23.3	18.7	17.7	19	16.1
MM1R	con	1.00532	0.99734	0.99734	0.973404	1.00532	0.981383			MM1R	con	4.82	6.45	6.9	4.44	5.74	6.52
	FIN56	1.92287	1.92287	1.95479	1.2367	1.19681	1.19681				FIN56	46.5	48.9	51.3	15.4	19	19
	FIN56+LIPROXSTATIN	0.981383	0.973404	0.957447	0.925532	0.917553	0.909574				FIN56+LIPROXSTATIN	6.8	8.73	8.41	10.2	12.5	13.3
Fig.3I		vector			shlilrb1					Fig.3m		vector			shlilrb1
MM1R	con	1.0697	0.868633	1.06166	1.00536	1.0134	0.989276			MM1R	con	9.81	11.2	10.3	8.24	8.95	8.13
	AA	3.66756	3.53887	3.59517	2.47721	2.47721	2.17963				AA	52.8	56.8	54.1	29.6	26.2	30.4
	AA+LIPROXSTATIN	2.08311	2.13137	2.07507	1.84182	1.31903	1.86595				AA+LIPROXSTATIN	8.75	9.31	8.07	7.44	7.95	7.33

## Sheet: Fig4
						Fig.4c										Fig.4d								Fig.4e										Fig.4f
	Fig.4k
	shvector	shLILRB1
ARP1	1	0.497904
	1	0.692659		Fig.4m				Fig.4n				Fig.4o				Fig.4p
	1	0.634343			shvector	shLILRB1			shvector	shLILRB1			VECTOR	LILRB1			VECTOR	LILRB1
MOLP8	1	0.699928		ARP-1	1.54292	0.805203		ARP-1	13.6473	12.9987		MM1R	1.25974	1.86578		MM1R	13.256	13.8251
	1	0.496657			1.6273	0.988864			16.3046	15.5234			1.21709	1.93498			14.5587	14.7566
	1	0.776573			1.52605	0.588074			16.2319	15.1736			1.30982	1.8964			12.4095	11.1951

## Sheet: Fig5
Fig5a											Fig5b
ARP-1	con	ldl 15ug	ldl 30ug	ldl 45ug	rsl3	rsl3+ldl 15ug	rsl3+ldl 30ug	rsl3+ldl 45g			ARP-1	con	ldl 15ug	ldl 30ug	ldl 45ug	fin56	fin56+ldl 15ug	fin56+ldl 30ug	fin56+ldl 45g
	2.86	3.21	3.2	2.83	47	23.9	13.5	8.74				1.54	1.02	1.04	1.14	54.3	35.1	28.6	26
	3.06	3.12	2.85	2.95	46.4	23.7	13.7	10.2				1.33	1.3	1.08	1.34	52.4	33.9	29.4	26.6
	3.03	2.54	2.78	2.69	48.2	24.1	13.4	8.57				1.43	1.51	0.85	1.26	54.4	36.1	32.6	28.6
molp8	12.6	10.5	12.2	8.83	49.7	38.3	34	28			molp8	7.06	6.9	6.17	6.69	44.2	17.6	14.9	13.4
	11.5	12.7	12.9	12.9	50.4	37.9	37.3	29				8.63	7.23	8.18	7.7	45	18	15.1	14.4
	12.1	10.8	12.2	10.7	49.1	37.4	34.6	28.3				7.84	7.19	7.7	7.35	46.2	18.1	15	13.7
											Fig5d
Fig5c											ARP-1	con	cholesterol 5	cholesterol 10	cholesterol 20	fin56	fin56+cholesterol 5	fin56+cholesterol 10	fin56+cholesterol 20
ARP-1	con	cholesterol 5	cholesterol 10	cholesterol 20	rsl3	rsl3+cholesterol 5	rsl3+cholesterol 10	rsl3+cholesterol 20				1.87	1.47	1.01	1.3	47.9	37.3	26	23.4
	10.2	10.9	9.74	11.3	46.1	38.9	35.4	28.5				1.53	1.31	1.08	1.19	45.3	38.1	27.3	22.3
	10.2	11.6	10.3	11.5	46.4	40.4	35.8	30.2				1.6	1.42	1.26	1.34	46.8	38.7	26.3	24.7
	9.18	13.3	9.42	12.1	42.8	36.8	29.8	27.9				8.14	3.49	4.41	4.32	49.1	43.9	39.3	30.5
molp8	2.52	2.69	3.2	3.53	47.8	45.3	34.3	20.3				10	6.34	7.99	7.37	50.4	46.9	41	32.5
	2.97	2.65	3.2	4.3	47	44.8	35.5	21.2				10.4	7.02	8.93	7.61	53.3	51.5	45.2	35.7
	3.02	2.89	3.79	4.53	50.6	46.7	37.3	21			MOLP-8	con	cholesterol 5	cholesterol 10	cholesterol 20	fin56	fin56+cholesterol 5	fin56+cholesterol 10	fin56+cholesterol 20
												7.16	6.71	7.77	7.43	43.3	33	21.7	15.2
												8.1	6.59	7.54	7.96	41.8	31.4	22.6	15.5
												7.29	6.75	6.93	8.05	43.3	31.3	23.2	15.7
												4.39	4.63	3.96	4.86	42.3	27.7	21.4	20.4
												4.51	4.3	3.91	4.89	41.9	27.7	20.5	20.6
												5.38	4.3	4.08	5.18	45.6	28.5	20.9	21.4
Fig5e		vector				shlilrb1					Fig5f		vector						shlilrb1
arp-1	con	6.29	7.6	7.62	6.71	8.38	8.41	7.05	6.91		ARP-1	con	7.49	8.51	7.67	2.16	1.93	2.27	8.29	8.28	7.57	2.99	3.02	3.07
	ldl	7.91	8.28	7.44	6.63	7.7	8.81	7.26	7.48			ldl	9.52	7.94	7.19	2.32	2.54	3.3	7.4	7.41	6.61	2.66	3.05	3.65
	rsl3	26.2	26.6	35.3	35	43.9	45.5	54	54.1			fin56	23.2	22.6	20.3	6.09	7.17	7.25	44	45	43.4	50.7	51.4	52.1
	rsl3+ldl	9.61	9.45	22.8	25.8	28.3	29	30.9	31.5			fin56+ldl	14.7	14.2	13.9	4.84	5.8	6.01	27.2	25	26.6	34.5	34.8	36.7
molp8	con	13.9	14.5	14.4	14.6	12.8	15.2	14.9	14.3		MOLP8	con	15.4	12.9	5.96	8.51	6.46	6.55	12.2	10.2	6.32	7.18	16.2	17.1
	ldl	12.9	16.8	15.3	16.2	10.8	14.5	14.6	14.9			ldl	16.3	13.1	5.29	7.57	5.92	6.84	12.4	9.68	6.97	9.56	17.4	17.3
	rsl3	30.5	37.1	37.2	37.9	52.7	66.9	68	68.6			fin56	28.3	23.5	15.3	18.7	9.44	9.3	70.7	67.8	73.8	78.6	66	66.2
	rsl3+ldl	19.8	17.8	16.5	16.5	35.9	25.6	26.1	26.7			fin56+ldl	19.3	15.8	10.2	11.5	6.73	6.28	51.5	47.2	45.1	50.7	44.4	44.4
Fig5g		vector				shlilrb1					Fig5h		vector						shlilrb1
arp-1	con	6.83	7.63	7.43		8	10.6	10.6			ARP-1	con	8.88	8.99	7.13	2.06	1.53	1.72	7.96	7.87	7.19	2.79	2.45	2.96
	ldl	6.82	8.05	8.17		7.91	9.32	9.71				cho	10.8	9.78	9.56	2.37	1.54	2.16	9.93	10.3	10.1	2.01	1.84	2.19
	rsl3	24.4	25.6	26		41.9	44.9	44.4				fin56	24.7	24.4	22.5	10.5	9.13	9.68	48	47.4	46.8	48.7	48.1	47.5
	rsl3+ldl	17.5	18.4	19.4		27	28.8	28.3				fin56+cho	19.8	11.3	10.4	4.63	4.97	4.99	33.1	32.7	29.3	36.6	36.4	37.8
molp8	con	15.4	12.2	12.1	12.6	15.8	12.2	12.3	11.9		MOLP8	con	8.13	8.77	8.62	1.78	1.54	2.31	9.31	9.63	8.68	2.29	2.04	2.52
	ldl	17	11.8	12	11.6	14.6	9.67	9.92	10.1			cho	12	11.9	11.2	2.1	1.47	2	9.64	11.2	9.23	2.33	1.94	2.7
	rsl3	31.8	31.7	28.1	28.9	53.4	63.3	62.1	61.9			fin56	34.5	33.8	32.8	16.7	14.7	16.7	70.6	66.3	64.4	69.9	66.4	72
	rsl3+ldl	16.6	14.7	13.7	14.3	37	19.4	19.1	19			fin56+cho	25.8	25.8	24	10.7	9.35	11	49.8	47.3	43	38	35.6	37.5
Fig5i	con	ldl	aa	aa+ldl			Fig5j	con	cho	aa	aa+cho
arp-1	8.26	4.49	53.6	39.1			arp-1	5.98	4.38	62	39.7
	4.68	3.12	45.5	31.9				5.39	5.33	55.1	34.1
	4.39	4.55	64.1	41.3				4.35	5.04	52.7	38.8
	2.9	2.8	47.4	36.3				3.64	3.25	55.5	39.8
molp8	4.1	5.48	59.2	38.1				3.48	3.32	45.2	32.8
	8.45	7.29	60.8	46.6			molp8	7.12	7.69	66.6	48.1
	5.47	4.78	59.3	48.7				4.41	7.47	62.5	44.8
	7.9	7.88	59.6	48.8				12.3	8.16	62.6	50.7
								6.44	6.68	57.2	50.5
Fig5k		vector					shlilrb1
arp-1	con	1.96	4.01	2.53	2.53	1.55	2.94	4.4	4.28	3.41	1.57
	ldl	2.8	3.77	3.29	2.78	1.72	3.01	5.57	4.77	4.1	1.79
	aa30	30.1	29	30.9	20.1	33.4	55.3	50.3	44.7	48.4	58.2
	aa30+ldl	25.6	26.6	24.4	14.6	23.7	25.7	42.2	29.7	36	28.5
molp-8	con	8.61	4.53	4.13	12.5	5.09	6.35	4.42	4.34	7.19	4.69
	ldl	8.23	4.36	3.83	9.74	4.7	7.18	5.05	4.59	7.42	5.4
	aa30	33.7	31.9	31.3	31.4	26.3	52.9	49.4	57.8	52.5	63.2
	aa30+ldl	23.7	22.3	26.6	28.2	22.6	26.1	23.5	41	30.7	32.8
Fig5l		vector				shlilrb1
arp-1	con	3.19	4.14	2.22	2.33	4.29	6.16	2.4	2.47
	cholestero	5.16	6.89	3.37	3.04	4.83	6.59	3.59	3.64
	aa	34.1	38.4	35.2	30	52.4	55.9	54.1	50.2
	aa+cholesterol	31.9	30.3	31.1	21	43.7	42.1	34.5	34.7
molp8	con	8.53	4.02	7.5	10.8	6.44	4.14	7.64	7.93
	cholestero	9.97	3.7	7.33	11.8	10.2	4.69	9.21	8.87
	aa	38.6	26.1	25.5	34.6	54.3	62.8	57	53.9
	aa+cholesterol	35.5	18.3	17.7	28	45.6	47.9	35.9	46

## Sheet: Fig6
Fig6a														Fig6b
																										Fig6b
																											CTRL-KD	LILRB1-KD
																											1	0.135069
																											1	0.25482
																											1	0.44028
							Fig6a
								CTRL-KD	LILRB1-KD
								1	0.527127
								1	0.563563
								1	0.548886
Fig6c														Fig6d
	Fig6e	shvector	shLDLR		Fig6f	shvector	shARH
	ARP-1	1	0.430994		ARP-1	1	0.747893
		1	0.346961			1	0.502087								Fig6i		1 - dead;0 - alive			Fig6j		1 - dead;0 - alive
		1	0.401306			1	0.810774									Overall Survival Followup Time (Days)	ldlr high	ldlr low			Overall Survival Followup Time (Days)	ldlr high	ldlr low
		1	0.80966		MOLP-8	1	0.61369									212		1			504		0
	MOLP-8	1	0.751388			1	0.669523									66		1			732		0
		1	0.856055			1	0.430114									886		0			730		0
		1	0.568391													215		1			315		1
																697		0			654		0
Fig6g		vector				shLDLR										192		1			762		0
ARP-1	con	6.27	5.2	2.58	8.71	5.07	5.12	2.95	5.46							282		1			682		0
	RSL 3	24.4	21.7	23.3	28.1	42	46	42	43.9							884		0			913		0
MOLP-8		vector						shLDLR								401		0			680		0
	con	7.25	8.01	3.27	3.07	5.88	5.87	12.2	13.2	2.66	2.34	10.9	11.9			289		1			657		0
	RSL 3	37	36.1	35.5	40.4	36.5	38.4	54.1	54	57.2	61.3	42.6	47.9			447		1			700		0
																375		0			903		0
																756		0			458		1
Fig6h		vector				shARH										522		1			373		1
ARP-1	con	5.56	3.95	2.41	9.46	4.63	4.21	3.21	6.51							312		1			577		0
	RSL 3	24.1	23.6	21.3	39.7	61.9	59.2	67	67.8							760		0			647		1
MOLP-8		vector						shLDLR								541		1			413		0
	con	16.8	3.74	4.81	4.81	7.25	8.01	14.7	6.57	6.53	6.53	16.1	16.7			884		0			577		0
	RSL 3	23	39.7	37.3	37.3	37	36.1	35.4	56	57.7	57.7	57.1	50.6			219		1			619		0
																227		1			1117		0
																434		1			443		0
																611		1			955		0
																632		1			667		1
																393		0			953		0
																79		1			660		1
																465		1			613		0
																684		1			939		0
																285		1			175		0
																366		1			966		0
																505		0			1001		0
																291		1			165		1
																351		1			83		1
																212		0			160		1
																230		1			865		0
																307		1			748		0
																762		0			580		0
																237		1			79		1
																253		1			712		0
																353		1			660		0
																194		0			1054		0
																490		1			404		1
																110		1			790		0
																570		1			336		0
																741		0			227		1
																69		1			440		0
																111		1			353		0
																816		0			147		1
																660		0			240		1
																536		0			723		1
																842		0			417		0
																98		1			273		1
																804		1			701		1
																953		0			816		0
																577		0			842		0
																360		1			843		0
																674		1			112		0
																262		1			215		1
																346		1			974		0
																654		0			756		0
																660		1			211		1
																1061		0			454		1
																648		0			935		0
																276		0			274		1
																761		1			164		1
																425		1			312		1
																661		0			628		1
																300		1			181		1
																66		1			612		0
																165		1			192		0
																741		0			1015		0
																275		0			150		1
																501		0			674		1
																262		0			346		1
																588		0			883		0
																682		0			229		1
																83		1			570		0
																434		1			541		1
																471		0			738		1
																1015		0			611		1
																247		1			685		1
																330		1			289		1
																543		0			804		1
																590		0			92		1
																852		0			336		1
																481		1			981		0
																645		0			106		1
																657		0			262		1
																94		1			648		0
																417		0			667		0
																192		0			241		1
																869		0			94		1
																392		1			653		0
																865		0			285		1
																247		1			230		1
																283		1			886		0
																404		1			764		0
																443		0			111		1
																108		1			799		0
																883		0			684		1
																274		1			131		1
																480		1			632		1
																667		1			620		1
																672		0			844		0
																504		0			691		0
																211		1			481		1
																628		1			253		1
																784		0			355		1
																454		1			344		1
																968		1			275		0
																91		1			393		0
																620		1			237		1
																425		1			551		1
																112		0			805		0
																738		1			741		0
																612		0			1017		0
																611		0			247		1
																748		0			590		0
																647		1			645		0
																336		1			876		0
																876		0			108		1
																377		1			223		1
																955		0			761		1
																903		0			477		1
																554		0			1058		0
																577		0			467		1
																413		0			968		1
																273		1			588		0
																240		1			490		1
																191		1			878		0
																336		0			884		0
																779		0			554		0
																480		0			363		1
																160		1			956		1
																514		1			505		0
																551		1			514		1
																1054		0			611		0
																373		1			503		0
																223		1			294		1
																461		1			597		0
																131		1			98		1
																900		0			358		0
																440		0			59		1
																363		1			241		1
																723		1			377		1
																184		1			671		0
																691		1			662		1
																228		1			69		1
																719		0			355		1
																956		1			741		0
																66		1			884		0
																1117		0			697		0
																411		1			230		1
																685		1			480		0
																939		0			167		1
																641		0			62		1
																164		1			448		0
																110		1			465		1
																662		1			191		1
																175		0			522		1
																790		0			1124		0
																843		0			501		0
																1058		0			756		0
																98		1			54		1
																935		0			547		0
																521		1			99		1
																260		1			543		0
																597		0			471		0
																1124		0			171		1
																467		1			900		0
																619		0			672		0
																458		1			99		1
																181		1			353		1
																60		1			890		0
																241		1			852		0
																732		0			785		1
																471		1			192		1
																547		0			917		0
																150		1			719		0
																1017		0			304		1
																307		1			784		0
																653		0			779		0
																756		0			262		0
																1001		0			60		1
																844		0			764		0
																570		0			282		1
																764		0			734		1
																250		1			945		1
																671		0			300		1
																366		1			70		1
																315		1			279		1
																878		0			260		1
																580		0			383		1
																147		1			375		0
																344		1			366		1
																692		1			110		1
																701		1			177		1
																358		0			291		1
																486		1			425		1
																974		0			660	1
																700	0				66	1
																212	1				212	0
																277	1				283	1
																966	0				116	1
																544	1				66	1
																58	1				1061	0
																177	1				486	1
																383	1				330	1
																178	1				135	0
																691	0				521	1
																116	1				425	1
																54	1				401	0
																135	0				366	1
																785	1				194	0
																106	1				91	1
																913	0				692	1
																667	0				565	1
																372	1				480	1
																229	1				641	0
																59	1				58	1
																190	1				869	0
																66	1				478	1
																945	1				66	1
																503	0				212	1
																448	0				943	1
																890	0				447	1
																478	1				219	1
																345	1				760	0
																943	1				360	1
																85	1				277	1
																355	1				221	1
																304	1				228	1
																355	1				98	1
																92	1				162	1
																565	1				544	1
																477	1				190	1
																129	1				184	1
																221	1				178	1
																524	1				247	1
																764	0				234	1
																64	1				434	1
																171	1				212	1
																234	1				461	1
																981	0				85	1
																613	0				691	1
																730	0				64	1
																167	1				661	0
																62	1				307	1
																680	0				570	1
																162	1				276	0
																712	0				372	1
																279	1				129	1
																636	1				524	1
																805	0				392	1
																294	1				636	1
																99	1				471	1
																241	1				536	0
																353	0				434	1
																734	1				351	1
																917	0				110	1
																99	1				345	1
																230	1				411	1
																660	1				307	1
																799	0				66	1
																70	1				250	1

## Sheet: Fig7
	Fig7a													Fig7b
Fig7d		vector						shLILRB1
ARP-1	con	4.25	3.68	3.3	1.75	3.57	2.48	3.9	4.42	4.27	3.36	5.23	5.17
	simvastatin	21.1	21.1	26.5	12.7	14.4	14.5	23.5	22.2	27.3	15.5	19.3	18.4
	rsl3	10.2	10.5	13.1	20.2	22.5	19	37.7	37.3	43.3	55.4	60.6	52.2
	rsl3+simvastatin	53.3	53.3	53.7	62	68.1	61.3	59.9	60.1	62	64.6	71.9	67.5
MOLP-8	con	2.35	1.79	3.34	3.06	3.36		4.58	4.86	8.14	7.61	8.54
	simvastatin	22.4	21.4	20.2	18.5	20.8		23.6	24.2	23.6	23.1	24.8
	rsl3	23.9	23.5	35.2	30.9	37.6		53.7	52.8	69.9	68.2	70.1
	rsl3+simvastatin	41.2	39.1	76.9	75.7	75.4		65.1	64	75.8	77.2	74.5
Fig7e		vector						shLILRB1
ARP-1	con	4.25	3.68	3.3	1.75	3.57	2.48	3.9	4.42	4.27	3.36	5.23	5.17
	Terbinafine HCL	3.22	4.27	3.57	3.54	6.22	3.76	4.71	4.61	5.78	6.6	8.89	7.43
	rsl3	10.2	10.5	13.1	20.2	22.5	19	37.7	37.3	43.3	55.4	60.6	52.2
	rsl3+Terbinafine HCL	19.4	18.8	17.7	4.09	5.64	4.82	10.5	9.9	11.1	5.28	7.64	6.03
MOLP-8	con	4.02	2.35	3.34	3.06	3.36		5.48	4.58	8.14	7.61	8.54
	Terbinafine HCL	10.7	3.22	5.99	5.4	6.62		18.4	5.94	13.4	12.2	13.3
	rsl3	34.1	23.9	35.2	30.9	37.6		60.5	53.7	69.9	68.2	70.1
	rsl3+Terbinafine HCL	12	3.68	7.57	6.37	9.2		20.3	8.33	15.6	14.7	16.1
Fig7f		vector						shLILRB1
ARP-1	con	4.25	3.68	3.3	1.75	3.57	4.27	3.9	4.42	4.27	3.36	5.23	5.17
	NB 598	3.88	4.09	3.96	1.76	3.98	6.69	9.28	8.47	6.69	4.19	5.38	4.44
	rsl3	10.2	10.5	13.1	20.2	22.5	43.3	37.7	37.3	43.3	55.4	60.6	52.2
	rsl3+NB 598	4.79	5.68	6.83	20	19.9	17	11.9	13.3	17	26.1	29	22.9
MOLP-8	con		3.37	2.58	3.34	3.06	3.36		4.65	2.78	8.14	7.61	8.54
	NB 598		9.11	7.71	6.6	6.11	7.23		9.33	7.7	10.5	10.5	9.46
	rsl3		17.2	16.6	35.2	30.9	37.6		50	51.3	69.9	68.2	70.1
	rsl3+NB 598		11.6	12.4	21.6	18.8	21.9		29.6	29.1	35.7	31.5	36
Fig7g	vector	shLILRB1	vector	shLILRB1
ARP-1	68.6855	48.7037	1	0.709082
	21.8	19.2	1	0.884276
	29.5	23.5	1	0.797121
MOLP-8	145.646	18.7489	1	0.128729
	4.17986	2.7434	1	0.656336
	5.90085	4.27718	1	0.724842

## Sheet: SupFig1
SupFig1b																	SupFig1c	vector	shlilrb1-1	shlilrb1-2	shlilrb1-3
																	ARP-1	8.12	10.6	6.83	10
																		9.49	8.32	7.32	7.73
																		3.83	4.93	4.2	4.7
																	MOLP-8	7.74	10.1	10.2	9.49
																		4.02	4.7	4.6	4.41
																		11.2	12.8	14.4	14.5
																	H929	9.51	8.87	10.6	10.4
																		9.72	10.9	12	11.3
																		7.28	8.22	9.04	8.06

## Sheet: SupFig2
SupFig2a
SupFig2e				SupFig2f	SHVECTOR	SHLILRB1
	SHVECTOR	SHLILRB1		D15	0.759878	2.04863
D7	0.338129	3.05755			1.24012	1.62918
	1.66187	2.27338			0.936548	1.57107
	0.949011	3.62123			1.15228	1.33249
	1.05099	1.99584			0.911168	1.49239

## Sheet: SupFig3
	SupFig3c		vector					shLILRB1
	ARP-1	control	1.21454	0.935449	0.838679	0.79176	1.21957	1.55863	0.908439	0.943379	0.984671	1.6538
		RSL3	2.41696	1.05375	1.09278	2.03102	2.11154	3.29463	3.47534	5.50969	2.43312	2.81831
	Molp-8	control	1.08454	0.933137	0.977661	0.828676		1.3953	0.841662	1.50253	0.756735
		RSL3	1.39491	2.4517	1.21114	2.27243		3.29472	4.06957	3.27707	3.12011
	SupFig3d		vector					shLILRB1
	ARP-1	control	1.24338	0.891616	0.858593	1.00641		1.59564	1.1804	0.965779	1.26045
		FIN56	1.06869	1.68658	1.81973	1.26811		1.88333	2.87919	2.58539	2.23843
	Molp-8	control	1.7733	0.69706	0.910613	0.619027		2.42151	0.628728	1.41042	0.565287
		FIN56	2.64117	2.65304	1.37861	2.71718		6.02863	5.11461	3.78911	5.94346
	SupFig3f		vector					shLILRB1
	ARP-1	con	6.59	7.08	5	7.19		6.54	6.18	5.35	5.21
		erastin 5um	26.9	30.1	26.9	32.7		73.5	73.4	79.5	67.1
	SupFig3h		vector			shlilrb1
	ARP-1	control	0.958693	0.666045	1.37526	1.03497	0.652758	2.3722
		AA	4.8696	4.88702	3.3785	9.81595	7.94232	6.95218
	Molp-8	control	1.07755	0.933165	0.989286	0.967741	1.34209	1.29169
		AA	1.89523	2.54083	2.44886	3.60812	4.60277	4.51002
	Supfig3j	normal			glutamine deprivation
	shvector	6.09	6.05	5.14	41.4	40.4	42
	shlilrb1-1	7.08	8.41	5.82	64.2	60.2	62.3
	SupFig3k	vector			shlilrb1
	0	32.4	43.6	43.6	53.9	58.6	58.8
	0.1	21.1	31.1	32	30.1	43	43.1
	0.2	16.3	21.8	21.7	16.4	25.6	25.3
	0.5	9.88	13.2	14.1	6.45	14.8	16.1
	1	5.26	6.87	7.88	4.94	7.2	7.75
	2	6.02	6.66	8	5.85	8.19	8.84
	SupFig3m	vector				shlilrb1
	con	4.56	4.82	7.29	7.4	6.02	6.38	8.05	8.86
	without glutamine	30	30.4	35.3	36.8	42.8	43.9	50	49.8
	without glutamine+DFO 300um	16.8	17.2	19.8	20.8	28.4	29.8	36	36.6
	without glutamine+Ferro 15 NM	19.9	19.3	25.3	25.8	30.8	31.9	41.5	41.6
	SupFig3n	CTR-KD					LILRB1-KD					CTR-KD+RSL3					LILRB1-KD+RSL3
	18	451000	505000	281000	297000	475000	65500	70300	74600	48000	54000	188000	1200000	186000	468000	177000	27400	9850	20600	26000	18000
	24	1500000	1270000	1780000	1280000	1690000	140000	197000	207000	284000	191000	1030000	2180000	756000	3820000	1150000	138000	94100	149000	154000	139000
	31	15300000	49400000	26000000	23600000	26300000	2670000	2390000	2810000	2290000	2520000	99600000	13400000	56500000	9730000	10600000	838000	454000	809000	1120000	467000
	Fig3p	vector	shlilrb1	vector+rsl3	shlilrb1+rsl3			Fig3u	#9	#10	#11
	D33	1325066	10370.2	15401.5	4420.35			control	13.9	9.48	9.72
		1144090	56680.6	3260799	3072.68			rsl3	21	27.8	18.6
		433200	17111.6	547104	4830.18
		493795	20488.3	20947.6	3432.82			Fig3v	#4	#6	#8	#12	#13	#14	#15	#16	#17	#18
		3558192	14754	32701.8	4853.66			control	1.99	47.5	57	5.1	26	9.11	30.5	15.3	8.73	24.4
		vector	shlilrb1	vector+rsl3	shlilrb1+rsl3			rsl3	3.32	43	57.9	5.8	18.8	11.2	25.4	9.74	16.8	18.1
	D38	5942240	15728.6	12724.3	5646.17
		5293106	33862.2	1179776	6135.56
		1339222	27950.1	856076	4424.45
		865617	17866.7	3591225	8669.04
			51418.5		6507.66

[truncated: 4 more sheets: SupFig4, SupFig5, SupFig6, SupFig7]
